# Supplementary material for: CircPrimer 2.0: a software for annotating circRNAs and predicting translation potential of circRNAs
Source: BMC Bioinformatics. 2022 Jun 6;23:215. doi: 10.1186/s12859-022-04705-y (PMC9169404; doi:10.1186/s12859-022-04705-y)
Supplement: Supplementary file 1 — Additional file 1: Python and R scripts as well as the data generated to evaluate the accuracy of circPrimer 2.0 in predicting open reading frames. [file 12859_2022_4705_MOESM1_ESM.zip]

Archive with 10 entries (9 files):
- Data/
- Data/circPrimer_filtered.txt
- Data/circPrimer_output.txt
- Data/circRNAs.fasta
- Data/Compare circPrimer and ORFfinder.R
- Data/Filter ORFs.py
- Data/op.csv
- Data/ORFfinder_filtered.txt
- Data/ORFfinder_output.txt
- Data/Read me.txt
