# Supplementary material for: CircPrimer 2.0: a software for annotating circRNAs and predicting translation potential of circRNAs
Source: BMC Bioinformatics. 2022 Jun 6;23:215. doi: 10.1186/s12859-022-04705-y (PMC9169404; doi:10.1186/s12859-022-04705-y)
Supplement: Supplementary file 1 — Additional file 1: Python and R scripts as well as the data generated to evaluate the accuracy of circPrimer 2.0 in predicting open reading frames. [file 12859_2022_4705_MOESM1_ESM.zip › Data/circRNAs.fasta]

>hsa_circ_0020248
GTGCCGACCTTTACAATTTCAGCCTTCAAAATCTCACAAGAAGGTTTTGAAAAAAATGTTGAAATTTCTAGCTAAAGGGGAGGTTCCCAAAGGAAGTTGTGAGGATGAGCCCATGGATTCCACAATGGATGATGCTGTTGCGGGTGACTTTGCATTGATAAATAAACTGGATATACAGTGTGATCTTAAAACACTCAGTGATGACATCAAAGAGAGTTTAGAGAGTGAAGGAAAAAATTCAAAGAAAGAAGAACCTCAGGAATTACTTCAGTCACAAGATTTCGTAGGAGAGAAGTTGGGCTCTGGTGAACCGTCACATTCAGTTAAAGTTCACACAGTTCCTAAGCCAGGCAAAGGGGCTGATTTGAGTAAGCCTCCATGTCGAAAAGCAAAGGAAATCCGGAAAGAAAGGAAAAGGTTAAAACTAATGCAGCAGAACCCAGCTGGAGAACTTGAGGGTTTCCAGGCTCAAGGTCACCCACCATCTTTGTTTCCACCAAAGGCTAAATCCAACCAGCCAAAATCACTCGAAGATTTAATTTTTGAGTCTTTACCAGAGAATGCATCACACAAGTTAGAGGTGAGGGTGGTGAGATCATCTCCACCAAGTTCGCAGTTCAAAGCCACACTTCTGGAGTCTTACCAGGTCTATAAACGTTACCAGATGGTTATTCACAAGAACCCACCTGATACGCCAACCGAAAGCCAGTTCACAAGATTCCTTTGCAGTTCACCCTTGGAG
>hsa_circ_0069018
AAGACACAGTCTGTCCAGCACAAAGTTACTTAGTCCCCAGATGTCTGGAGAAGAGGAGGATTCTGACTTGGCAGCCAAACTTGGAATGTGCAATAGAGAAATAGTACGAAGAGGGGCTCTCATTCTCTTCTGTGATTATGTCTGTCAGAACCTCCATGACTCCGAGCACTTAACGTGGCTCATTGTAAATCACATTCAAGATCTGATCAGCCTTTCCCACGAGCCTCCAGTACAGGACTTCATCAGTGCCGTTCATCGGAACTCTGCTGCCAGCGGCCTGTTCATCCAGGCAATTCAGTCTCGTTGTGAAAACCTTTCAACTCCAACCATGCTGAAGAAAACTCTTCAGTGCTTGGAGGGGATCCATCTCAGCCAGTCGGGAGCTGTGCTCACGCTGTATGTGGACAGGCTTCTGTGCACCCCTTTCCGTGTGCTGGCTCGCATGGTCGACATCCTTGCTTGTCGCCGGGTAGAAATGCTTCTGGCTGCAAATTTACAGAGCAGCATGGCCCAGTTGCCAATGGAAGAACTCAACAGAATCCAGGAATACCTTCAGAGCAGCGGGCTCGCTCAGAGACACCAAAGGCTCTATTCCCTGCTGGACAGGTTTCGTCTCTCCACCATGCAAGACTCACTTAGTCCCTCTCCTCCAGTCTCTTCCCACCCGCTGGACGGGGATGGGCACGTGTCACTGGAAACAGTGAGTCCGGACAAAGACTGGTACGTTCATCTTGTCAAATCCCAGTGTTGGACCAGGTCAGATTCTGCACTGCTGGAAGGTGCAGAGCTGGTGAATCGGATTCCTGCTGAAGATATGAATGCCTTCATGATGAACTCG
>hsa_circ_0120250
GCAAAGGTCCCGAGACTCTTTTTGCTGGCTATAACCTCAATGATAACGAGTGGCACACAGTGCGTGTAGTTCGGCGTGGAAAAAGTTTAAAGTTAACAGTGGATGACCAACAGGCCATGACAGGTCAAATGGCAGGTGATCATACTAGGCTGGAGTTCCATAACATAGAGACTGGCATCATCACAGAACGACGGTATCTTTCTTCTGTCCCCTCCAACTTCATTGGACACCTGCAGAGCTTGACATTTAATGGAATGGCATACATTGACCTGTGTAAAAATGGCGACATAGATTACTGTGAGCTTAATGCCAGATTTGGCTTCAGGAACATCATAGCAGATCCTGTCACCTTCAAGACCAAATCGAGCTATGTTGCCTTAGCTACCTTGCAAGCCTACACTTCTATGCATCTTTTTTTCCAGTTCAAGACAACATCCCTAGATGGATTAATTCTATATAACAGTGGGGATGGAAATGACTTTATTGTGGTTGAATTAGTTAAAGGGTACTTACATTACGTGTTTGATTTGGGAAATGGTGCTAACCTCATCAAAGGAAGCTCAAATAAACCTCTCAATGACAATCAGTGGCACAACGTGATGATATCAAGGGACACCAGCAACCTCCACACTGTAAAGATTGACACAAAAATCACAACGCAAATCACCGCCGGAGCCAGGAACTTAGACCTCAAGAGTGACTTATATATAGGAGGAGTAGCTAAAGAAACATACAAATCCTTACCAAAACTTGTACATGCCAAAGAAGGCTTTCAAGGCTGCCTGGCATCAGTTGATTTAAATGGACGGCTTCCGGACCTCATCTCCGATGCTCTTTTCTGCAACGGACAGATCGAGAGAGGATGTGAAGGGCCCAGCACAACCTGCCAAGAGGACTCATGTTCCAATCAAGGTGTGTGCTTGCAACAATGGGATGGCTTCAGCTGTGACTGTAGTATGACTTCCTTCAGTGGACCACTCTGCAATGACC
>hsa_circ_0133073
GTACATTTTATATTGGAGGAAAAGGTTCACTGAACAGCCCATCACAGATTTTTGTAGTGTAATAAGAATTAATTCCACTGCTCCATTTGAAGAACAAGAGAATTATTTTTTGTTATGTGACGTTTTACCAGAAGATAGAATTCTTAGAGAAGAGCTTCAGAAACAGAGACTGAGAGAAATTCTGGAACAACAGCAGCAAGAACGAAATGATACCAATTTTCATGGCGTTTGTATGTTTTGCAATGAAGAATTCCTTGGAAACAGATCTGTTATTTTGAACCACATGGCCAGAGAACATGCTTTCAACATTGGATTGCCAGACAACATTGTAAACTGCAATGAATTTTTGTGTACATTACAGAAAAAGCTTGACAATTTGCAGTGCTTGTACTGTGAGAAGACCTTCAGGGACAAAAATACACTTAAAGATCACATGAGGAAAAAACAGCATCGTAAGATTAATCCTAAGAACAGAGAATATGACAGATTTTATGTCATCAATTATTTG
>hsa_circ_0118865
GCATGATATCTCTGTCTTAGGAGCTACTAAATTGAGCCTGCCTCCTGTTGCTGAACTCTCGTTTTTTGGATTGCAATGTGGTGGAATTGCAGGATATCAAGACAGGCCGGTTAAAAAGGTTTTCTCTCAGTTTAGTCTCTATCAGATGCAGTGCCAAGTATCTTCCAGATAAATATGTCCTGCATTGCTCTTGTCCGCTGCCTCAAGTTGAGGATGTTAAACTCTCTGAGTTGTCCCTGTTTGCAGATGACATGATTGTGTATTTAGAAAACCCCATTGTCTCAGCTCAAAATCTCCATAAGCTGATAAGCAACTTCAGCAAAGTCTCAGGATACAAAATCAGTGTGCAAAAATCATAAGCATTCCTATACACCAATAACAGACAAACAGCCAAATCATGAGTGAACTCCCATTCACAATTGCTAAAAAGGGAATATAATACCTAGGAATCCCACTTACAAGGGATGTGAAGGACCTCTTCAAGGAGAATTACAAAACACTGCTCGACAAAATAAAAGAGGACACAAACAAGTGGAAGAACATTCCATGCTCATGGATAGGAAGAATCAATATCGTGAAAATGGCCATATTGCCCAAGGTAATTTATAGATTCAGTGCCATCCCCATCAAGCTACCAATGACTTTCTTCACAGAACTGGAAAAAACTACTTTAAAGTTCATGTGGAACCAAAAAGAGCCCTTATTGCCAAGTCAATCCTAAGCATAAAGAACAAAGCTGGAGGCATCATGCTACCTGACTTCAAACTATACTACAAGGCTACAGTAACCAAAACAGTATGGTACCGGTACCAAAACAGAGATATAGACCAATGGAACGGAACAGAGGCCTCAGAAATAACAACACACATCTATAACCATCTGATCTTTGACAAACCTGACAAAAACAAGAAATGGGGAAAGGATTCCCTATTTAATAAATGGTGCTGGGAAAACAGGCTAGTCAGATATAGAAAGCTGAAACTGGATCCCTTCCTTACACCTTATACAAAAATTAATTCAAGATGGATTAAAGACTTAAATGTTAGACCTAAAACCATGAAAACCGTAGAAGAAAACCTAGGCAATACCATTCAGGACATAGGCATGGGCAAGGACTTCATGACTAAAACACCAAAAGCAATGGCAACACAAGCCAAAATTGACAAATGGGATCTAATTAAACTAAAGAGCTTCTGCACAGCAAAAGAAACTACCATCAGAATGAACAGGCAACTTACAGAATGGGAGAAAATTTTTGAAATCTACCCATCTGACAAAGGGCTAATATCCAGAATCTACAAAGAACTTAAACAAATTTACAAGAAAAAAACAACCCCATCACAAAGTGGGCAAAGGTTATGAACAGACACCTCTCAAAAGAAGACATTTATGCAGCCAACAGACACATGAAATAATGCTTGTCATCACTGATCATCAGAGAAATGCAAATTAAAACCACAGTGAGATACCATCTCACACCAGTTAGAATGGCATCATTAAAAAGTCAGGAAACAACAGATGCTGGAGAGGATGTGGAGAAATAGGAATGCTATTATGCTGTTGGTTGGAATGTAAACTAATTAAACCATTTTGGAAGACAGTGTGGCAATTCCTCAAGGATCTAGAGCTAGAAATATCATTTGACCCAGCAGTCCCATTACTGGGTATATACCCAAAGGATTATAAATCATGCTGCTATAAAGACACATGCACACATATGTTTATGGCAGCACTATTCACAATAGCAAAGACTTGCAACCAACCCAAATGTCCATCAATGATAGACTGGGTTAAGAAGATGTAGCACATATATACCATGGAATACTATGCAGCTGTAAAAAAGG
>hsa_circ_0047702
GGACGGAAAGCAAAAATAGATAGTTATCAGGAACCATTTACTCACTCAGCCCCAGAGAGCATACCTGATACTTTTGAAGATGCAGTGAATATACTGAAGCCTTCAACTATAATTGGAGTTGCAGGTGCTGGCCGTCTTTTCACTCCTGATGTAATCAGAGCCATGGCCTCTATCAATGAAAGGCCTGTAATATTTGCATTAAGTAATCCTACAGCACAGGCAGAGTGCACGGCTGAAGAAGCATATACACTTACAGAGGGCAGGTGTTTGTTTGCCAGTGGCAGTCCATTTGGGCCAGTGAAACTTACAGATGGGCGAGTCTTTACACCAGGTCAAGGAAACAATGTTTATATTTTTCCAG
>hsa_circ_0117967
GGGACAGTGCCAGACTGATGTTCTCAGATGGGTGAACAGGGATGATCCCCAGACATCTGTTAGATAGGAGAAAGGAGAGGTCATCTCTTGGATGGTGCAGCTACCATCAGGGGAAGGCAGGCAGGGGTGGCAGGTAGAGGTGCAAGGAGACTGTACCTTGCCTGGAAGTCTTCTTCTGTTTCTATTTTCCCAGTAAAACAGGGAATGTCATTAGTTGAGAGTGGAAGGAAAAGAACGTGATGGAG
>hsa_circ_0119391
CCCTCGGAGTACAGCGGCCACCTCAACTCCAGCTCCCGCGCCTCCTCCAGGGCCAGCTCGGCCCGGGCCAGCCCTGTGGTAGAAGAGAGACCAGAAAAAGATTTTACTGAGAAGGGGTCTCGTAACATGCCGGGCCTGTCTGCAGCCACGCTGGCCTCTCTGGGTGGGACTTCCTCTCGGAGAGGCAGCGGAGACACCTCCATCTCCATCGACACCGAGGCATCCATCAGGGAAATCAAGGAACTCAATGAGTTAAAGGACCAGATTCAGGATGTAGAAGGCAAATACATGCAGGGATTGAAAGAGATGAAGGACTCTCTAGCAGAAGTTGAAGAGAAATATAAGAAGGCTATGGTTTCCAATGCTCAGCTAGACAATGAAAAGACAAACTTCATGTACCAGGTTGATACCCTAAAAGATATGTTGCTGGAGCTTGAAGAACAGCTGGCTGAATCTAGGCGGCAGTACGAAGAGAAAAACAAAGAATTTGAAAGGGAAAAACACGCCCACAGTATACTGCAATTTCAGTTTGCTGAAGTCAAGGAGGCCCTGAAGCAAAGAGAGGAAATGCTCGAGGAAATCCGACAGCTACAGCAGAAACAGGCGAGTTCTATCAGGGAGATTTCTGATCTTCAGGAAACAATAGAGTGGAAAGACAAAAAGATAGGGGCATTAGAGAGGCAGAAAGAGTTCTTTGATTCCGTAAGGAGTGAACGGGATGATCTTAGAGAAGAAGTAGTCATGCTGAAAGAGGAATTAAAGAAACATGGAATAATCCTAAATTCAGAAATAGCTACCAATGGAGAGACTTCCGACACCCTCAATAATGTTGGATACCAAGGTCCTACCAAGATGACAAAAGAAGAGTTAAATGCCCTCAAGTCGACAGGGGATGGGACCCTAG
>hsa_circ_0060743
GCCACTATTGAACTCTGCAGTACCCATGCAAATGATGCCTCTGCCCTGAGGATTCTGTTTTCTTCCCTGATCCTGATCTCAAAATTGTTCTATAGTTTAAACTTTCAGGATCTCCCTGAATTTTTTGAAGATAATATGGAAACTTGGATGAATAATTTTCATACTCTCTTAACATTGGATAATAAGCTTTTACAAACTGATGATGAAGAGGAAGCCGGCTTATTGGAGCTCTTAAAATCCCAGATTTGTGATAATGCCGCACTCTATGCACAAAAGTACGATGAAGAATTCCAGCGATACCTGCCTCGTTTTGTTACAGCCATCTGGAATTTACTAGTTACAACGGGTCAAGAGGTTAAATATGATTTGTTGGTAAGTAATGCAATTCAATTTCTGGCTTCAGTTTGTGAGAGACCTCATTATAAGAATCTATTTGAGGACCAGAACACGCTGACAAGTATCTGTGAAAAGGTTATTGTGCCTAACATGGAATTTAGAGCTGCTGATGAAGAAGCATTTGAAGATAATTCTGAGGAGTACATAAGGAGAGATTTGGAAGGATCTGATATTGATACTAGACGCAGGGCTGCTTGTGATCTGGTACGAGGATTATGCAAGTTTTTTGAGGGACCTGTGACAGGAATCTTCTCTGGTTATGTTAATTCCATGCTGCAGGAATACGCAAAAAATCCATCTGTCAACTGGAAACACAAAGATGCAGCCATCTACCTAGTGACATCTTTGGCATCAAAAGCCCAAACACAGAAGCATGGAATTACACAAGCAAATGAACTTGTAAACCTAACTGAGTTCTTTGTGAATCACATCCTCCCTGATTTAAAATCAGCTAATG
>hsa_circ_0068686
AGCCCTTTTTGATTATGACAAGACTAAAGACAGTGGGCTTCCCAGTCAGGGACTGAACTTCAAATTTGGAGATATCCTCCATGTTATTAATGCTTCTGATGATGAATGGTGGCAAGCCAGGCAGGTTACACCAGATGGTGAGAGCGATGAGGTCGGAGTGATTCCCAGTAAACGCAGAGTTGAGAAGAAAGAACGAGCCCGATTAAAAACAGTGAAATTCAATTCTAAAACGAGAGATAAAGGG
>hsa_circ_0071027
ATGCTCTCTACGATGTCATCACTGTGGGAGCCCCAGCTGCCCATTTTCAGGGATTTAAGAATGGTGGTCTTCGGAAGCTACTCCATAGATTTGAAACAGAAAGAAGAAATACCGGATACCAGTTTATTTACTATTCACCTGAAAACACAGCCAAAGCAAAGGAAGTTCTCAGCAACATCAATCAACTACAACCTCTTATAGCAACCCATGCAGACCTACTGCTTAATTCTGCAAGCCAGCATTCTCCAGACAGCTTGAAGAATTCTTTAAAGATGCTTTCAGAAAAAACAGAGCTTTTTGTACATGCCTTCAAGGATCAACTTGTCAGGAGTGCTCTTTTAGCACTCTACACTGCAAGGCCAGGAGGCATTCTTAAGAAGCCACCCTCTCCTAAGAGCAGCACAGAGGAGAGCAGTCCCCAAGACCAACCCCCAGTGATGAGAGGGCAGGACTCCATACCACATCATTCAGACTATGATGAGGAAGAGTGGGACAGGGTGTGGGCCAATGTGGGGAAGAGCCTGAACTGCATTATTGCTATGGTGGACAAACTGATTGAAAGAGATGGTGGCAGTGAAGGCAGTGGCGGCAACAATGATGGAGAAAAGGAACCTTCATTAACAGATGCCATTCCCTCTCACCCAAGAGAGGACTGGTATGAACAGTTGTATCCCCTCATCCTTACCCTGAAGGACTGCATGGGAGAAGTGGTGAACCGAGCCAAGCAGTCCCTGACATTTGTGCTCCTTCAGGAACTTGCGTACAGCTTGCCCCAGTGTCTGATGCTGACGCTAAGAAGAGACATCGTCTTCAGCCAAGCACTTGCTGGATTGGTTTGTGGTTTTATCATCAAATTACAGACAAGTCTGTATGACCCAGGCTTCCTACAGCAGCTTCACACAGTGGGGTTGATAGTACAATATGAAGGACTGCTAAGTACATACAGCGATGAAATTGGAATGCTAGAGGACATGGCCGTTGGCATTTCCGATTTAAAGAAAGTTGCATTTAAAATAATTGAAGCCAAATCCAATGATGTGTTGCCAGTTATAACAGGAAGACGAGAACATTACGTGGTAGAGGTCAAGCTTCCAGCCAGAATGTTTGAGTCACTACCTCTACAGATTAAAGAAGGACAGTTGCTTCATGTGTATCCAGTACTTTTTAATGTTGGAATCAATGAACAGCAAACTCTGGCTGAAAGGTTTGGAGATGTCTCTTTGCAAGAAAGTATTAATCAGGAAAACTTCGAACTTCTACAAGAATATTACAAGATATTTATGGAAAAGATGCCTCCTGATT
>hsa_circ_0067861
GTTTGATTTGGCCAACTGTAACTTAAATGATGAGCATGTCAACAAAATGAACTCAGATAGAGTTCCAGATGTGGTATTAATCAAGAAGAGCTATGACCGGACCAAACGTCAGCGTCGTAGAAACTGGAAATTGAAAGAGCTTGCAAGAGAGAGAGAAAACATGGATACAGATGATGAAAGGCAATACCAAGATTTTCTTGAAGATCTTGAAGAAGATGAGGCAATTCGAAAAAATGTCAACATTTACAGAGATTCAGCCATCCCTGTGGAAAGTGACACCGATGATGAAGGAGCACCTCGAATTAGTCTGGCTGAGATGCTTGAAGACCTTCATATTTCCCAAGATGCCACTGGTGAAGAAGGTGCATCAATGCTGACATAATGAGATGTTGTAGACTGTTTCCATACATGGGCTTAAGAAGTTGGACAGAGTTACCTTAAGTGTCTCTACTATCTTTGCCTCCAGATTTCAAGAGGAGAAATTTAGTTTTAAACCTGAATAAACATGTTTGTTTTCAGTGCTCACTCAAACCACTAAAACAGATGGATAGCTTTGAGGTTTTAGATAAGGAAAGATTATGGAGAATGTAGTTGTTATTGATTTTTGGCAATTTTACATTTGGAATTTTATCACTGTGCTTTTTTATATGAGGCACTGTAGTATTTTCACATAGTATAGTACTCTGGATGTAAAAGCTCAAAAATTGTGATTCCTTGAACGTTCACTAAATCTTCAAGCAAAAACACATTTTTACATTATTTTTACGTTGATTATTTTAGTGAAAGACCATATGAAGAAGCATTTTTAATATTAACTTGTTACATACTTTGATCCACTTTACATCATTTTTATGTTGTTGAGGTAGGGAAATTAGGGTTCAGTTTATCACTGGACATTCAGGAGGCAAGTCAATCTTTTTTATTTCCTTATAAAATTAACTCTTCAAAAGCCGTTAAACAGAGAGTTATCTTAATTTTTATTGCAGTAGGAGGAAATATATTTAAAATATTTGTAGATTTATAGCAAATAGAGACTCGTTATTTAAAGGTTAAATAACAATTTGTTCTTTTGTTGTTTTTGCCAGTTTAGGGCAGTAGCTGCTTTTGTCATAAATATCTTCCTACCACATCAAAAATGCTGCTTTTAAAATTTTTGTTTATAAATTGAGAAGGAATTTTCTCTCTATAAGTTTCTGTCATTGAACAGATCACCATTAAAAAGAATATTAGAATCCAGCATGAAGATAATGGCTAATAAAAATGAGGTACATACTTTATAAAACCATTAATCAGATTTGAATGAGGAATGCTTCCCACATCCTTGAAAGAAAAACTGTGGCTTACGTTTTGAAGTATTCTGAGAATGAAGTATTAAGATCCAATTTCTATAAGCAAGATCAGACTTGTTAAGTATGCCGCAAGTAAGAGCTAATTCATTCATTCCATGTGTGCCACTAAATAAAGAGATTGAGCAAGTGC
>hsa_circ_0001712
GCTCCGTATGTGGATGTGATCTGTTTGAACAGCTACTACTCTTGGTATCACGACTACGGGCACCTGGAGTTGATTCAGCTGCAGCTGGCCACCCAGTTTGAGAACTGGTATAAGAAGTATCAGAAGCCCATTATTCAGAGCGAGTATGGAGCAGAAACGATTGCAGGGTTTCACCAGGATCCACCTCTGATGTTCACTGAAGAGTACCAGAAAAGTCTGCTAGAGCAGTACCATCTGGGTCTGGATCAAAAACGCAGAAAATACGTGGTTGGAGAGCTCATTTGGAATTTTGCCGATTTCATGACTGAACAGT
>hsa_circ_0029725
GCCTGGCAGCTGCGATTCAGCCACCTCGTGGGGTATGGTGCTAGATATTACTCTTACCTCATGTCCAGAGCGGTCGCCTCCATGGTTTGGAAGGAGTGTTTTCTACAGGATCCTTTCAACAGGGCTGCCGGGGAGCGCTATCGCAGGGAGATGCTGGCCCACGGTGGAGGCAGGGAGCCCATGCTCATGGTTGAAGGTATGCTTCAGAAGTGTCCTTCTGTTGATGACTTCGTAAGTGCCCTCGTTTCCGACTTGGATCTGGACTTCGAAACTTTCCTCATGGATTCTGAATAAAAGAAACACTCTACACCTCTTAAATCAAGGTCATGTAGATAATGACTTTGTTATAAATGCTACAGCTGTGAGAGCTTGTTTCTGATTTCATTGTTCGCTTCTGTAATTCTGAAAAACTTTAAACTGGTAGAACTTGGAATAAATAATTTGTTTTAATTA
>hsa_circ_0137752
TCAGATTGGGGATGATCGGCCTATCTCCTACTGTCACTTTAGTCCCAATTCCAAGATGCTGGCCACAGCTTGTTGGAGTGGGCTTTGCAAGCTCTGGTCTGTTCCTGATTGCAACCTCCTTCACACTCTTCGAGGGCATAACACAAATGTAGGAGCAATTGTATTCCATCCCAAATCCACTGTCTCCTTGGACCCAAAAGATGTCAACCTGGCCTCTTGTGCGGCTGATGGCTCTGTGAAGCTTTGGAGTCTCGACAGTGATGAACCAGTGGCAGATATTGAAGGCCATACAGTGCGTGTGGCGCGGGTAATGTGGCATCCTTCAGGACGTTTCCTGGGCACCACCTG
>hsa_circ_0126524
GCTGTATTCATCACCAAAGAAAAAACTTACACCAATGCAGAAATCGGTTAGTCCATTAGTTTGGTGCAGGCAAGTTTTGGATTACCCAAGTCCTGATGTTGAGTGTGCTAAAAAATCTCTTATCCACAAACTTGATCAAACTATGTCAGCTCTCAAGAGGCAGAATTTATATAATAATCCTTTCAACTCTATGAGTTACACCAGTCCTTACAGTCCAAATGCCAGTAGCCCATACAGCAGTGGCTTCAATTCTCCATCCTCAACCCCAGTGCGACCTCCTATAGTCAAACAGCTTATACTTCCTGGAAATTCAGGTAACTTGAAAAGCTCAGACAGAAATCCTCCACTCAGTCCTCAGTCCTCTATAGATAGTGAGTTAAGTGCTTCAGAATTAGATGAAGATTCAATTGGATCCAATTATAAGCTAAATGATGTAACTGATGTACAGATTCTAGCCCGGATGCAGGAAGAAA
>hsa_circ_0053285
TGGATCTGATTGGTGGCTACAACATTGGCACCGTCAGCCATGAGAGCCGTGTGGATTGGCTGGAACTTAATGAGACTGGACACAAGCTCCTCTTCAGGGACCGGAAACTTCGTTTGCATCTGTATGATATTGAAAGCTGCTCTAAGACAATGATCCTCAACTTCTGCTCCTATATGCAGTGGGTCCCAGGAAGTGACGTGCTGGTAGCTCAGAACCGAAACAGTCTGTGTGTATGGTACAACATTGAGGCACCTGAGAGAGTCACCATGTTCACTATTAGGGGTGATGTTATAGGTCTGGAGCGGGGCGGGGGAAAGACCGAGGTGATGGTGATGGAAGGTGTGACTACTGTTGCCTACACATTGGATGAGGGCCTCATCGAGTTTGGAACAGCCATTGATGATGGCAACTACATCCGGGCAACAGCCTTCTTAGAGACTCTGGAAATGACCCCAGAAACAGAGGCAATGTGGAAAACCTTGAGTAAACTGGCACTAGAGGCAAGGCAACTACACATTGCGGAGAGGTGCTTTTCTGCTTTGGGCCAAGTAGCAAAAGCTCGATTCCTGCATGAGACCAATGAGATTGCAGATCAAGTATCCCGGGAATATGGCGGAGAAGGAACAGACTTTTATCAGGTCCGAGCACGTCTAGCCATGCTGGAAAAGAACTACAAACTGGCTGAAATGATCTTTTTGGAACAGAATGCTGTGGAGGAGGCCATGGGCATGTACCAGGAGCTACACCGTTGGGATGAGTGTATCGCTGTGGCTGAAGCCAAGGGGCACCCAGCCCTGGAGAAGCTACGTCGTAGTTACTACCAGTGGCTGATGGACACACAGCAAGAGGAGCGAGCAGGTGAACTACAGGAGAGCCAAGGGGATGGGCTAGCAGCCATCAGCCTCTACCTCAAAGCTGGGCTCCCTGCCAAAGCTGCTCGGCTGGTGCTGACCCGAGAGGAACTGCTAGCCAACACAGAGCTGGTAGAACACATCACTGCAGCCCTTATCAAGGGGGAACTCTACGAAAGGGCAGGTGATCTCTTTGAGAAGATTCACAATCCACAGAAGGCCCTGGAGTGCTACCGTAAAGGCAACGCATTCATGAAAG
>hsa_circ_0110842
TATTCTACCTTGTAAATACTGTTATTTGTATATACTGTAAATGATGACATCGGTGGGCACTAACCGAGCCCGGGGAAACTGGGAACAACCTCAAAACCAAAACCAGACACAGCACAAGCAGCGGCCACAGGCCACTGCAGAACAAATTAGACTTGCACAGATGATTTCGGACCATAATGATGCTGACTTTGAGGAGAAGGTGAAACAATTGATTGATATTACAGGCAAGAACCAGGATGAATGTGTGATTGCTTTGCATGACTGCAATGGAGATGTCAACAGAGCTATCAATGTTCTTCTGGAAGGAAACCCAGACACGCATTCCTGGGAGATGGTCGGGAAGAAGAAGGGAGTCTCAGGCCAGAAGGATGGTGGCCAGACGGAATCCAATGAGGAAGGCAAAGAAAATCGAGACCGGGACAGAGACTATAGTCGGCGACGTGGTGGGCCACCAAGACGGGGGAGAGGTGCCAGCCGTGGACGAGAGTGTATGCATGGGGCTTTATCAAAACCAGCTGTGGTTCGAGGTCAGGAAAATGGATTGGATGGCACCAAGAGTGGAGGGCCTTCTGGAAGAGGAACAGAAAGAGGCAGAAGGGGCCGTGGCCGAGGCAGAGGTGGCTCTGGTAGGCGAGGAGGAAGGTTTTCTGCTCAAGGAATGGGAACCTTTAACCCAGCTGATTATGCAGAGCCAGCCAATACTGATGATAACTATGGCAATAGCAGCGGCAATACGTGGAACAACACTGGCCACTTTGAACCAGATGATGGGACGAGTGCATGGAGGACTGCAACAGAGGAGTGGGGGACTGAAGATTGGAATGAAGAT
>hsa_circ_0092175
GGGGCCTACAGGCTCTCCGCTGGGCCCGAGCGGGCTGGGGGAGGGGAGCGTGGGGCCGACAGTTTTGGGGGTGAAAAGGCAAAAGGCGGGTGAAAGGCTGCCTCCCGAGACTCTCCTTGCTTGGAATTCTGCCCACTCTGCGGAGTTAGCAGTCACGACCTCCAGCACAGGATGTGGTACCACAGATTGTCCCACCTACACAGCAGGCTTCAGGACTTGCTGAAGGGAGGAGTCATATATCCGGCCCTTCCACAGCCCAACTTCAAAAGCTTACTTCCTTTAGCTGTCCATTGGCACCATACAGCCTCCAAGTCTCTGACTTGTGCTTGGCAGCAACATGAAGATCATTTTG
>hsa_circ_0071146
ATCTTGGCATATACAGAAGGGCTGCATGGAAAATGGCTGTTCACAGAGATACGATCAATCTTTTCTCGTCGTTATCTTTTGCAAAATACAGCCCTGGAGATCTTTATGGCAAACAGAGTTGCTGTGATGTTCAACTTCCCAGACCCTGCAACAGTAAAGAAAGTGGTTAACTATCTACCTCGTGTTGGCGTTGGAACAAGTTTTGGATTGCCTCAAACCAGACGTATTTCATTAGCTAGTCCACGTCAGCTTTTTAAGGCTTCTAATATGACCCAGCGATGGCAACACAGAGAGATATCTAATTTTGAGTACTTGATGTTTCTCAACACGATAGCAGGACGGAGTTATAATGACTTAAATCAGTATCCAGTGTTTCCTTGGGTCATCACTAATTATGAATCAGAAGAACTGGATCTTACCTTGCCCACCAACTTCAGAGATTTGTCCAAGCCAATAGGAGCTCTGAACCCAAAAAGAGCAGCATTCTTCGCTGAGCGTTATGAATCATGGGAAGATGATCAAGTTCCAAAGTTTCACTATGGTACTCATTACTCAACTGCAAGTTTTGTTCTTGCATGGCTGCTAAGAATAGAACCCTTTACAACTTATTTCCTAAATTTGCAAGGAGGCAAATTTGATCATGCAGATCGAACTTTTTCATCAATTTCCAGAGCTTGGCGAAACAGTCAGCGTGATACCTCTGATATTAAGGAGTTGATCCCTGAATTTTATTATCTCCCTGAGATGTTTGTCAACTTCAATAATTATAATCTTGGAGTGATGGATGATGGGACAGTAGTGTCTGATGTCGAACTTCCTCCTTGGGCCAAAACCTCAGAAGAATTTGTTCACATAAACAGATTGGCCCTGGAGAGTGAATTTGTTTCCTGCCAGCTTCACCAATGGATTGATCTCATTTTTGGCTATAAACAGCAAGGACCAGAAGCTGTCCGAGCCCTCAATGTGTTCTATTACTTGACCTATGAAGGAGCTGTCAATCTGAATTCAATAACTGATCCTGTGTTGAGAGAGGCTGTTGAAGCTCAAATCCGAAGTTTTGGACAGACTCCTTCTCAACTACTCATAGAGCCCCATCCTCCCAGAGGTTCTGCCATGCAAGTGAGTCCATTGATGTTCACAGACAAAGCCCAGCAGGATGTTATCATGGTCCTCAAGTTTCCCTCCAACTCCCCTGTTACTCACGTGGCAGCCAACACCCAGCCTGGTTTGGCAACTCCCGCTGTGATCACAGTCACTGCTAACAGGTTATTTGCGGTGAACAAATGGCACAACCTTCCTGCTCATCAAGGTGCTGTACAAGACCAGCCATACCAGCTGCCAGTGGAAATCGATCCTCTCATAG
>hsa_circ_0054677
ATTATTATGTAGTTGGCAGCTGAGAACAATACTTAGTGGATACCATCGAATAGTACAACAGAGAATGCAGCACTCTCCTGATCTAATGAGCTTTATGATGGAGTTGAAGATGCTTTTGGAAGTTGCCTTAAAGAATAGACAAGAGCTGTATGCACTACCTCCTCCTCCCCAGTTCTACTCAAGCCTTATTGAAGAGATAGGAACTCTTGGTTGGGATAA
>hsa_circ_0125014
TTCATTTCGGTGTACTTTGACAAATATTCCACAGACACAGGCTTTACTGAATAAAGCTAAGCTTCCTTTAGGATTGTTGTTACATCCCTTCAGAGACCTAACGCAATTACCAGTGATAACATCAAATACCATTGTGAGGTGCCGATCCTGTCGAACGTATATTAACCCCTTTGTATCCTTCATTGATCAACGTAGATGGAAATGCAATTTGTGCTATAGAGTAAACGATGTTCCTGAAGAATTTATGTATAACCCCCTTACCCGATCTTATGGAGAGCCTCATAAACGACCAGAAGTTCAGAATTCAACTGTGGAGTTCATTGCTTCTTCAGATTACATGCTGCGTCCTCCTCAACCTGCAGTTTACTTGTTTGTTTTAGATGTGTCTCATAATGCAGTGGAAGCTGGATATTTGACAATTTTGTGCCAGTCACTCCTAGAAAATCTAGACAA
>mmu_circ_0002973
GTGGAGAAGCTTTGGGAGCTCCTGTGCCCGCTGCTGAGAACGGCACTGTCCAACATGACAGTGGAGACATACAATGACTGGGGGACCTGTATAGCCACTTCCTGTGAAAGCAGAGATCCCCGGAAGCTTCACTGGCTTTTTGAGCTGCTCTTGGAGTCACCATTGAGTGGTGAAGGGGGGTCCTTTGTAGATGCATGCCGACTCTATGTGCTACAAGGTGGCCTTGCCCAGCAAGAGTGGAGAGTCCCTGAACTATTGCACAGACTTCTGAAGTACTTGGAACCAAAACTCACCCAGGTTTACAAAAATGTCAGAGAAAGAATAGGAAGTGTGCTGACCTACATATTTATGATAGATGTTTCTTTGCCAAATACTGCTCCAACAACATCTCCTTGTATCCCTGAGTTTACTGCTCGCGTCCTAGAAAAACTGAAACCACTCACAGATGTGGATGAAGAAATTCAGAACCATGTTATGGAAGAAAATGGCATTGGTGAAGAAGATGAACGAACTCAGGGCATTAAACTCTTAAAAACTATATTGAAATGGCTTATGGCAAGTGCAGGAAGATCTTTTTCTACAGCAGTCAAAGAGCAACTTCAGCTTCTGCCTTTGTTCTTTAAG
>hsa_circ_0140116
GTGGGGTGGCAGTTGAAAAATTTGGTGAATGCACTACGAGAGGACCCGAGTGGTGTTATCTTAACTTTGAAAAAGCGACCTCAGAGCATGCTTACCTCAGCACCAGCTTTACTGAAAAATATGAGATGGAAGCCCCTTGCTCTGCAGCCTCTTATACCTAGAAGTCCCACAAGCAGCGTTGCCACGCCTTCCAGCACCATCAGTACACCCACCAAAAGAGACAGTTCTGCCCTCCAGGATCTCTACATTCCCCCTCCTCCTGCAGAACCATATATTCCCAGGGATGAAAAAGGAAACCTTCCTTGTGAAGACCTCAGAGGACATATGGTGGGCAAGCCAGTGCATAAGGGATCTGAATCACCAAATTCATTTCTGGATCAGGAATATCGAAAGAGATTTAATATTGTCGAAGAAGATACTGTCTTATATTGCTATGAATATGAAAAAGGAAGATCAAGTAGTCAAGGAAGACGAGAAAGCACCCCAACTTATGGCAAGCTACGACCTATATCTATGCCAGTGGAATATAATTGGGTGGGGGACTATGAAGATCCAAATAAGATGAAGAGAGATAGTAGAAGAGAAAACTCTCTACTTCGGTATATGAGCAATGAAAAGATTGCTCAAGAAGAATACATGTTTCAGAGAAACAGCAAAAAGGACACAGGGAAGAAGTCAAAAAAGAAGGGTGATAAGAGTAATAGCCCAACTCACTATTCATTGCTACCTAGTTTACAAATGGATGCACTGAGACAAGACATCATGGGCACTCCTGTGCCAGAGACCACACTATACCATACATTTCAGCAGTCCTCACTGCAGCACAAATCAAAGAAGAAAAACAAAGGTCCTATAGCAGGCAAGAGCAAAAGACGAATTTCTTGCAAAGATCTTGGCCGTGGTGACTGTGAGGGCTGGCTTTGGAAAAAGAAAGATGCGAAGAGTTACTTTTCACAGAAATGGAAAAAATATTGGTTTGTCCTAAAGGATGCATCCCTTTATTGGTATATTAATGAGGAGGATGAAAAAGCAGAAGGATTCATTAGCCTGCCTGAATTTAAAATTGATAGAGCCAGTGAATGCCGCAAAAAATATGCATTCAAAGCCTGTCATCCTAAAATCAAAAGCTTTTATTTTGCTGCTGAACATCTTGATGATATGAACAGGTGGCTTAACAGAATTAATATGCTGACTGCAGGATATGCAGAAAGAGAGAGGATTAAGCAGGAACAAGATTACTGGAGTGAGAGTGACAAGGAAGAAGCAGATACTCCATCAACACCAAAACAAGATAGCCCTCCACCCCCATATGATACATACCCACGACCTCCCTCGATGAGTTGCGCCAGTCCTTATGTGGAAGCAAAACATAGCCGACTTTCCTCCACGGAGACTTCTCAGTCTCAGTCTTCTCATGAGGAGTTTCGCCAGGAAGTAACTGGGAGCAGTGCAGTGTCTCCCATTCGCAAGACAGCCAGTCAGCGCCGCTCCTGGCAGGATTTAATTGAGACGCCACTGACAAGTTCAGGCTTACACTATCTTCAGACTCTGCCCCTGGAGGATTCTGTCTTCTCTGACTCCGCGGCCATCTCCCCAGAGCACAGGCGGCAGTCTACCCTGCCAACTCAGAAATGCCACCTGCAGGATCACTATGGGCCATACCCCTTAGCTGAGAGTGAGAGGATGCAAGTGCTAAATGGAAATGGGGGCAAGCCTCGAAGTTTTACTCTGCCTCGAGATAGCGGGTTCAACCATTGCTGTCTGAATGCTCCAGTTAGTGCCTGTGACCCACAGGATGACGTGCAACCCCCAGAGGTGGAGGAAGAGGAGGAGGAGGAGGAGGAGGAAGGGGAGGCAGCAGGGGAAAACATAGGAGAAAAAA
>hsa_circ_0041358
GCCATCATGCAGAAGGGGGATACAAACATAAAGCCCATCCTCCAAGTCATCAACATCCGTCCCATTACTACGGGGAATAGTCCGCCGCGTTATCGACTGCTCATGAGTGATGGATTGAACACTCTATCCTCTTTCATGTTGGCGACACAGTTGAACCCTCTCGTGGAGGAAGAACAATTGTCCAGCAACTGTGTATGCCAGATTCACAGATTTATTGTGAACACTCTGAAAGACGGAAGGAGAGTAGTTATCTTGATGGAATTAGAAGTTTTGAAGTCAGCTGAAGCAGTTGGAGTGAAGATTGGCAATCCAGTGCCCTATAATGAAGGACTCGGGCAGCCGCAAGTAGCTCCTCCAGCGCCAGCAGCCAGCCCAGCAGCAAGCAGCAGGCCCCAGCCGCAGAATGGAAGCTCGGGAATGGGTTCTACTGTTTCTAAGGCTTATGGTGCTTCAAAGACATTTGGAAAAGCTGCAGGTCCCAGCCTGTCACACACTTCTGGGGGAACACAGTCCAAAGTGGTGCCCATTGCCAGCCTCACTCCTTACCAGTCCAAGTGGACCATTTGTGCTCGTGTTACCAACAAAAGTCAGATCCGTACCTGGAGCAACTCCCGAGGGGAAGGGAAGCTTTTCTCCCTAGAACTGGTTGACGAAAGTGGTGAAATCCGAGCTACAGCTTTCAATGAGCAAGTGGACAAGTTCTTTCCTCTTATTGAAGTGAACAAGGTGTATTATTTCTCGAAAGGCACCCTGAAGATTGCTAACAAGCAGTTCACAGCTGTTAAAAATGACTACGAGATGACCTTCAATAACGAGACTTCCGTCATGCCCTGTGAGGACGACCATCATTTACCTACGGTTCAGTTTGATTTCACGGGGATTGATGACCTCGAGAACAAGTCGAAAGACTCACTTGTAGACATCATCGGGATCTGCAAGAGCTATGAAGACGCCACTAAAATCACAGTGAGGTCTAACAACAGAGAAGTTGCCAAGAGGAATATCTACTTGATGGACACATCCGGGAAGGTGGTGACTGCTACACTGTGGGGGGAAGATGCTGATAAATTTGATGGTTCTAGACAGCCCGTGTTGGCTATCAAAGGAGCCCGAGTCTCTGATTTCGGTGGACGGAGCCTCTCCGTGCTGTCTTCAAGCACTATCATTGCGAATCCTGACATCCCAGAGGCCTATAAGCTTCGTGGATG
>hsa_circ_0055789
AGTGTGTGAGCTGGAGGAGCTGGGAGAGCTGTCCCCTTGCTGGGAGAGCCTCCGGCGCCAAATTGTCACCCAGTACCAGACCATCATCCTCACATACCAGGAGAACCTGACCGACCTCCATCAGTACAGAGGGCCCTCGTTTAAAGCAAGCAGTTTGAAAGCAGATAAAAAGTTAGAATTTGTTCCCACAAACTTGCACATACAAAGGATGAGAGTTCAAGACGATGGAGGATCAGATCAGAACTACGACATCGTCACCATTGGGGCGCCAGCAGCACACTGCCAAGGTTTTAAGTCAGGAGGTCTCCGCAAAAAGCTGCACAAATTTGAAGAGACCAAGAAACATTTTGAGGAGTGTTGTACATCATCTGGCTGCCAGTCCATAATCTACATACCCCAGGATGTTGTCAGAGCCAAGGAGATCATCGCCCAGATCAACACCCTGAAAACCCAAGTGAGTTACTACGCAGAGCGGCTGTCAAGGGCAGCCAAGGACAGGTCTGCCACTGGCCTTGAGAGGACACTCGCCATCTTGGCAGACAAGACACGGCAGCTGGTCACGGTCTGCGACTGCAAGCTCCTGGCCAACTCCATCCATGGGCTGAACGCTGCACGGCCTGACTACATTGCCTCCAAGGCCTCTCCCACTTCGACTGAGGAGGAGCAGGTGATGCTTAGAAATGACCAGGACACCCTCATGGCCCGGTGGACAGGGAGAAACAGCCGATCTTCCCTGCAGGTGGACTGGCACGAGGAGGAGTGGGAGAAAGTGTGGCTGAACGTGGACAAGAGCCTAGAGTGCATCATTCAGCGTGTGGACAAGCTGCTGCAGAAGGAGCGGCTGCATGGCGAGGGCTGTGAGGATGTCTTCCCCTGTGCAGGCAGCTGCACCAGCAAGAAAGGTAACCCGGACAGCCACGCCTACTGGATCAGACCAGAAGACCCCTTCTGTGATGTCCCCTCCTCACCATGCCCCTCCACCATGCCCTCCACTGCATGCCATCCTCATCTGACCACACATTGCAGTCCCCCTCCTGAAGAGTCCAGCCCAGGTGAATGGAGTGAGGCCCTTTACCCGCTGCTGACCACTCTCACCGACTGCGTGGCCATGATGAGTGACAAGGCCAAGAAGGCCATGGTATTCCTGCTCATGCAGGACAGCGCGCCCACCATAGCCACCTACCTGAGCCTGCAGTACCGCCGTGACGTGGTCTTCTGCCAGACGCTGACCGCCCTCATCTGCGGCTTCATCATTAAGCTGAGGAACTGCCTGCATGACGACGGCTTCCTGCGCCAGCTCTACACCATCGGGCTGCTGGCCCAGTTCGAGAGCCTGCTGAGCACCTACGGGGAGGAGCTGGCAATGCTGGAGGACATGAGCCTTGGGATCATGGACTTGAGGAACGTGACCTTCAAAGTCACTCAGGCCACTTCCAGCGCCTCCGCAGACATGCTGCCCGTCATCACAGGAAATCGCGACGGGTTTAACGTGCGGGTCCCTCTGCCGGGCCCGCTGTTTGACGCCTTGCCCCGGGAGATCCAGAGTGGCATGCTGCTGCGAGTGCAGCCCGTCCTCTTCAACGTGGGCATCAATGAGCAGCAGACACTGGCCGAGAGGTTTGGCGATACGTCTTTACAAGAAGTCATCAACGTGGAGAGTTTGGTGCGGTTAAATTCCTACTTTGAGCAGTTTAAGGAAGTTTTGCCTGAGGATTGCCTGCCTCGGTCTCGCAGTCAGACGTGCCTGCCAGAGCTGCTGCGGTTTCTGGGTCAGAACGTGCATGCCCGGAAGAATAAGAACGTCGACATTCTCTGGCAAGCTGCTGAGATCTGCCGCCGCCTTAATGGGGTCCGGTTCACCAGCTGCAAGAGCGCTAAGGACCGTACAGCCATGTCGGTGACACTGGAGCAGTGCCTGATCCTGCAACACGAGCATGGCATGGCCCCGCAGGTCTTCACCCAGGCCCTGGAGTGCATGCGCAG
>hsa_circ_0132868
GTCTATTCTGGATAAGCAGGTTTTGTGAAGACATTTATTCTTTCTTGGACCTCAGATTTACCAGACATCTCATGGGTTTGTGGATGCACTTAGATGTTTGCAATGAGCACTGTGGCTGGCATGCCCCAGTGTTTTGGATACCAATGCATAGGACTCCATAGTAATCGAATTTACCAGAGGCGAACGTCATGAGCATAGTGATCCCATTGGGGGTTGATACAGCAGAGACGTCATACTTGGAAATGGCTGCAGGTTCAGAACCAGAATCCGTAGAAGCTAGCCCTGTGGTAGTTGAGAAATCCAACAGTTATCCCCACCAGTTATATACCAGCAGCTCACATCATTCACACAGTTACATTGGTTTGCCCTATGCGGACCATAATTATGGTGCTCGTCCTCCTCCGACACCTCCGGCTTCCCCTCCTCCATCAGTCCTTATTAGCAAAAATGAAGTAGGCATATTTACCACTCCTAATTTTGATGAAACTTCCAGTGCTACTACAATCAGCACATCTGAGGATGGAAGTTATGGTACTGATGTAACCAGGTGCATATGTGGTTTTACACATGATGATGGATACATGATCTGTTGTGACAAATGCAGCGTTTGGCAACATATTGACTGCATGGGGATTGATAGGCAGCATATTCCTGATACATATCTATGTGAACGTTGTCAGCCTAGGAATTTGGATAAAGAGAGGGCAGTGCTACTACAACGCCGGAAAAGGGAAAATATGTCAGATGGTGATACCAGTGCAACTGAGAGTGGTGATGAGGTTCCTGTGGAATTATATACTGCATTTCAGCATACTCCAACATCAATTACTTTAACTGCTTCAAGAGTTTCCAAAGTTAATGATAAAAGAAGGAAAAAAAGCGGGGAGAAAGAACAACACATTTCAAAATGTAAAAAGGCATTTCGTGAAGGATCTAGGAAGTCATCAAGAGTTAAGGGTTCAGCTCCAGAGATTGATCCTTCATCTGATGGTTCAAATTTTGGATGGGAGACAAAGATCAAAGCATGGATGGATCGATATGAAGAAGCAAATAACAACCAGTACAGTGAGGGTGTTCAGAGGGAGGCACAAAGAATAGCTCTGAGATTAGGCAATGGAAATGACAAAAAAGAGATGAATAAATCCGATTTGAATACCAACAATTTGCTCTTCAAACCTCCTGTAGAGAGCCATATACAAAAGAATAAGAAAATTCTTAAATCTGCAAAAGATTTGCCTCCTGATGCACTTATCATTGAATACAGAGGGAAGTTTATGCTGAGAGAACAGTTTGAAGCAAATGGGTATTTCTTTAAAAGACCATACCCTTTTGTGTTATTCTACTCTAAATTTCATGGGCTAGAAATGTGTGTTGATGCAAGGACTTTTGGGAATGAGGCTCGATTCATCAGGCGGTCTTGTACACCCAATGCAGAGGTGAGGCATGAAATTCAAGATGGAACCATACATCTTTATATTTATTCTATACACAGTATTCCAAAGGGAACTGAAATTACTATTGCCTTTGATTTTGACTATGGAAATTG
>hsa_circ_0029588
CCAGCCATACGTCGTGTGCCGGCAGTGTCCTGAGTACAGAAGGCAGGCGGCGCAGCCTCCCCACTGCCCAGCACCCGAGGGCGAGCCAGGAGCCCCACAGGCCCTGGGGGATGCACCCTCCACGTCCGTCAGCCTGACGACAGCAGTCCAGGATTACGTGTGCCCTCTGCAAGGAAGCCACGCCCTGTGCACCTGCTGCTTCCAGCCCATGCCCGACCGGAGAGCGGAGCGCGAGCAGGACCCGCGTGTCGCCCCTCAGCAGTGTGCGGTCTGCCTGCAGCCTTTCTGCCACCTGTACTGGGGCTGCACCCGGACCGGCTGCTACGGCTGCCTGGCCCCGTTTTGTG
>hsa_circ_0092910
CCCAAAATGGAGTTAATCCTGACTGGGAGAAGAAAGTAATTGAGTATTTTAAGGAAAAGCTGAAGGAAAATAATGCTCCTAAGTGGGTACCATCACTGAACGAAGTTCCCCTTCATTATTTGAAACCTAATAGTTTTGTGAAATTTCGTTGCATGATTCAGGATATGTTTGACCCTGAGTTTTACATGGGAGTTTATGAAACGGTTAACCAAAACACAAAAGCACATGTTCTTCATTTTGGAAAATATAGAGATGTAGCAGAGTGTGGGCCTCAACAAGAACTTGATTTAAACTCTCCACGAAATACCACTTTGGAAAGACAGACTTTCTATTGTGTTCCGGTGCCTGGGGAATCTACGTGGGTAAAAGAAGCCTATGTTAATGCAAACCAAGCTCGAGTCAGTCCCTCAACATCCTACACTCCTAGTCGCCACAAGAGGAGTTATGAAGATGATGACGATATGGACCTACAGCCCAATAAGCAGAAAGACCAACATGCAGGTGCCAGACAAGCAGGGAGTGTTGGTGGTCTTCAATGGTGTGGAGAGCCAAAACGTTTAGAAACTGAAGCTTCTACTGGGCAACAGCTGAACTCTCTGAACTTGTCTTCTCCTTTTGATTTGAATTTTCCATTGCCAGGAGAGAAGGGCCCTGCATGCCTTGTGAAGGTTTATGAAGATTGGGATTGTTTCAAAGTAAATGACATTCTTGAGCTATATGGCATACTGTCTGTGGATCCTGTGCTGAGTATACTGAATAATGATGAAAGGGATGCCTCTGCACTGCTGGATCCGATGGAGTGCACAGACACAGCAGAGGAGCAGAGAGTACACAGTCCTCCTGCTTCATTAGTGCCGAGAATTCATGTGATCTTAGCCCAGAAGTTGCAACACATCAACCCATTATTGCCTGCCTGCCTTAACAAAGAGGAGAGCAAAACCTGTAAGTTTGTTTCAAGTTTCATGTCCGAATTGTCTCCAGTCAGAGCAGAACTTCTTGGGTTCCTTACTCATGCCCTTCTGGGGGATAGTTTGGCTGCTGAATACCTTATATTACATCTCATCTCCACAGTATATACAAGAAGAGATGTCCTTCCACTAGGAAAATTTACAGTTAACTTGAGTGGTTGCCCACGGAATAGTACCTTCACAGAACACTTGTATCGAATTATTCAACATCTTGTTCCAGCATCTTTTCGTCTGCAGATGACTATAGAGAACATGAACCATTTGAAATTCATTCCCCACAAAGACTACACAGCCAATCGCTTGGTCAGTGGGCTCCTCCAGCTGCCCAGCAATACTTCCCTTGTAATCGATGAGACTCTCCTGGAACAGGGGCAGCTGGATACCCCAGGTGTTCATAATGTGACAGCCCTGAGCAACCTCATAACGTGGCAGAAGGTGGATTATGACTTCAGCTACCATCAGATGGAATTCCCCTGCAATATTAACGTTTTCATTACTTCGGAGGGGAGGTCACTCCTCCCG
>hsa_circ_0122168
AGCAATATACTTTGCTGCTTATTCAAACTGCAAGGAAAAGTTGAATGATGTATTTGATCCTGATTCTACCCAAGTACATATGATTTCAGCTGCAATGGCAGGTTTTACTGCAATCACAGCAACCAACCCCATTTGGCTTATAAAGACTCGGTTACAGCTTGATGCAAGGAACCGCGGGGAAAGGCGAATGGGTGCTTTTGAATGTGTTCGTAAAGTGTATCAGACAGATGGACTAAAAGGATTTTATAGGGGCATGTCTGCTTCATATGCTGGTATATCAGAGACTGTTATCCATTTTGTTATTTATGAAAGTATAAAACAAAAACTACTGGAATATAAGACTGCTTCTACAATGGAAAATGATGAAGAGTCTGTGAAAGAAGCATCAGATTTTGTGGGAATGATGCTAGCTGCTGCCACCTCAAAAACTTGTGCCACAACTATAGCATATCCACATG
>hsa_circ_0015729
CCAGATCACATTTGATTGACAGTCCACCAACTTACAATGCTGACTATGGCTACAAAAGCTGGGAAGCCTTCTCTAACCTCTCCTATTATACTAGAGCCCTTCCTCCTGTGCCTGATGATTGCCCGACTCCCTTGGGTGTCAAAGGTAAAAAGCAGCTTCCTGATTCAAATGAGATTGTGGAAAAATTGCTTCTAAGAAGAAAGTTCATCCCTGATCCCCAGGGCTCAAACATGATGTTTGCATTCTTTGCCCAGCACTTCACGCATCAGTTTTTCAAGACAGATCATAAGCGAGGGCCAGCTTTCACCAACGGGCTGGGCCATGGGGTGGACTTAAATCATATTTACGGTGAAACTCTGGCTAGACAGCGTAAACTGCGCCTTTTCAAGGATGGAAAAATGAAATATCAGATAATTGATGGAGAGATGTATCCTCCCACAGTCAAAGATACTCAGGCAGAGATGATCTACCCTCCTCAAGTCCCTGAGCATCTACGGTTTGCTGTGGGGCAGGAGGTCTTTGGTCTGGTGCCTGGTCTGATGATGTATGCCACAATCTGGCTGCGGGAACACAACAGAGTATGCGATGTGCTTAAACAGGAGCATCCTGAATGGGGTGATGAGCAGTTGTTCCAGACAAGCAGGCTAATACTGATAG
>hsa_circ_0117158
GTACCAGTATTTTTTGCAAATTAAACAAGACATTCTTACTGGAAGATTACCCTGTCCTTCTAATACTGCTGCCCTTTTAGCTTCATTTGCTGTTCAGTCTGAACTTGGAGACTACGATCAGTCAGAGAACTTGTCAGGCTACCTCTCAGATTATTCTTTCATTCCTAATCAACCTCAAGATTTTGAAAAAGAAATTGCAAAATTACATCAGCAACACATAGGCTTATCTCCTGCAGAAGCAGAATTTAATTACCTAAACACAGCACGTACCTTAGAACTCTATGGAGTTGAATTCCACTATGCAAGG
>hsa_circ_0014004
GTGTAGTATTGAGTCCTGTTTGAGCTATTGTTCTCTTTTTCCTGAAAAATGGCACTGTCAAAGAGGGAGCTGGATGAGCTGAAACCATGGATAGAGAAGACAGTGAAGAGGGTCCTGGGTTTCTCAGAGCCTACGGTGGTCACAGCAGCATTGAACTGTGTGGGGAAGGGCATGGACAAGAAGAAGGCAGCCGATCATCTGAAACCTTTTCTTGATGATTCTACTCTCCGATTTGTGGACAAACTGTTTGAGGCTGTGGAGGAAGGCCGAAGCTCTAGGCATTCCAAGTCTAGCAGTGACAGGAGCAGAAAACGAGAGCTAAAGGAGGTGTTTGGTGATGACTCTGAGATCTCTAAAGAATCATCAGGAGTAAAGAAGCGACGAATACCCCGTTTTGAGGAGGTGGAAGAAGAGCCAGAGGTGATCCCTGGGCCTCCATCAGAGAGCCCTGGCATGCTGACTAAGCTCCAGATCAAACAGATGATGGAGGCAGCAACACGACAAATCGAGGAGAGGAAAAAACAGCTGAGCTTCATTAGCCCCCCTACACCTCAGCCAAAGACTCCTTCTTCCTCCCAACCAGAACGACTTCCTATTGGCAACACTATTCAGCCCTCCCAGGCTGCCACTTTCATGAATGATGCCATTGAGAAGGCAAGGAAAGCAGCTGAACTGCAAGCTCGAATCCAAGCCCAGCTGGCACTGAAGCCAGGACTCATCGGCAATGCCAACATGGTGGGCCTGGCTAATCTCCATGCCATGGGCATTGCTCCCCC
>mmu_circ_0011638
GTTCAGTCCAAAGTCATCCTTGCCAGCGTCTTTCCAGACACACATCTCAAGGGCCTGCCCTACGGAAGTCAATGATAATTTAAATCAGACTGTTGAGAAACCAAATATCACGCCTCCTGCCTCTTACACTAATAAGATGGATGAGGTTCAAAACCGCATAAAGGAAATATTAGACAAGCATAACAATGGCATTTGGATATCTAAGCTTCCACATTTTTACAAAGAGTTTTATAAAGAAGACCTTAACCAAGGAGTTTTACAGCAGTTTGAACACTGGCCTCACATTTGCACGGTGGAAAAACCTTGTGGTGGTGGTCAAGATTCACTTCTTTATCCTGCCAGGAGAGAGCAGCCCCTGAAAAGTGACCAGGACCCTGAGAAGGAGCTCCCACCTCCACCTCCTGCTCCCAAGCAGGAGGTTCCATCCCAAGGGAGCCCAGCAGTGATGCCAGATGTCAAGGAGAAAGTGGCAGAACTGCTGGGCAAGTACTCAAGTGGCCTTTGGGCAAGTGCGCTCCCCAAAGCATTTGAGGACATGTACAAAGTCAAGTTCCCTGAGGATGCCTTAAAAAATCTCGCCTCGCTCTCTGATGTGTGCACCATAAACTACATTTCTGGAAACACCCAGAAGGCAATTCTCTATGCGAAACTCCCATTGCCCACTGACAAGATCTTAAAGGATGAAGGGCAGGCACAAGGAGATTTTGACATCAAGTCGATGATTGAACAAGAGTATTTGCAGATAGAAAAAAACATGGCTGAAAGTGCTGATGAGTTTCTGGAGGACATAACTGTGCCGCCTCTGGTAATTCCTACCGAGGCCTCACCGTCTGTGTTGGTGGTTGAGCTGAGCAACACAAATGATGTGGTTATCAGGTATGTAGGCAAAGACTACTCAGCTGCTCAGGAACTGATGGAGGATGAGATGAAGGAGTTTTACAGTAAGAACCCCAGAGTCACACCGATCCAGACTGTGCACGTGGGGCAGCTGCTGGCAGTCAATGCAGAGGAGGATGCCTGGTTGCGAGCACAGATCATTTCCACGGATGAGAACAAGATAAAGGTGTGCTATGTTGACTATGGCTTTTGTGAAAACATTGAGAAGAGTAAAGCGTACAGACTGAACCCACGGTTCTGCTCGCTTTCCTTTCAAGCCACCAAGTGCAAGCTGGCAGGGTTGGAGGTTCTGAATGATGACCCTGACCTTGTGAAGGCGGTGGAATCACTAACATGTGGGAAGATCTTTGCTGTGGAGATCCTGGACAAGTCAGATGTCCCGCTGGTGGTGCTGTACGACACGTCAGGAGAGGACGATATCAACATCAATGCCACCTGCCTCAAGGCAATATGTGACAGATCTCTACAAGTTCATCTCCAGGTGGATGCCATGTACACAAATGTCAAAGTGACCAACATTTGCTCTGATGGAACACTCTACTGCCAGGTGCCCTGCAAGGGTCTGAATAAACTCAATGACCTTCTGCATAAGACAGAGGACTACTTCCACTGCAAG
>hsa_circ_0081355
GGGGCATGTGTCCGTTTCGCCACATCAGTGGTGAGAAGACAGTTGTGTGCAAACACTGGCTGCGTGGCCTATGCAAGAAAGGGGACCAGTGTGAGTTCCTGCATGAGTATGACATGACCAAGATGCCCGAGTGCTACTTCTACTCCAAGTTCGGGGAGTGCAGCAACAAGGAATGTCCCTTCCTGCACATCGACCCCGAGTCCAAGATCAAGGACTGTCCTTGGTATGACCGTGGCTTCTGCAAGCACGGTCCCCTCTGCAGGCACCGGCACACACGGAGAGTCATCTGTGTGAATTACCTCGTGGGATTCTGCCCGGAGGGGCCCTCGTGTAAATTCATGCACCCTCGATTTGAACTGCCCATGGGAACCACCGAGCAGCCCCCACTGCCGCAGCAGACACAGCCTCCAGCAAAGCAAAGTAACAATCCGCCATTACAAAGGTCGTCCTCCTTGATCCAGTTAACGAGTCAGAACTCTTCTCCCAATCAGCAGAGAACCCCGCAGGTCATCGGGGTCATGCAGAGTCAAAACAGCAGCGCGGGCAACCGGGGACCCCGGCCACTGGAGCAGGTCACCTGTTACAAGTGTGGCGAGAAAGGACACTACGCCAACAGATGCACCAAAGGGCACTTGGCCTTTCTCAGTGGACAGTGACAGCAGCTGGAGCCAGCTCCGAGCAGCCCGGGGGCCCCGCTGTTGGGAGTGTGCATTTAACTGTTTCATGCGCTTGTTGGCGCGACTGTGGCTCGAGCTGGCCCGCAGACACGTGGGTTTCATCACTCTGAGGGGCCACGTCTGTTAGTTTCCTATCATTTTGCCTTAGTATTTTTTGAAAAAGGGACATGTGTCCTGTGGGTCCCTGCAGTCGACATCATGTTTGGCTGGGCATCGATGCCTCCTTTCTGGGACTCCCGGCACAACTCCCCTCATCCAGGGAGGGAGGCAGCTGCTGGGGAGGGGCTTGGCTAGGTAGTTCTGTGTGGCGGTGGTCATTCCCCTCATTAAACACCAGTTCTTGGTGACGCCAGGGGCTGGTAGGTCATTCAAAGCTGTGGCCAGCTCACGCCTGCTTCCTCCCTCCCTGCCCTGCTGAATCCTAAAGCTGTGCCTATATCTGTGATTTGAATGAGGGAGCCCTTTGGGGCAAATTCAGGTGCCCCCATTGCCTCAGGCTGGCCCTGGTCCCAGGTGGCAGCGGTTGAGGAGGGGTACAGGGCTCTCAAGCCTGAGGTTTTCTTCTCTGGGCTTAATTTTCTCTTGGGGTACGTGCCTGACAGTGTTTAAGGTGTCCGTTGAACTGGAGTTGCAGACTTTTAAATAGATGACCCCTTCAGATCATCTGTGCCTACCTCCTGCCCATCAGGCGTCTACACTGTCACTCAGACACCTGTGGCATGTGGAGGAGACTGCCCTGTCCTGAGCCTGGAAAATGTGAAACTGTCTCCTGCAACCTGCTGGGCATGTGGGCCTGGCTGTGTTCAATTGCAAGAACAATTTTTATGAAATGGATTAAAGCTTGTTTTTTAA
>hsa_circ_0101861
GGTCATCATCAAATCCACAGCAAATTTCCAGTTTTGACTTCACAACCACAAAGGCTTTATCAGAAGACTCAGTAGTAGTTGTTGGAAAAGGCGTATTTGGAAGTTTAAGTTCAGCACCAGCAACCTGCAGCCAATCAGTGATATCTTCTGTGGAAAATGGGGATACATTTTCAATTAAACAAAGTATTGAACCACCATCAGGGATTTATGGAAGATCAGTCCAGCAAAATATTTCATCATATCTTGATGTTGAGAATGAAAAAGATGCTAAAGTTTCTATTTCTAAATCTACTTATAACAAGATGAGACAAAAGAGAAAAGAAGAGAAAGAACTGTTTCACAATAAAGATTGTGAAAAGAAGGAAAAAAATTCCTGGGAACGAATGAGACATACAGGAACTGAGAAAATGGCATCTGAAAGTGAAACACCTACTGGAGCTATTTCACAGTATAAAGAAAGGATGCCTTCTGTCACTCATAGTCCAGAAATAATGGATCTGTCAGAACTACGACCATTCTCTAAACCAGAAATAGCACTGACAGAAGCCCTGAGGCTTTTGGCTGATGAGGATTGGGAGAAGAAAATTGAGGGACTGAATTTTATTAGATGCTTAGCTGCTTTTCATTCTGAGATACTGAACACAAAGTTGCATGAAACAAATTTTGCAGTTGTTCAAGAG
>hsa_circ_0075124
AGACCCAGCTAAGTTCCTCTGAAACTTTTGACCTTGAAAGAGAAGTCTCTCCAGGTAGCAGAGATATCTTGGATGGAGTCAGAATAATAATGGCAGATAAGGAGGTTGGTAACAAGGAAGATGCTGAGAAGGAAGTAGCTATTTCTACCTTCTCATCCAGTAACCAGGTATCCTGCCCGCTATGTGACCAATGCTTTCCACCCACAAAGATTGAACGACATGCCATGTACTGCAATGGTCTGATGGAGGAAGATACAGTATTGACTCGGAGACAAAAAGAGGCCAAGACCAAGAGTGACAGTGGGACAGCTGCCCAGACTTCTCTAGACATTGACAAGAATGAGAAGTGTTACCTCTGTAAATCCCTGGTCCCATTTAGAGAGTATCAGTGTCATGTGGACTCCTGTCTCCAGCTTGCAAAGGCTGACCAAGGAGATGGACCTGAAGGGAGTGGAAGAGCATGTTCAACTGTGGAGGGGAAGTGGCAGCAGAGGCTGAAGAACCCAAAGGAAAAAGGCCACAGTGAAGGCCGACTCCTTAGTTTCTTGGAACAGTCTGAGCACAAGACTTCAGATGCAGACATCAAGTCTTCAGAAACAGGAGCCTTCAG
>hsa_circ_0012784
ATAAACAATCAGATTCTGTATGGAAGAAGTCACCAAAATGCATCTGCCATTATTAAGACTGCCCCATCAAAGGTCAAGCTGGTTTTCATCAGAAACGAGGATGCAGTCAATCAGATGGCCGTTACTCCCTTTCCAGTGCCATCAAGTTCTCCATCTTCTATTGAGGATCAGAGCGGCACCGAACCTATTAGTAGTGAGGAAGATGGCAGCGTCGAAGTTGGTATTAAACAATTGCCTGAAAGTGAAAGCTTCAAACTG
>hsa_circ_0084812
CTCCATGTTGTTCACTGGAATTCAGACAAATACCCCAGCTTTGTTGAGGCAGCTCATGAACCAGATGGACTGGCTGTCTTGGGAGTGTTTTTACAGATTGGTGAACCTAATTCCCAACTGCAAAAGATTACTGACACTTTGGATTCCATTAAAGAAAAGGGTAAACAAACTCGATTCACAAATTTTGACCTATTGTCTCTGCTTCCACCATCCTGGGACTACTGGACATATCCTGGTTCTCTTACAGTTCCACCTCTTCTTGAGAGTGTCACATGGATTGTTTTAAAGCAACCTATAAACATCAGCTCTCAACAG
>hsa_circ_0117217
ATCGGTTTGGGCTTGGCCAGCCAGGAAGAATACCTGGTTCTGTGAATGCCATGAGAGTTCTGAGCACAAGTACAGATCTTGAAGCTGCTGTTGCTGATGCTTTGGTAAGAGGCACAAGCACAGGAAAAAAGAAGCCTGTGAGGAGGAGATATGAGCCGTATGGGATGTATTCTGACGATGATGCCAACAGTGATGCCTCAAGTGTTTGCTCTGAGCGCTCATATGGCTCCAGGAATGGTGGCATTCCCCATTATCTGCGGCAGACTGAGGATGTAGCAGAAGTTCTCAACCACTGTGCTAGTTCAAACTGGTCAGAAAGGAAAGAAGGGCTTCTGGGCCTGCAGAACTTACTGAAGAGCCAAAGAACACTGAGTCGAGTTGAACTGAAAAGGTTGTGTGAGATCTTCACTCGGATGTTTGCTGACCCTCATAGCAAGATTGCTGATTCAGAAGCAGAATGTGAGGATAAAGAAGGAAATTTGTTTCCATCAGAAGTCTCTTGTACAAGAGTTTTCAGTATGTTTTTGGAGACTCTTGTGGATTTTATAATAATTCATAAGGATGATTTACAAGACTGGCTTTTTGTTCTTCTCACACAATTACTTAAGAAAATGGGAGCAGATTTACTTGGATCTGTGCAAGCAAAAGTTCAAAAGGCTCTAGATGTCACAAGGGACTCCTTTCCATTTGATCAACAATTTAACATTTTGATGAGATTTATTGTGGATCAAACTCAAACTCCAAACCTCAAGGTCAAAGTTGCAATCCTGAAATACATTGAGTCTCTGGCCAGACAGATGGATCCAACAGATTTTGTAAACTCTAGTGAGACAAGGCTTGCTGTTTCTAGAATCATAACCTGGACAACAGAACCAAAGAGTTCAGACGTGAGAAAG
>hsa_circ_0112111
TATCTGAGAACATATTTCTTCCCTATAGGAGTTGAGAAGAGGAGGAAGAATAATGGGAGGAGACAGGACCTTTTTCAACTTGACAAATAGATTTCTGAGAGAGCAGACACCATCTTATTTCTGTTGAATTGTATTTAGTAACTCAAAAGGCATATACCAAGCTGTCAGAAGCAGCTTCATTTAAAAGAAATAAAATTTCTAGTCCTGCCTGAAGTTTAAGCTAGCCCATGACTACACAAGTGCAACTGTATTTCCCAG
>hsa_circ_0004221
TTTGAAGGTTGCGAGAAGGCCTTTTCAAGGCTTGAAAATCTCAAGATCCACTTGCGGAGCCACACAGGCGAGAAGCCGTATTTGTGCCAGCATCCGGGTTGTCAGAAGGCCTTCAGTAACTCCAGTGACCGCGCCAAACACCAGCGGACGCATCTGGACACCAAACCTTATGCTTGTCAAATTCCAGGATGTACCAAACGCTACACAGACCCAAGTTCCCTAAGAAAGCATGTGAAGGCACATTCTTCCAAAGAGCAACAAGCAAGGAAAAAGTTGCGGTCCAGCACAGAGCTCCATCCAGACCTGCTCACAGATTGCCTCACCGTGCAGTCCCTGCAGCCGGCCACTTCCCCTAGAGATGCTGCTGCTGAAGGGACCGTGGGACGCTCCCCTGGACCCGGGCCTGACCTCTATTCAGCTCCCATTTTCTCCAGCAATTATTCAAGCCGAAGTGGAACAGCTGCTGGGGCCGTACCACCCCCACATCCTGTCAGTCACCCTTCTCCAGGACATAATGTACAGGGGAGCCCTCACAACCCCTCCTCCCAGTTACCTCCACTCACAGCTGTGGACGCAGGAGCTGAGAG
>mmu_circ_0011228
GAGGACGAAGAGGTCCCAACAGGACATCTTACTATCGAAACCCGCTCTGTGAGCCAGGATCATCAGGGGCCTCTGGTGGAGGCCACTCTTCTAGTGCATCCGTGAGCAGCGTCCGTTCTCGAAGCAGGACCACTTCTGGGACGGGCCTCTCCAGCCCTCCGCTGGCCGCGCAGACCGTTGTGCCTCTACAGCACTGCAAGATCCCCGAGCTGCCCGTCCAGGCCAGCATTCTGTTCGAGCTCCAGCTCTTCTTCTGTCAGCTCATAGCCCTGTTCGTGCACTACATCAACATCTATAAGACAGTCTGGTGGTATCCACCCTCGCACCCACCCTCCCACACTTCCCTGGGACTGTCCCACTTCCCTTCTCTGGGTCCTGTTCTACTCCTCTAGGTAATTTCCTGGCCTGAGTCAGCTGGAGGCCAATGAAGAACTTCCACCTGATCGACTTCAACTTGCTGATGGTGACCGCCATTGTTCTGGGCCGCCGATTCATCGGGTCCATCGTGAAGGAGGCTTCTCAGAGGGGGAAGGTCTCCCTCTTCCGCTCCATCCTGCTGTTCCTCACCCGCTTCACCGTTCTCACGGCGACAGGCTGGAGTCTGTGCCGGTCCCTCATCCACCTCTTCAGGACCTACTCCTTCCTGAACCTCCTGTTCCTCTGCTATCC
>hsa_circ_0004510
GCTGCTGGGCCTTTGCAACAACTTCTCTTATGTGGTGATGCTGAGTGCCGCCCACGACATCCTTAGCCACAAGAGGACATCGGGAAACCAGAGCCATGTGGACCCAGGCCCAACGCCGATCCCCCACAACAGCTCATCACGATTTGACTGCAACTCTGTCTCTACGGCTGCTGTGCTCCTGGCGGACATCCTCCCCACACTCGTCATCAAATTGTTGGCTCCTCTTGGCCTTCACCTGCTGCCCTACAGCCCCCGGGTTCTCGTCAGTGGGATTTGTGCTGCTGGAAGCTTCGTCCTGGTTGCCTTTTCTCATTCTGTGGGGACCAGCCTGTGTG
>hsa_circ_0005746
GTACCCCAGTGTGGCCTGCGAGATTCTGACCTCAGATGTGCCCCAGATCAATGATGCCCTGGGTGCTGATGAGTCCCTTCTGAACCGGCTCTACGGCTTCCTGCAGAGCACCGGCAGCCTCAACCCACTGCTGGCCAGCTTCTTCAGCAAGGTCATGGGCATCCTCATCAACCGCAAGACAGACCAGCTCGTGTCCTTTCTTCGGAAGAAGGATGACTTCGTGGACCTGCTGCTGCAGCACATTGGCACCTCGGCCATCATGGACCTCCTGCTGCGCCTGCTCACCTGTGTGGAGCGGCCTCAGCTGAGGCAGGATGTTGTCAATTGGCTCAACGAGGAGAAGATCGTCCAGCGGCTGATTGAGCAGATCCACCCGTCGAAGGATGAGAAT
>hsa_circ_0053501
ATCACTGATGTATAGTGAAGCTAACAGACGGGAGACATTTACCTCATGGCCTCATGTAGGCTATAGGTGGGCACAACCAGATCCCATGGCTCAAGCTGGATTTTATCATCAGCCTGCCTCATCTGGAGATGATAGAGCCATGTGTTTTACTTGTAGTGTATGCCTCGTTTGTTGGGAACCTACTGATGAACCTTGGTCTGAACACGAAAGACATTCCCCAAACTGCCCATTTGTGAAAGGTGAGCACACACAGAATGTGCCATTGTCAGTCACTCTTGCAACAAGTCCTGCACAGTTTCCTTGTACGGATGGAACTGACAGAATATCTTGCTTTGGGTCGGGGAGCTGCCCTCATTTTCTAGCTGCTGCAACTAAACGAGGAAAGATCTGCATATGGGATGTTTCCAAACTTATGAAG
>hsa_circ_0006173
GAAACTCCTGGATCGAGGCTGGCATCTTTCCGGCCCAAGCAGGCTCAGCCCATGGAGATCTCACAGTGGCAACATCCTAGGTCCCAGCCTGCGCCGCACCCTCCCCAGGGTTCTAGGCCCTGATTCTGACCACATGTCCCCACCTGGATGCGGCCTGGGCACTCCTGCACCTGCCTGTGGGGTTTGGGCCACCAGCCTGTGTGGCCTTCTCCATCACCTGCAGCTGCTCCTCTCGGCCAGACAGGACTTTCTTCTGCTGCTGCACGGAGGAGCTTTCCCCAGCACCTGGGCCAG
>hsa_circ_0107936
GTAGAAACAGAAAAGAAAGACGTTCTTGATTTTGGTGACTTGACTTATGGAGGCTGGAAAGCCCTCCCACTAAAATTGATAAACCGAACGCATGCCACTGTGCCAATTAGACTGATTATTAATGCTAACGCTGTAGCCTGGCGCTGTTTCACGTTTTCCAAGGAATCCGTCCGAGCTCCTGTGGAAGTTGCTCCTTGCGCTGATGTGGTCACTCGGCTAGCAGGCCCTTCTGTGGTCAACCACATGATGCCTGCTAGTTATGATGGACAGGATCCAGAATTTCTGATGATTTGGGTTCTTTTCCATAGTCCAAAGAAACAGATCAGCTCTTCAGATATTCTGGACTCAGCAGAAGAATTCTCGGCAAAAGTTGATATCGAAGTTGACAGCCCAAACCCTACGCCCGTTCTTAGAAGTGTGAGTCTCCGAGCAAGAGCAGGAATAGCTAGGATCCATGCTCCCAGGGACTTGCAGACGATGCATTTCTTGGCCAAAGTGGCTTCCTCAAGAAAGCAGCACTTACCTTTGAAAAATGCTGGGAACATTGAAGTTTATTTGGATATCAAGGTCCCAGAACAAGGAAGTCACTTTTCAGTGGATCCAAAGAATCTACTCCTTAAACCTGGAGAAGAACATGAGGTTATTGTTTCATTTACTCCAAAGGATCCTGAAGCCTGCGAGGAAAGGATCTTGAAAATATTTGTGCAGCCATTTGGACCTCAGTATGAGGTAGTGTTAAAAGGCGAAGTCATTTCTTCAGGAAGTAAACCTCTGTCACCTGGACCTTGCTTAGATATTCCATCGATTTTGTCCAACAAACAATTTCTGGCTTGGGGAGGAGTCCCTCTAGGTAGAACACAGCTTCAGAAACTAGCTTTAAGAAATAATTCTGCATCTACAACTCAACATTTACGACTGCTTATTAGAGGACAAGATCAGGACTGCTTTCAGCTTCAGAACACTTTTGGTTCAGAACAGCGATTGACCAGTAACTGTGAGATCAGAATTCACCCAAAGGAAGACATTTTCATCTCTGTATTATTTGCACCTACTCGATTATCTTGCATGTTGGCTAGACTAGAAATCAAACAACTTGGAAATCGATCACAACCAGGCATTAAGTTCACAATACCTTTGTCTGGATATGGAGGAACAAGCAATCTTATTTTGGAAGGCGTTAAAAAATTATCTGACAGTTACATGGTAACAGTGAATGGCTTAGTACCTGGCAAAGAAAGTAAAATTGTTTTTTCTGTCCGCAACACTGGCTCCCGAGCAGCTTTTGTTAAAGCAGTAGGTTTTAAGGATTCTCAGAAAAAAGTTTTGCTGGATCCTAAAGTATTGAGGATTTTTCCAGATAAATTTGTACTCAAGGAAAGAACACAAGAAAATGTTACTTTAATATATAATCCATCAGACAGAGGAATCAATAATAAAACTGCAACAGAACTATCAACTGTATACTTATTTGGTGGAGATGAAATTTCAAGACAGCAGTATCGCAGGGCCCTGTTACATAAACCAGAGATGATAAAACAGATACTTCCAGAACATAGTGTGCTTCAAAACATTAATTTTGTTGAAGCATTTCAAGATGAGCTATTAGTAACTGAAGTATATGATCTTCCCCAACGACCTAATGATGTTCAGCTCTTTTATGGAAGCATGTGTAAAATTATACTTTCAGTAATTGGAGAATTCAGAGATTGCATTTCTAGCAGAGAATTCCTTCAGCCTTCTTCCAAAGCTAGCTTGGAATCTACAAG
>hsa_circ_0120774
TATGCAACCGATTATAAAGTCGTGACCCAGAACAGCAGCTCTGGAAATGTAACCCATGAAAAGATCCCCATAGGCACTGAGATAGAAGGGATGAACATTTTAGGATTGGTCCTGTTTGCTCTGGTGTTAGGAGTGGCCTTAAAGAAACTAGGCTCCGAAGGAGAAGACCTCATCCGTTTCTTCAATTCCCTCAACGAGGCGACGATGGTGCTGGTGTCCTGGATTATGTGGTACGTACCTGTGGGCATCATGTTCCTTGTTGGAAGCAAGATCGTGGAAATGAAAGACATCATCGTGCTGGTGACCAGCCTGGGGAAATACATCTTCGCATCTATATTGGGCCATGTTATTCATGGAGGAATTGTTCTGCCACTTATTTATTTTGTTTTCACACGAAAAAACCCATTCAGATTCCTCCTGGGCCTCCTCGCCCCATTTGCGACAGCATTTGCTACCTGCTCCAG
>mmu_circ_0010727
TATAATTTTGAAAATGCATCTCAGACATTTGAGGACCTTCCAGCAAGATTTGGTTATAGACTACCAGCTGAAGGCTTAAAGGGTTTTCTGATTAACTCAAAACCAGAGAATGCGTGTGAACCCATAGTGCCTCCACCACTGAAAGACAATTCTTCCGGCACGTTCATCGTGCTGATTAGAAGACTTGATTGCAATTTTGATATAAAGGTTTTAAATGCACAGAGAGCAGGATACAAAGCAGCCATAGTTCACAATGTAGACTCTGATGACCTGATTAGCATGGGATCCAACGACATTGATACACTAAAGAAAATTGACATTCCGTCTGTCTTTATTGGTGAATCATCAGCTAATTCCCTGAAAGATGAATTCACATATGAAAAAGGGGGCCACATTATCTTAGTTCCAGAACTGAGTCTTCCTTTGGAGTACTATCTGATCCCCTTCCTCATCATAGTGGGCATCTGCCTCATCTTAATAGTCATTTTCATGATCACAAAATTTGTTCAGGACAGACATAGAAACAGAAGAAATAGACTTCGTAAAGATCAACTTAAAAAACTTCCCGTACATAAATTTAAAAAGG
>mmu_circ_0015770
GTTTTGTTTATCAGAAACCAGTTGTCCACAAGAAGATCACTTCCCACCCAACCTTTGTGTAAAAGTGAATACAAAACCTTGCAGCCTTCCAGGTTACCTTCCACCTACTAAAAACGGTGTGGAACCAAAGCGACCTAGCCGACCAATTAATATCACCTCACTTGTCCGATTGTCCACGACAGTACCAAATACCATTGTTGTTTCTTGGACTGCAGAAATTGGAAGAACCTATTCCATGGCAGTATATCTTGTAAAACAGTTGTCCTCAACAGTTCTTCTTCAGAGGTTACGAGCAAAGGGAATAAGGAATCCGGATCATTCTAGAGCTTTAATTAAAGAGAAGTTAACTGCAGATCCAGATAGTGAGATAGCTACTACCAGCCTACGGGTTTCGCTGCTGTGTCCA
>hsa_circ_0126411
ATCTGGTTTGCCTTTGTTAATGGCTTTTCTGGACAGATCCTCTTTGAAAGATGGTGTATAGGTCTCTATAACGTGATGTTTACAGCAATGCCTCCTTTAACTCTTGGAATATTTGAGAGATCATGCAGAAAAGAGAACATGTTGAAGTACCCTGAATTATACAAAACATCTCAGAATGCCCTGGACTTCAACACCAAGGTTTTCTGGGTTCATTGTTTAAATGGCCTCTTCCACTCAGTTATTCTGTTTTGGTTTCCACTAAAAGCCCTTCAGTATGGTACTGCATTTGGAAATGGGAAAACCTCGGATTATCTGCTACTGGGAAACTTTGTGTACACTTTTGTGGTGATAACTGTGTGTTTGAAAGCTGGATTGGAGACATCATATTGGACATGGTTCAGCCACATAGCGATATGGGGGAGCATCGCACTCTGGGTGGTGTTTTTTGGAATCTACTCATCTCTGTGGCCTGCCATTCCGATGGCCCCTGATATGTCAGGAGAG
>hsa_circ_0099637
TGGGTGACTGATCGTACCCGCCAGCTGGCTAATGTCATAATTAACAAAGTTGCTACTACATCTGCAAAGTTTAATCGAAAAATTTGCCAGTGATATGATGGCCTTGTCACAGAGATCACAAGGGACACGGAGTTGACTTTTGCTCAAGGTGGAACGACAGAGCTGTGTAGGCAAGATGAGAAATTGCGAACTTGTTCGGCCAAAGGAGGCTAATAATGAAGGGGCCGGGAAGGAGGCCAGTGCTACCAGGGTTATCTCACAACCTCAGATGCTGGATAAGTCGACGGAGGCAGAATCGCTTTGGGATGACATTCAGAAAGCCTGGAGTGATTACTTGCAAGAGAAAAGCCTACCTATTCTTTCCAAGGTGCAGGAATATTCCCCTGACCTGCTCATCCAGTGGTCCAGTAATGAATTACTGGAGACCTGCCTTAGACAAAGAATGCACTCGGAGCCCCAACACACCTAAAGCCATGCTTTGAAGGATCTGCCAAGCTCACTTTTAATCATGAGAAAGAAATTACCCACACGGAGTCAGCAGAAAATGAGAAAGTAGAGCTCGTGCTGTGAATAATTCCAGCAAGTGCCAAGGGGCTAGTTGAGGAATGGCTTCATGAG
>hsa_circ_0078537
AGATAATGCTATGTTGGAATACCTGAAGATTGCTCAGGACCTGGAAATGTATGGAATCAACTATTTCGAGATAAAAAACAAGAAAGGAACAGACCTTTGGCTTGGAGTTGATGCCCTTGGACTGAATATTTATGAGAAAGATGATAAGTTAACCCCAAAGATTGGCTTTCCTTGGAGTGAAATCAGGAACATCTCTTTCAATGACAAAAAGTTTGTCATTAAACCCATCGACAAGAAGGCACCTGACTTTGTGTTTTATGCCCCACGTCTGAGAATCAACAAGCGGATCCTGCAGCTCTGCATGGGCAACCATGAGTTGTATATGCGCCGCAGGAAGCCTGACACCATCGAGGTGCAGCAGATGAAGGCCCAGGCCCGGGAGGAGAAGCATCAGAAGCAGCTGGAGCGGCAACAGCTGGAAACAGAGAAGAAAAGGAGAGAAACCGTGGAGAGAGAGAAAGAGCAGATGATGCGCGAGAAGGAGGAGTTGATGCTGCGGCTGCAGGACTATGAGGAGAAGACAAAGAAGGCAGAGAGAGAGCTCTCGGAGCAGATTCAGAGGGCCCTGCAGCTGGAGGAGGAGAGGAAGCGGGCACAGGAGGAGGCCGAGCGCCTAGAGGCTGACCGTATGGCTGCACTGCGGGCTAAGGAGGAGCTGGAGAGACAGGCGGTGGATCAGATAAAGAGCCAGGAGCAGCTGGCTGCGGAGCTTGCAGAATACACTGCCAAGATTGCCCTCCTGGAAGAGGCGCGGAGGCGCAAGGAGGATGAAGTTGAAGAGTGGCAGCACAGG
>mmu_circ_0016360
GCGGCTCAAGGACCTGTCATAATCCTGAGGAGAGAAGACCGAGTGTATTCAGAGAGGCCAGTGGGGAAGGCGTATGCTGCATTAGGTAGGGGACGGGTAGAAACATTAAGAATGGAGGGCCAGCATTACTCTTCTCACCCTCTGTAGTTGTTCCAGGACCCTGCTGGCATCTGCTACACTGAAGTGACGGGCCAGGACTTTGGAGATCAGCTGCCAGATGGGGGTGGCTGGGGAGTCGACCAGTCTGTGGGCAGACCCTTCTTCCAGTAGCACCTTCTCCAAAGGCTTAACAACTAGGTTGAGCTTAGAATTGGGCCCAATGTTGTAATCTGACAGTCGTTTTTCATCTGCCAAAGAGAGATTGGTGTGGTTCCTTCCTCACTGATGTGGAG
>hsa_circ_0035451
ATCAATACAACTGCTGATGAGAAGGACCCTACAAATCCTTTCCGTTTCCCAAATATTGGTGTGGAGAAGTTTCTGGAATTGAATTCTGAGCAGAATCATGATGACTACTGTTTGGCCTATGTCTTCACAGACCGAGATTTTGATGATGGCGTACTTGGTCTGGCTTGGGTTGGAGCACCTTCAGGAAGCTCTGGAGGAATATGTGAAAAAAGTAAACTCTATTCAGATGGTAAGAAGAAGTCCTTAAACACTGGAATTATTACTGTTCAGAACTATGGGTCTCATGTACCTCCCAAAGTCTCTCACATTACTTTTGCTCACGAAGTTGGACATAACTTTGGATCCCCACATGATTCTGGAACAGAGTGCACACCAGGAGAATCTAAGAATTTGGGTCAAAAAGAAAATGGCAATTACATCATGTATGCAAGAGCAACATCTGGGGACAAACTTAACAACAATAAATTCTCACTCTGTAGTATTAGAAATATAAGCCAAGTTCTTGAGAAGAAGAGAAACAACTGTTTTGTTG
>hsa_circ_0062816
GTGTCAGTTTTCAACCTTTGAGCAGTGTCAAGAGTGGCTGAAGAGACTGAACAACGCAATCCGACCACCTGCTAAAATAGAAGATCTCTTCTCATTTGCATACCATGCTTGGTGCATGGAGGTCTATGCCAGTGAAAAAGAGCAACATGGAGACCTGTGCAGACCAGGGGAGCATGTAACTTCAAGGTTTAAAAACGAGGTGGAGAGGATGGGTTTTGATATGAACAACGCCTGGAGGATTTCCAACATCAATGAGAAGTACAAATTATGTGGTAGCTATCCTCAAGAGCTCATAGTGCCTGCCTGGATCACTGACAAAGAACTGGAAAGTGTATCAAGTTTCAGGTCCTGGAAGCGCATCCCTGCCGTCATCTACAGGCACCAGAGCAATGGAGCTGTCATTGCCCGCTGTGGACAGCCAGAGGTTAGCTGGTGGGGCTGGCGAAATGCAGATGATGAGCATCTGGTACAGTCAGTAGCCAAAGCTTGTGCCTCTGACTCCCGATCGAGTGGCAGCAAGCTGTCAACTAGGAACACTTCTCGAGACTTTCCCAATGGGGGAGACCTTTCTGACGTGGAGTTCGATTCTTCTCTGTCAAATGCTTCAGGAGCAGAGAGTTTAGCCATCCAACCGCAGAAGCTTTTGATCTTGGATGCACGCTCCTATGCAGCTGCTGTGGCAAACCGAGCCAAAGGAGGAGGCTGCGAATGCCCAG
>hsa_circ_0125835
GGATCCCTGCTTCTCTTAGTTGGTGCTGGAATGCAGAGGATGTGGTGGCATTTGTTTCCCACAGAGGCCCACTGTTCATTTGGACCATCTCAGGACCAGATAGTGGAGTGATTGTACACAAAGATGCTCATAGCTTCTTGTCTGATATCTGTATGTTCAGATGGCATACACACCAAAAGGGGAAAGTTGTGTTTGGTCATATTGATGGAAGTCTATCAATTTTTCATCCAGGTAATAAAAATCAGAAACATGTTTTGAGACCAGAATCTCTTGAAGGGACAGATGAAGAGGATCCAGTTACGGCCTTGGAATGGGACCCACTATCTACTGATTATCTTCTAGTGGTTAATTTGCATTATGGAATTCGCCTGGTAGATTCTGAATCACTTTCTTGCATAACAACATTTAATCTTCCCAGTGCAGCAGCTTCTGTACAGTGCTTAGCCTGGGTTCCCAGTGCTCCTGGGATGTTTATAACTGGAGATTCTCAAGTGGGTGTTTTACGCATTTGGAATGTTTCAAGAACAACACCTATTGATAATCTTAAATTAAAGAAAACAGGATTTCACTGCTTACATGTACTTAATTCTCCTCCAAGAAAAAAGTTTTCAGTCCAATCTCCAACCAAAAATCATTATACATCCTCAACAAGCGAAGCAGTTCCACCCCCAACTTTAACACAGAATCAAGCATTTTCTCTTCCTCCTGGTCATGCAGTGTGTTGTTTCTTGGATGGTGGAGTTGGACTTTATGATATGGGAGCTAAGAAGTGGGATTTTCTTAGAGACTTG
>hsa_circ_0087690
TATTTAGATTGCCTGTGGGCCCAGATTCAGAAATTGAAAAAGGATCGCTGGCAGGAACGGCACATCCTAAGACCTTATCTTGCCTTTGACAGCATCCTGTGTGAAGCACTGCAGCACAATCTGCCTCCTTTTACACCACCTCCTCACACTGAAGATTCAGTGTACCCAATGCCAAGGGTCATCTTCAGAATGTTTGATTACACAGATGATCCCGAGGGTCCTGTCATGCCAGGGAGTCATTCAGTGGAAAGATTTGTAATAGAAGAGAATCTTCACTGCATCATTAAGTCCCACTGGAAGGAAAGGAAGACTTGTGCTGCACAGTTAGTGAGCTATCCAGGGAAGAACAAGATCCCCTTGAACTACCACATAGTTGAGGTGATCTTTGCAGAGCTGTTTCAACTTCCAGCACCCCCTCACATTGATGTGATGTACACAACACTCCTCATTGAACTGTGCAAACTTCAACCTGGCTCTCTACCCCAAGTT
>hsa_circ_0075622
TCTTGCCAGTTTTCCCTCCCAGTAGTGGCAGTGGCCATGAGAAAGACCAAGCTAAGCTTCTATCACCATCAGAGAAAGAAATACCCGAGCAAAATAACACCACATCTCCAAAGACTTCTGAACAAAAATTCCAAGATAGTTTTGCTTTTTTGACTGCTGAAGATTCTGCCCAGAAAACAGAGCTTCAAGATCCTCACTCACTGAGTGAGCTCTCTTCCTTGAAGCACTCAGAAGATGAAGAAAAACCTAAG
>hsa_circ_0050594
CCACGACAAGGGACCCGAGGCGGAGGAGGGCGTCGAGCTGCAGGAAGGCGGGGACGGCCCAGGAGCGGAGGAGCAGACAGCGGTGGCCATCACCAGCGTCCAGCAGGCGGCGTTCGGCGACCACAACATCCAGTACCAGTTCCGCACAGAGACAAATGGAGGACAGGTGACATACCGCGTAGTCCAGGTGACTGATGGTCAGCTGGACGGCCAGGGCGACACAGCTGGCGCCGTCAGCGTCGTGTCCACCGCTGCCTTCGCGGGGGGGCAGCAGGCTGTGACCCAGGTGGGTGTGGACGGGGCAGCCCAGCGCCCGGGCCCCGCCGCTGCCTCTGTGCCCCCAGGTCCTGCAGCGCCCTTCCCGCTGGCTGTGATCCAAAATCCCTTCAGCAATGGTGGCAGTCCGGCGGCCGAGGCTGTCAGCGGGGAGGCACGATTTGCCTATTTCCCAGCGTCCAGTGTGGGAGATACTACGGCTGTGTCCGTACAGACCACAGACCAGAGCTTGCAGGCTGGAGGCCAGTTCTACGTCATGATGACGCCCCAGGATGTGCTTCAGACAGGAACACAGAGGACGATCGCCCCCCGGACACACCCTTACTCTCCAAAAATTGATGGAACCAGAACACCCCGAGATGAGAGGAGAAGAGCCCAGCACAACGAAG
>hsa_circ_0025782
GTGCCTAAGCCTGTGCATCAGCCTGTAGGTTCTTCCTCTACCCTTCCGAAGGATCCAGTATTGAGGAAAGAAAAACTGCAGGATCTGATGACTCAGATTCAAGGAACTTGTAACTTTATGCAAGAGTCTGTTCTTGACTTTGACAAACCTTCAAGTGCAATTCCAACGTCACAACCGCCTTCAGCTACTCCAGGTAGCCCCGTAGCATCTAAAGAACAAAATCTGTCCAGTCAAAGTGATTTTCTTCAAGAGCCGTTACAG
>hsa_circ_0092136
TAATTATTTTGCCAAAGAAACATAAGAAGAAAAAGGAGCGGAAGTCATTGCCAGAAGAAGATGTAGCCGAAATACAACACGCTGAAGAATTTCTTATCAAACCTGAATCCAAAGTTGCTAAGTTGGACACGTCTCAGTGGCCCCTTTTGCTAAAGAATTTTGATAAGCTGAATGTAAGGACAACACACTATACACCTCTTGCATGTGGTTCAAATCCTCTGAAGAGAGAGATTGGGGACTATATCAGGACAGGTTTCATTAATCTTGACAAGCCCTCTAACCCCTCTTCCCATGAGGTGGTAGCCTGGATTCGACGGATACTTCGGGTGGAGAAGACAGGGCACAGTGGTACGCTGGATCCCAAGGTGACTGGTTGTTTAATCGTGTGCATAGAACGAGCCACTCGCTTGGTGAAGTCACAACAGAGTGCAGGCAAAGAGTATGTGGGGATTGTCCGGCTGCACAATGCTATTGAAGGGGGGACCCAGCTTTCTAGGGCCCTAGAAACTCTGACAGGTGCCTTATTCCAGCGACCCCCACTTATTGCTGCAGTAAAGAGGCAGCTCCGAGTGAGGACCATCTACGAGAGCAAAATGATTGAATACGATCCTGAAAGAAGATTAG
>hsa_circ_0043799
CCCTGACCATGTACTCGATCAGGATGGAGAATTCGACCTGGATGAGACCATGGATGTGGCCAGGCACGTGGAGGAACTCTTACGCCGACCAATGGACAGTCTTGACTCCCGCCTCTCGCCCCCTGCCGGTCTTTTCACCTCTGCCAGAGGCTCCCTCTCATGAATGTTTGAATCCCACGCTTCTCTTTGGAAACAATATGCAATGTGAAGCGGTCGTGTTGTGAGTTTAGTAAGGCTGTGTACACTGACACCTTTGCAGGCATGCATGTGCTTGTGTGTGTGTGTGTGTGTGTGTCCTTGTGCATGAGCTACGCCTGCCTCCCCTGTGCAGTCCTGGGATGTGGCTGCAGCAGCGGTGGCCTCTTTTCAGATCATGGCATCCAAGAGTGCGCCGAGTCTGTCTCTGTCATGGTAGAGACCGAGCCTCTGTCACTGCAGGCACTCAATGCAGCCAGACCTATTCCTCCTGGGCCCCTCATCTGCTCAGCAGCTATTTGAATGAGATGATTCAGAAGGGGAGGGGAGACAGGTAACGTCTGTAAGCTGAAGTTTCACTCCGGAGTGAGAAGCTTTGCCCTCCTAAGAGAGAGAGACAGAGAGACAGAGAGAGAGAAAGAGAGAGTGTGTGGGTCTATGTAAATGCATCTGTCCTCATGTGTTGATGTAACCGATTCATCTCTCAGAAGGGAGGCTGGGGTTCATTTTCGAGTAGTATTTTATACTTTAGTGAACGTGGACTCCAGACTCTCTGTGAACCCTATGAGAGCGCGTCTGGGCCCGGCCATGTCCTTAGCACAGGGGGGCCGCCGGTTTGAGTGAGGGTTTCTGAGCTGCTCTGAATTAGTCCTTGCTTGGCTGCTTGGCCTTGGGCTTCATTCAAGTCTATGATGCTGTTGCCCACGTTTCCCGGGATATATATTCTCTCCCCTCCGTTGGGCCCCAGCCTTCTTTGCTTGCCTCTCTGTTTGTAACCTTGTCGACAAAGAGGTAGAAAAGATTGGGTCTAGGATATGGTGGGTGGACAGGGGCCCCGGGACTTGGAGGGTTGGTCCTCTTGCCTCCTGGAAAAAACAAAAACAAAAAACTGCAGTGAAAGACAAGCTGCAAATCAGCCATGTGCTGCGTGCCTGTGGAATCTGGAGTGAGGGGTAAAAGCTGATCTGGTTTGACTCCGCTGGAGGTGGGGCCTGGAGCAGGCCTTGCGCTGTTGCGTAACTGGCTGTGTTCTGGTGAGGCCTTGCTCCCAACCCCACACGCTCCTCCCTCTGAGGCTGTAGGACTCGCAGTCAGGGGCAGCTGACCATGGAAGATTGAGAGCCCAAGGTTTAAACTTCTCTGAAGGGAGGTGGGGATGAGAAGAGGGGTTTTTTTGTACTTTGTACAAAGACCACACATTTGTGTAAACAGTGTTTTGGAATAAAATATTTTTTTCATAA
>hsa_circ_0039263
GCTCAGTTTATGAACCTCTTAAAAGCATTAATCTTCCAAGACCTGATAATGAAACTCTCTGGGATAAGTTGGACCATTATTACAGAATTGTCAAGTCAACATTGCTGCTGTATCAAAGTCCAACTACCGGTCTCTTTCCCACTAAAACATGCGGTGGTGACCAGAAGGCCAAGATCCAGGACAGCCTATACTGCGCTGCTGGGGCCTGGGCTTTGGCTCTTGCATACAGGCGAATTGATGATGACAAGGGAAGGACCCATGAGCTGGAGCACTCAGCTATAAAATGCATGAGAGGAATTCTCTACTGCTATATGCGTCAGGCCGATAAGGTCCAGCAGTTTAAGCAGGATCCACGCCCAACAACATGTCTTCACTCTGTTTTCAATGTGCATACAGGAGATGAGTTGCTTTCCTATGAGGAATATGGTCATCTTCAGATAAATGCAGTGTCACTTTATCTCCTTTACCTTGTGGAAATGATTTCCTCAGGACTCCAGATTATCTACAACACTGATGAGGTCTCTTTTATTCAAAACCTTGTATTTTGTGTGGAAAGAGTTTACCGTGTGCCTGACTTTGGTGTCTGGGAAAGAGGAAGCAAATATAATAATGGCAGCACAGAGCTACATTCGAGCTCGGTTGGTTTAGCAAAAGCAGCTCTAGAAGCAATTAATGGATTCAACCTTTTTGGCAACCAGGGCTGTTCGTGGTCAGTTATATTTGTGGATCTCGATGCTCACAATCGCAACAGGCAAACTTTGTGCTCGCTGTTACCCAGAGAATCAAGATCACATAATACAGATGCTGCCCTGCTCCCCTGCATCAGTTATCCTGCATTTGCCCTGGATGATGAAGTTCTTTTTAGCCAGACACTTGATAAAGTGGTTAGAAAATTAAAAGGAAAATATGGATTTAAACGTTTCTTGAGAGATGGGTATAGAACATCATTGGAAGATCCCAACAGATGCTACTACAAGCCAGCTGAAATTAAG
>hsa_circ_0086575
CACGGGCTGTATATTGGGAGTTGGACTTGTTCTGTCCCTCATGAGCCACAGCAGCCAAATGCAGTCCCGCGTTCACGTAGCAGCATTGCTCCGGAAGCTGTCTGCGCACGTAGATGACAGCGGGAGCCAGAGCAGAACGTTTCAGGAGGTCCTTGCCTACACACTTAGCTGTGTATGTACATCAGCGTTCAGTGCTGGAATTATTGAGGCTACAGAGGCTGAGGATGTTATGAACAAGCTTCGACTGTTAGTGGAGAATAGCCAGCAGACTTCAGGTTTTGCCCTGGCTTTAGGAAACATAGTTCATGGATTGTCTGTGTGTGGACATGGAAAAGCTGAAGACTTGGGCAGCAAACTACTCCCTGCCTGGATCAGAATTGTTCTAACAGAGGGCACTCCCACAATGCTTTGTCTGGCAGCTCTTCATGGCATGGTGGCCTTGGTAGGCTCTGAAGGGGATGTAATGCAGCTGAAATCAGAAGCCATCCAGACCTCTCATTTTCAAGGCAGACTTAATGAAGTCATTAGAACCTTAACTCAGGTCATTAGTGTCTCTGGGGTGATTGGTCTCCAGTCAAATGCAGTCTGGCTTCTTGGACATCTTCATCTATCTACTCTATCCTCAAGTCAAAGTAGAGCCTCTGTTCCTACTGACTATAGCTACTTGCCTGAAAGCAGTTTTATTGGAGCAGCTATTGGCTTCTTCATTACAGGAGGAAAAAAAG
>mmu_circ_0009848
AAGCCCTGGAGGGGATTTGGGAGCAAAAAAGAAAAAGAAGAAACAAAAGAGAAAAAAGGAGAAGCCAAATTCTGGGGGTACCAAGTCCGACTCTGCATCTGACTCCCAGGAGATTAAGATTCAGCAGTCTTCTAAACACAACGCCATCTGGCAGCAGATTTCAGCAGGAGCAGCCATGGGTGGTGATACTATGGAAGGTGAATGGATAGATTTAAGAATGTATCATAAGAATCCCACCATCCCTATTCAGAAGCTACAAGACATCCAGAGAGCAATGGAGCTGCTGTCTGCATGCCAAGGCCCAGCCAGGAACATTGATGAGGCCACAAAACGCAGATACCAGTTTTGGGACACACAGCCAGTGCCCAAATTGAATGAAGTCATAACATCTCATGGTGCAATTGAACCAGACAAAGACAATATCCGCCAGGAACCATATTCTTTGCCGCAAGGTTTTATGTGGGACACTTTAGACTTGAGTAATGCCGAAGTGCTGAAGGAGCTGTATACGTTGCTGAATGAGAATTATGTGGAAGACGATGACAATATGTTCCGCTTTGACTATTCACCTGAGTTTCTGCTGTGGGCTCTGCGCCCCCCAGGATGGCTTCTGCAGTGGCACTGTGGAGTCCGAGTGTCTTCAAATAAAAAGTTAGTAGGTTTCATAAGTGCCATTCCAGCAAACATCCGAATTTATGATAGTGTGAAGAGGATGGTAGAAATCAACTTTCTTTGTGTCCATAAGAAACTGAGATCAAAACGGGTAGCCCCAGTGTTGATTCGAGAAATAACCAGAAGAGTGAACCTGGAAGGCATCTTTCAGGCTGTGTATACTGCGGGAGTAGTTCTTCCTAAGCCTGTGGCCACTTGCAGGTATTGGCACCGATCCCTAAACCCCAGGAAACTGGTGGAAGTGAAATTTTCTCACCTGAGTAGAAACATGACCTTACAGAGAACGATGAAGCTTTACAGACTTCCAGAT
>hsa_circ_0007206
GTGTGGCAAAACATGTTGGAGATGCCCTCAAAGAACATGCTTCCAGATCATCTCGAAAGATTTGCACTATCGGAATAGCTCCATGGGGAGTGATTGAAAACAGAAATGATCTTGTTGGGAGAGATGTGGTTGCTCCTTATCAAACCTTATTGAACCCCCTGAGCAAATTGAATGTTTTGAATAATCTGCATTCCCATTTCATATTGGTGGATGATGGCACTGTTGGAAAGTATGGGGCGGAAGTCAGACTGAGAAGAGAACTTGAAAAAACTATTAATCAGCAAAGAATTCATGCTA
>hsa_circ_0042484
GGAACCAACAGTGTTTGTAATGAAGAACATCAGACTCTGAGCTGTAACCTGAATTCTTGTCCAAAATTCAGCACACTGGCAACGAGCACATCAAACAGATTGCCACTTGTCCTGTCGGCGTCTTTGAGACACACTTGCCCATCTAGGAAAGCACAGTGCAGGTATCTGTGTTCTGCCACCGTGTGCCAGCCCGGACCAGCTCACAGACAGCCCTGCCTGTCTTACTTGGGCTGCTCGGCTTCACTGTCTCAGGGCCCCTGAACCTCCCAGAGCCCTCCGTGATTGTTGGAATGGTGAGCTTGTCGGCCACAGACTGCTACATTGTGCATGAGATCTACAATGGGGAGAATGCCCAAGACCAGTTTGAGTACGAGCTGGAGCAGGCCCTGGAAGCCCAGTACAAGTACATTGTGATTGAGCCCACTCGCATTGGCGACGAGACAGCCCGCTGGATCACCGTGGGCAACTGCCTGCACAAGACGGCCGTGCTGGCGGGCACCGCCTGCCTCTTCACCCCGTTGGCGCTGCCCTTAGATTATTCCCACTACATTTCCCTGCCCGCTGGTGTGCTGAGCCTGGCCTGCTGCACCCTCTATGGGATCTCCTGGCAGTTTGACCCTTGCTGCAAGTACCAAGTGGAGTACGACGCCTATAAACTGTCGCGCCTGCCTCTGCACACACTCACCTCCTCCACCCCGGTGGTGCTGGTCCGGAAGGACGACCTGCACAGAAAGAGACTGCACAACACGATAGCACTGGCCGCCCTGGTGTACTGTGTAAAGAAGATTTACGAACTCTATGCCGTATGATTTCAGTAGAACAGGGAGCGAAGCAAAACCACCCGGCCCACAAGAGACAACAGAGTATTCAGATCGCCACACTCTGTGAGGCAGCAGAGCCTGGGCAGGTGTTTGGCTTAGTATTTGTTATTTTTAAAAAATAACAGATCACGGGTGTACCCAGGGTTTTTCAGCTCATTACACTAAGATGTGGATTTCCATAACCCAAGAGGGGGGTCTGAGGCTGTGGAAGTCCGACTGGGCAGTGGAATGCTGATGGAGGCAGACGCTGCCGAGGGGGTGTGGACGTGCTTTGGGGGAGGTCTTTAAGTCTATTGTTTAACTGTACCATCCAGAGCCCACCAGAAGCTATTGATCATTAAAATTATGAGAATTTCAACTCC
>hsa_circ_0105389
GCCACCAAGGCACATATAAAACTCAACACTAAGAAGCTTTATCAAGCAGATGGGTATGCGGTAAAAGAGCTGCTGAAGATCACATCTGTCCTTTATAATGCTATGAAGACCAAGGGGATGGAGGGCTCTGAAATAGTAGAGGAAGATGTCAACAAGTTCAAGTTTGATCTTGGCTCAAAGATTGCAGATTTGAAGGCAGCCAGGCAGCTTGCGTCTGAAATCACCTCCAAAGGAGCATCTCTGTATGACTTGCTCGGCATGGAAGTAGAGTTGAGG
>hsa_circ_0120333
ACCACATACTTGATAATTCAGAAGATGATACTAAGTCATTGTTTCTTATTATAAAGATTATTGGAGACCTTTTACAATTCCAAGGATCTCACAAGCATGAATTTGACTCCCGATGGAAAAGCTTCAACTTAGTAAAGAAATCAATGGAAAATCGGCTCCATGGGAAAAAACAACATATCAGAGCACTGTTGATTGATAGAGTAATGTTACAGCATGAGCTACGGACACTAACTGTTGAGGGTTGTGAATACAAAAAGATACATCAAGATATGATCAGAGATCTTCTTCGTTTATCTACAAGTTCATACAGTCAG
>hsa_circ_0045484
GCTGCTGAGAAACTAGGTGAAACTGAGAAACTTAGTATAATGATTGAAGAATGTGGAGGCTTAGACAAAATTGAAGCTCTACAAAACCATGAAAATGAGTCTGTGTATAAGGCTTCGTTAAGCTTAATTGAGAAGTATTTCTCTGTAGAGGAAGAGGAAGATCAAAACGTTGTACCAGAAACTACCTCTGAAGGCTACACTTTCCAAGTTCAGGATGGGGCTCCTGGGACCTTTAACTTTTAGATCATGTAGCTGAGACATAAATTTGTTGTGTACTACGTTTGGTATTTTGTCTTATTGTTTCTCTACTAAGAACTCTTTCTTAAATGTGGTTTGTTACTGTAGCACTTTTTACACTGAAACTATACTTGAACAGTTCCAACTGTACATACATACTGTATGAAGCTTGTCCTCTGACTAGGTTTCTAATTTCTATGTGGAATTTCCTATCTTGCAGCATCCTGTAAATAAACATTCAAGTCCACCCTTTTCTTGACTTCA
>hsa_circ_0050680
GTGTCACTCGAGAAGGTGCTTGGCATCACAGCCCAGAACAGCAGTGGCCTAACCTGTGACCCCGGCACAGGCCATGTGGCCTACCTGGCAGGCTGTGTGGTGGTGATTTTGGACCCCAAGGAGAACAAGCAGCAGCACATCTTTAACACCGCCAGGAAGTCTCTCAGTGCTCTGGCCTTCTCCCCTGATGGGAAGTACATAGTGACAGGGGAGAATGGGCATAGGCCTGCTGTGCGCATCTGGGATGTGGAGGAGAAGAATCAGGTGGCGGAGATGCTAGGCCACAAGTATGGTGTGGCGTGTGTGGCCTTCTCACCCAATATGAAGCACATCGTGTCCATGGGCTACCAACATGACATGGTGCTCAACGTCTGGGACTGGAAGAAAGACATCGTAGTGGCCTCCAACAAGGTATCTTGTAGAGTCATTGCCCTCTCCTTCTCAGAGGACAGCAGCTATTTTGTCACTGTTGGGAACCGCCATGTGAGGTTCTGGTTCTTGGAAGTCTCCACTGAGACAAAGGTGACGAGCACAGTGCCCCTTGTAGGGCGCTCGGGCATCCTGGGCGAGCTGCACAACAACATCTTCTGTGGTGTGGCCTGCGGTCGGGGCCGGATGGCGGGCAGTACCTTCTGTGTGTCCTACTCGGGCCTCCTCTGCCAGTTCAATGAGAAGAGGGTGCTGGAGAAGTGGATCAACCTGAAGGTCTCCCTGTCTTCCTGCCTCTGTGTCAGCCAGGAGCTCATCTTCTGTGGCTGCACAGATGGGATAGTCCGCATCTTCCAGGCCCATAGCCTGCACTACCTCGCCAACCTGCCCAAGCCACACTACCTTGGGGTAGACGTGGCACAGGGCCTGGAGCCCAGCTTCCTCTTCCACAGGAAGGCGGAAGCAGTCTACCCAGATACAGTGGCACTGACCTTCGACCCCATCCACCAGTGGCTGTCCTGCGTGTATAAGGACCACAGCATCTACATCTGGGATGTCAAGGACATCAACAGAGTGGGCAAGGTGTGGTCAGAGCTCTTCCACAGCTCCTACGTTTGGAACGTGGAGGTGTATCCTGAGTTTGAAGACCAGAGAGCTTGTTTGCCATCAGGATCCTTTCTGACTTGTTCTTCAGACAACACCATTCGCTTCTGGAACTTGGACAGCAGCCCTGATTCTCACTGGCAGAAAAACATCTTCAGCAATACCCTGCTGAAGGTCGTGTACGTGGAGAATGACATCCAGCACCTGCAGGACATGTCACACTTCCCAGACCGGGGGAGCGAGAATGGGACACCCATGGACGTGAAAGCCGGGGTGCGGGTCATGCAGGTCAGTCCTGACGGCCAGCATTTGGCTTCAGGCGACCGAAGTGGAAATCTGAGGATCCACGAGCTGCACTTCATGGACGAGCTGGTCAAGGTGGAGGCCCATGATGCTGAGGTGCTGTGCCTGGAGTACTCCAAGCCAGAGACGGGGCTGACCTTGCTGGCCTCAGCCAGTCGGGACCGGCTGATCCATGTGCTGAACGTGGAGAAGAACTACAACCTGGAGCAGACGCTGGATGACCACTCCTCCTCCATCACCGCCATCAAGTTCGCTGGCAACAGAGACATCCAGATGATCAGCTGTGGGGCTGACAAGAGCATCTACTTTCGCAGTGCCCAGCAGGGTTCGGATGGACTACACTTTGTCCGTACCCACCACGTAGCAGAGAAAACCACCTTGTATGACATGGACATTGACATCACCCAGAAGTACGTGGCCGTGGCCTGCCAGGACCGCAATGTGAG
>hsa_circ_0138526
TATCTAGGCCCACATGCAATATGACTTTGCAACTCATCCCATCAGAGGATGGAAACTATTTCTTCACCCCCTTGAACCTGGGCTGGCTTTGTAATTTGTTTTGGCCAATAGAATGTGGTGGAAGTGATGGTGTTACCAGAAAGAGTTCCCAATCCAGACTCGTGCGAGAAAGAATTTGAGAAATGAAAGAACCAGAGCATTATAGCAGAACGAATCCTGGAATGGGAATGGAATGCCTGGATTTGTGGCACAGTTGGGAAGCGTCCTGGCCATGCCATGTTAAAGCTGTCTCCAAGGCAGTGATTCTTACCCTTGGCTACACATTGGAGTCATTTGGGAAGCTAGAAAAAAAAAATGCCCAGGACCTGGGCAAGACGGCTGAATAAGAACAGCTCTGGTCTGCAGTTCCTAGCAAGATCAACGCAGAAGGGAAGCTGGCAGCCTGGGCTCTTGGAGATTGTATCTGGTGCCGGAGAGGACTGGCTCCCACACTCAGTGAGGGAGGAATTTTACTGACCCAGCATCCAGATGAACTTTGGTGAGGAGAGGAGACGGAGTTTCACTGTTGTTGCCCAGGCTGGAGTGCAGTGGCGTGATTTCAGCTCACGGCTACCTCTGCCTCCCGGGTTCAAGCAATTCTCCTGCCTCAGCCTCCCAAGTAGCTGGGATTACAGATCATGAACTGGCAGCCATGTGGAAAGAAGACTAGACTGCGAATCACTTAGGATCCCACCCTCGGTTTAGTCTAGAATACTCTGCGAATCAGCTTTTTGGCCCTAG
>hsa_circ_0105553
GTGCCAACTTCTTTTCCACATCTTCTTTTAATCGTCTCAACATCATTGGTTTCAGGATAGCCTGAAGTTTCTGTACCTGAATAAAAAATGATAAAAAGACATATAACATAAGTGAGCATTTAATTACACATACAAAATAATTACAATGATTAGAAATGCGATGAATGTATTTACAAAGAGCAATAGGATACCTGTTCCTCTGTTTTCAGATCCCCAAATTCTTGCATAAATGTTGATTCAGAAGGAAACCTTAAGGGTTCAAGAAAGTGAAGAAGACTAAATAGTTCTTCAACTGTATTTTGGAGAGGG
>hsa_circ_0060441
ATGCTGTGGTTAGAAATGTATATCACAAATATTTCCATCCTAAAGAAGCTCTAGTTTCCAGTGGAGTCTTGAACAGGGAAATTAGCCGAGCTGCAGGAAAGGCTGTGCCTGGGATCATTGATGAGGAAAGCAGTGGAAACAATGCCCAGGCTCTCACCTTTGTGTATCCTTTTGGTGCCACATTGAGTGTCATGAAACCAGCAGTGGCGGTTCTGTCTACAGGTTCTGTCTGCTTCCCACTTAACAGACCCATTTTGGCTTTCTATCACTCAAAGAACCAAGGTGGGAAGCTGGCAGTGCTTGGTTCATGTCACATGTTCAGTGATCAATATTTGGACAAAGAAGAAAACAGCAAAATCATGGATGTTGTTTTCCAGTGGCTCACGACAGGAGACATCCACCTAAACCAGATTGATGCTGAGGACCCAGAGATTTCTGACTACATGATGCTGCCCTACACAGCCACCCTATCAAAGCGGAATCGAGAGTGTCTCCAGGAGAGTGATGAGATCCCAAGGGACTTTACCACCCTCTTCGACCTGTCCATCTTCCAGCTGGATACCACCTCCTTCCACAGCGTCATCGA
>hsa_circ_0096996
GCGGTACTTTGGAGAGAAGATTGGGTTATATTTTGCCTGGTTGGGCTGGTACACCGGCATGCTCTTCCCAGCTGCCTTCATTGGATTGTTTGTCTTTTTGTATGGCGTCACCACTCTGGATCACAGCCAAGTCAGTAAAGAAGTCTGCCAAGCTACAGATATCATCATGTGTCCTGTGTGTGATAAATACTGTCCATTCATGAGGCTGTCAGACAGCTGTGTATATGCCAAGGTAACCCACCTTTTTGACAATGGAGCCACTGTCTTCTTTGCTGTTTTCATGGCAGTCTGGG
>hsa_circ_0072204
AATTCAGCATTATTCTGGCAGACATTCACAAAGAACTGACAAGGAAAGAAGAGAGATTCAAGCCTGGATGAAAAGAAAACGAAAAGAAAGAATGGCAAAGTACTTAAATGAGCTGGCAGAAAAGAGAGGGCAAGAACATGATCCTTTCTGTCCCAGAAGCAATCCACTTTACATGACTTCAAGGGAAATAAGGCTGAGACAAAAGATGAAGCATGAAAAAGACAGATTGCTGCTCTCTGAACACTATAGTCGTCGAATCTCACAAGCGTACGGTCTGATGAATGAACTGTTATCTGAGTCAGTACAGCTACCAACTCTACCACAGAAACCATTGCCTAACAAACCCAGCCCTACTCAGTCTTCCAGTTGTCAACACTGCCCTTCTCCAAGAGG
>hsa_circ_0135538
GATTTATTTATACATGTGGTGGAACTTTAAAAGGACTTAATGGCACTATAGAAAGCCCTGGTTTTCCATATGGATATCCAAATGGTGCAAACTGCACATGGGTAATAATAGCAGAAGAACGAAATAGAATACAAATTGTTTTTCAGTCATTTGCTCTAGAAGAAGAATACGACTACTTATCATTATATGATGGACATCCTCATCCTACAAACTTTAGGACAAGGTTAACAGGATTCCATCTGCCACCTCCAGTGACAAGTACCAAATCTGTGTTCTCACTACGTTTGACCAGTGATTTTGCAGTTAGTGCTCATGGATTTAAGGTATATTACGAAGGTAAGTGATGGTAGTGGCAAACAAACCACTGCCCTTAATGTAATCTAACAAAATTTTTCAAGTAGGAAAGAAGAATCAACATTTGAGACAACATCATGTTGTCTCAAATCTTGTCCTGAAATTTATCTTGTTATTAATCATTAATGTATAGTAAAATGCTATACTTAGTGGGTTTTAATATTTTATATCACTATGTGAGACCATTAAATTGCTACAGGGTTACGAATTAACAAAACGGAATTAAATGTGAGAGTAATAGGACTCTAGACCTGATTTGTGTGTCAGGCATCACAGACCCTACCCTACAGTCCCTTGTGCTGTGCCAGTCTACCAGAAAGTAAACTAGTAATCTGTCTTCTCTGAAAGTTAGAGTCAAGAGAAGAAGTTCAGAAAGAGACAAGAGTTGACATCTACTCCTGAAACAGCCTTTCCAGGAATAAGATCAATAATCCCTTAAACCAGGAAGAGGACAACTAAATATTTCTCAAAACTGAAG
>hsa_circ_0017099
GTCTGAGTACAGTGGCTCCCCCGATTCACCAAGGACCTGCGGTGCCTACCGCCGTGATCCCCTTGCCTCCTGGGACCCATTTACTCTTTGCCCAGACTGGGAAGATTGAGCGCCTGCCCCTGGAGGGAAATACCATGAGGAAGACAGAAGCAAAGGCGTTCCTTCATGTCCCGGCTAAAGTCATCATTGGACTGGCCTTTGACTGCGTGGACAAGATGGTTTACTGGACGGACATCACTGAGCCTTCCATTGGGAGAGCTAGTCTACATGGTGGAGAGCCAACCACCATCATTAGACAAG
>hsa_circ_0116909
ATCCAGTGTAGCATCAAACCCCATGCAATCATCATCCTCCCCAATACAGATGGAATGGAGCTTCTGGTGTGCTATGAAGATGAGGGGGTTTATGTAAACACATATGGAAGGATCACCAAGGATGTAGTTCTACAGTGGGGAGAGATGCCTACATCAGTAGCATATATTCGATCCAATCAGACAATGGGCTGGGGAGAGAAGGCCATAGAGATCCGATCTGTGGAAACTGGTCACTTGGATGGTGTGTTCATGCACAAAAGGGCTCAAAGACTAAAATTCTTGTGTGAACGCAATGACAAG
>hsa_circ_0020639
CTGCCCCTCGCCGCCGATGCGCTCACCTTCGCGGAGGTGTCCAAGGACCCCAAGGGCCTCGAGTGGCTGTGGAGCCCCCAGATCGTGGGGCTGTACAACCGGCTGCTGCAGCGCTGCGAGCTCAACCGGCACACGACGGAGGCGGCCGCCGGGGCGCTGCAGAACATCACGGCAGGCGACCGCAGGTGGGCGGGGGTGCTGAGCCGCCTGGCCCTGGAGCAGGAGCGTATTCTGAACCCCCTGCTAGACCGTGTCAGGACCGCCGACCACCACCAGCTGCGCTCACTGACTGGCCTCATCCGAAACCTGTCTCGGAACGCTAGGAACAAGGACGAGATGTCCACGAAGGTGGTGAGCCACCTGATCGAGAAGCTGCCGGGCAGCGTGGGTGAGAAGTCGCCCCCAGCCGAGGTGCTGGTCAACATCATAGCTGTGCTCAACAACCTGGTGGTGGCCAGCCCCATCGCTGCCCGAGACCTGCTGTATTTTGACGGACTCCGAAAGCTCATCTTCATCAAGAAGAAGCGGGACAG
>hsa_circ_0012348
GTTTCCATGTCAGAGGCCAATGGAGAACTGAAGATTGCCACCTACGCACAAAGGCCATTGAGACACTTCGTGTAGCTGGAAGACACCAACTTCCTGACAGGAGCTTTATTTCATTTGGGATTTCAAGTTTACAGATGGTATCTTCTCAAAAGTTGGAAAAACCTATAGAGATGGGCAGTAGCGAACCCCTTCCCATCGCAGATGGTGACAGGAGGAGGAAGAAGAAGCGGAGGGGCCGGGCCACTGACTCCTTGCCAGGAAAGTTTGAAGATATGTACAAGCTGACCTCTGAATTGCTTGGAGAGGGAGCCTATGCCAAAGTTCAAGGTGCCGTGAGCCTACAGAATGGCAAAGAGTATGCCGTCAAAATCATCGAGAAACAAGCAGGGCACAGTCGGAGTAGGGTGTTTCGAGAGGTGGAGACGCTGTATCAGTGTCAGGGAAACAAGAACATTTTGGAGCTGATTGAGTTCTTTGAAGATGACACAAGGTTTTACTTGGTCTTTGAGAAATTGCAAGGAGGTTCCATCTTAGCCCACATCCAGAAGCAAAAGCACTTCAATGAGCGAGAAGCCAGCCGAGTGGTGCGGGACGTTGCTGCTGCCCTTGACTTCCTGCATACCAAAGACAAAGTCTCTCTCTGTCACCTAGGCTGGAGTGCTATGGCGCCATCAGGGCTCACTGCAGCCCCAACCTCCCTGGGCTCCAGTGATCCTCCCACCTCAGCCTCCCAAGTAGCTGGGACTACAG
>hsa_circ_0093038
GCAAAATTTGGTTTCTCTAATATTACTGGAATTGATTACTCTCCTTCTGCAATTCAGCTTTCTGGAAGTATTATAGAAAAAGAAGGTTTATCTAACATTAAGTTAAAGGTAGAAGACTTTTTGAATCTCTCCACACAGCTGTCTGGATTTCATATTTGTATTGACAAAGGGACTTTTGATGCCATAAGCCTTAATCCTGACAATGCAATTGAGAAGAGGAAGCAATATGTGAAATCTCTCTCCAGGGTGTTGAAAGTAAAAGGCTTTTTTCTAATAACGTCATGTAATTGGACCAAGGAAGAGTTGCTAAATGAATTCAGTGAAGGTTGGAGTACAGTGGCAGGATTTTGGCTCACTGCAGCCTTGACTTCCTGGGCTCAAGCGATCTTTTCCACTTCAGCCTCCCGAGTAGGTGGAACTACAGGCACACATCATCATGCCTGGATAATTTTTGTATTTTTAGCAGAGACGAGGTTTTGCCATGTTGTCCAGGCTGGTCTGGAACTCCTGGGCTCAAGTGATTCTCCCACCTGGCCTCCCAAAGTGCTGGGATTATACCATGCCAGGCCCTCGTTGGCATTTTAGATTTGAACTTCTCGAAGAGCTACCAACACCCAAGTTCAGCTTTGGAGGCAGATCTGGAAACAGTGTAGCAGCATTGGTTTTCCAAAAAATGTGAGACTTTTTCTTGGACGAATTCAGGTAGCTACACAGAATCTACACAGCAAAGTTAACCTGACACAGAAAATCCTTGTGCAAATAAATGCTTA
>hsa_circ_0002575
GCCCAAGGTCCCGGAGGCTATGGCAGCGGCTACCATCGTGCACGACACGTCTGAGGCCGTGGAGCTCTGCCCTGCTTACGGCTTGTACCTGAAGCCCATCACCAAGATGACCATCAGCGTGGCACTCCCGCAGCTGAAGCAGCCGGGGAAGTCCATCTCCAACTGGGAGGTGATGGAGAGGCTGAAGGGCATGGTGCAGAACCACCAGTTCTCCACGCTGCGTATTTCCAAGAGCACCATGGACTTCATCCGCTTCGAGGGGGAGGTGGAGAACAAGAGCCTGGTCAAGTCTTTTCTGGCCTGCCTGGACGGCAAGACCATCAAGCTCAGCGGCTTCTCCGACATCCTGAAGGTGCGCGCGGCCGAGTTCAAGATCGACTTCCCCACCCGCCACGACTGGGACTCCTTCTTCCGCGACGCCAAGGACATGAACGAGACCCTGCCGGGGGAGCGGCCGGACACCATCCACCTGGAGGGGCTGCCCTGCAAGTGGTTCGCCCTGAAGGAGTCGGGCTCCGAGAAGCCCAGCGAGGACGTCCTGGTCAAGGTGTTTGAGAAGTTCGGGGAGATCCGGAATGTGGACATCCCCATGCTGGACCCCTACCGGGAGGAGATGACGGGCCGCAACTTCCACACCTTCAGTTTCGGGGGGCACTTGAACTTCGAGGCCTATGTGCAGTACCGCGAGTACATGGGCTTCATCCAGGCCATGAGCGCCCTGCGCGGGATGAAACTCATGTACAAGGGCGAGGACGGCAAGGCCGTGGCCTGCAACATCAAGGTTTCTTTTGATTCGACCAAACACCTGAGTGATGCCTCAATTAAGAAGCGGCAGCTGGAGAGGCAGAAGCTTCAGGAACTGGAGCAGCAAAGAGAAGAACAAAAGCGCAGAGAGAAGGAAGCGGAGGAGAGGCAGCGAGCGGAGGAAAG
>hsa_circ_0119008
GGGATAGTGGTCCTAGAAGAATGTCAGCTTCCAAAAGATATTTTGAAAAAACAAATGCAATTTGCAGACCAAGCAGCTTCACTAAACATTCTAGGGAATCCTCAGGTTCCCCAGGAGTGTCAAGATCCTGTACCGGAACAAGATTTTGAAATGTCACCAAGCAGCCCTACTTTACTTCTTCGAAACATCGAAAAACAGAGTGCACAGTTGACTGAGATCATCAACAGTTTGATTGCCCCTCTCAACTTGTCCCCAACTTCATCACCCCTCTCTTCCAAATCCTGTAGCCATAAATGTCTGGCTAATGGCATTTACAGGAGTGCATCAGAGAATTTAGATGAGCTGTCTTCCTCCAGTAGCTGGTTACTTAACCAGAAGCACAGTAAGAAAAAGAGAAAAGACAGGACAAGACTGAAATCTTCATCCTTGACTTTCATGAGTACATCAGCCCGAACAAGGCCACTTCAGAGTTTCCACAAACGAAAACTGTACAGATTGAGCCCTACTTTTTATTGGACTCCACAG
>mmu_circ_0011753
GGTGGACTCATTGCACTTCTCCTCCTGCTGTTGGTGTTCACAGTGGCACTGTATGCCCAGCGACGCTGGCAGAAGCGCCGGCGCATCCCACAGAAGAGCGCAAGTACAGAAGCTACTCATGAGATTCACTACATCCCATCAGTGCTGCTGGGTCCTCAGGCCAGGGAAAGCTTCCGATCCTCCAGACTTCAGACACACAACTCAGTCATTGGTGTGCCTATCCGGGAAACCCCCATCCTGGATGACTATGACTATGAAGAGGAGGAGGAACCACCCAGGCGAGCCAACCACGTCTCCCGTGAGGATGAGTTTGGTAGCCAGATGACCCATGCCCTGGACAGCTTGGGAAGGCCAGGAGAAGAGAAAGTGGAATTTGAGAAGAAAG
>hsa_circ_0047494
AGTGCCCTTATGCCTGCACAGTTGTTTTTTAAGACGGAAGATGGAGGCAAATATCCAGTTATATTTAAGCATGGAGATGATTTACGTCAAGATCAACTTATTCTTCAAATCATTTCACTCATGGACAAGCTGTTACGGAAAGAAAATCTGGACTTGAAATTGACACCTTATAAGGTGTTAGCCACCAGTACAAAACATGGCTTCATGCAGTTTATCCAGTCAGTTCCTGTGGCTGAAGTTCTTGATACAGAGGGAAGCATTCAG
>hsa_circ_0006413
TAATAATGGACAAATACCAGGAGCAGCCTCATCTGTTGGACCCGCACCTTGAATGGATGATGAACTTGTTGTTGGACATAGTGCAAGATCAGACATCTCCAGCTTCCCTTGTACATCTGGCTTTTAAATTTCTTTACATCATCACCAAGGTTCGAGGCTATAAAACATTTCTTCGTTTATTTCCTCATGAAGTTGCCGATGTAGAGCCTGTTTTAGATTTGGTCACAATTCAGAATCCCAAGGACCATGAAGCTTGGGAAACCCGCTACATGCTTTTGCTCTGGCTCTCCGTGACCTGCCTGATCCCTTTTGATTTTTCTCGCCTTGACGGGAACCTCCTCACCCAGCCTGGGCAAGCACGAATGTCCATAATGGACCGTATTCTCCAAATAGCAGAGTCCTACTTGATTGTCAGTGACAAGGCCCGAGATGCAGCTGCTGTCCTTGTGTCCAG
>hsa_circ_0056896
GGTGTGCTCTGTGCAACTCCCCTCATTTTTATCATTCCATCAGCCTGTTATCTGAAACTGTCTGAAGAACCAAGGACACACTCCGATAAGATTATGTCTTGTGTCATGCTTCCCATTGGTGCTGTGGTGATGGTTTTTGGATTCGTCATGGCTATTACAAATACTCAAGACTGCACCCATGGGCAGGAAATGTTCTACTGCTTTCCTGACAATTTCTCTCTCACAAATACCTCAGAGTCTCATGTTCAGCAGACAACACAACTTTCTACTTTAAATATTAGTATCTTTCAATGAGTTGACTGCTTTAAAAATATGTATGTTTTCATAGACTTTAAAACACATAACATTTACGCTTGCTTTAGTCTGTATTTATGTTATATAAAATTATTATTTTGGCTTTTATCAAGACTTGGCTTTTATGAGTAGTGCAATATAAAAGATAAAGAAAAGAAAAATTGAATGTATTTCACCTTTAACTGGAACAAAATAAGGGTTTTGTTCTAATGACTGCACTACACTAATGCTAATTGAA
>hsa_circ_0053161
TTCGTCCTGTACTTTGTGATGGATCTCCTGAAGGGCCTGCCAGGCCTGCCAGGGCTCTTCATTGCCTGCCTCTTCAGCGGCTCTCTCAGCACTATATCCTCTGCTTTTAATTCATTGGCAACTGTTACGATGGAAGACCTGATTCGACCTTGGTTCCCTGAGTTCTCTGAAGCCCGGGCCATCATGCTTTCCAGAGGCCTTG
>hsa_circ_0021527
ACAATTGGCGGGCAACGACCTTTCTTTTATCCACCCAAAGGCCTTGTCTGGGTTGAAAGAACTCAAAGTTCTAACGCTCCAGAATAATCAGTTGAAAACAGTACCCAGTGAAGCCATTCGAGGGCTGAGTGCTTTGCAGTCTTTGCGTTTAGATGCCAACCATATTACCTCAGTCCCCGAGGACAGTTTTGAAGGACTTGTTCAGTTACGGCATCTGTGGCTGGATGACAACAGCTTGACGGAGGTGCCTGTGCACCCCCTCAGCAATCTGCCCACCCTACAGGCGCTGACCCTGGCTCTCAACAAGATCTCAAGCATCCCTGACTTTGCATTTACCAACCTTTCAAGCCTGGTAGTTCTGCATCTTCATAACAATAAAATTAGAAGCCTGAGTCAACACTGTTTTGATGGACTAGATAACCTGGAGACCTT
>hsa_circ_0072642
GTCCGTATTGAAACAGCTACAACTTTGAAGTTAACTGTTGATGATTTTGAATTTAGAACAGATCAGTTTCTACCGTATTTGGAAACCATGTTCACACTACTTTTTCAGTTACTGCAGCAAGTTACAGAATGTGACACAAAGATGCATGTTTTGCATGTCCTTTCTTGTGTGATCGAAAGAGTCAACATGCAGATACGACCATATGTGGGATGTTTGGTACAATATTTGCCCCTCCTTTGGAAGCAGAGTGAAGAACACAATATGTTGAGATGTGCTATTTTGACAACACTTATTCATCTTGTTCAG
>hsa_circ_0000210
GCCTAATGGGATTGTTTGAAAAACGTCGCTTCAGGAAATTCCTAGTGTATGTTGCCAACTTCGATGAAAAAGATCCAAGAACTTTTGAAGGCATTGATCCTAAGAAGACCACAATGCGAGATGTGTATAAGAAATTTGATTTGGGTCAAGACGTTATAGATTTTACTGGTCATGCTCTTGCACTTTACAGAACTGATGATTACTTAGATCAACCGTGTTATGAAACCATTAATAGAATTAAACTTTACAGTGAATCTTTGGCAAGATATGGCAAAAGCCCATACCTTTATCCACTCTATGGCCTTGGAGAACTGCCCCAAGGATTTGCAAGGCTAAGTGCTATTTATGGAGGTACCTATATGCTGAATAAACCCATTGAAGAAATCATTGTACAGAATGGAAAAGTAATTGGTGTAAAATCTGAAGGAGAA
>hsa_circ_0105624
CATCTCAAAGACAAATTTTGGAATTTTATTTTCTACAAGTTCATTTTCATCTTTGGTGTGCTGAATGTCCAGACAGTGGAAGAGGTGGTCATGTGGTGCCTCTGGTTTGCCGGACTTGTCTTTCTGCACCTGATGGTTCAGCTCTGCAAGGATCGATTTGAATATCTTTCCTTCTCGCCCACCACGCCGATGAGCAGCCACGGTCGAGTCCTGTCCCTGTTGGTTGCCATGCTGCTTTCCTGCTGTGGACTGGCGGCCGTCTGCTCCATCACCGGCTACACCCACGGAATGCACACCTTGGCTTTCATGGCTGCAGAG
>mmu_circ_0010482
CCGTTCCATTTCCACCAAGTCACCGGCTGACAGCAAAGGAAGTGTTTGATAATGATGGGAAACCTCGTGTGGATATCTTAAAAGCACATCTCATGAAGGAGGGCAGGCTGGAAGAAAGTGTTGCATTGAGAATAATAACAGAGGGTGCTTCGATTCTCCGACAGGAAAAAAACTTGCTGGATATCGACGCACCAGTCACAGTTTGTGGGGACATCCATGGACAATTCTTTGACTTGATGAAGCTCTTTGAAGTGGGAGGATCTCCTGCCAACACTCGCTACCTCTTCTTAGGGGACTATGTTGACAGAGGGTACTTCAGTATCGAATGTGTGCTGTATTTGTGGGCCTTGAAAATTCTTTACCCCAAAACACTGTTTTTACTTCGCGGAAACCATGAATGTAGGCACCTCACAGAGTATTTCACGTTTAAACAAGAATGTAAAATAAAGTATTCAGAACGCGTTTATGACGCCTGTATGGATGCCTTCGACTGCCTTCCCCTGGCTGCGCTAATGAACCAGCAGTTCCTGTGTGTACACGGTGGTTTGTCTCCAGAGATTAACACTCTAGATGACATCAGAAAATTAGACCGATTCAAAGAACCACCTGCTTATGGGCCCATGTGTGACATCCTATGGTCAGACCCCCTGGAGGACTTTGGAAATGAGAAGACTCAGGAACATTTCACTCACAACACAGTCAGAGGCTGTTCGTACTTCTACAGTTACCCAGCTGTGTGTGACTTCCTGCAGCACAATAATTTGTTGTCCATACTCCGCGCCCACGAAGCCCAGGATGCAGGGTACCGCATGTACAGGAAAAGCCAAACAACAGGCTTCCCGTCTCTAATTACAATCTTCTCGGCACCAAATTACTTAGATGTGTACAATAACAAAG
>hsa_circ_0128125
GATGGACATGTAGAGGTGGCACGTTTGCTTTTGGATAGTGGTGCTCAAGTGAACATGCCTGCAGATTCATTTGAATCTCCATTGACGCTAGCTGCCTGTGGAGGACATGTTGAATTGGCAGCTCTACTTATTGAAAGGGGAGCAAATCTTGAAGAAGTTAATGATGAAGGATACACTCCCTTGATGGAAGCTGCCCGGGAAGGACATGAAGAAATGGTGGCACTACTCTTAGCACAAGGAGCAAATATAAATGCCCAGACAGAAGAAACTCAAGAAACTGCTCTTACTTTGGCTTGCTGTGGAGGATTTTCTGAAGTTGCAGACTTTCTTATTAAGGCAGGGGCTGATATAGAACTTGGCTGCTCCACACCTCTGATGGAGGCATCTCAGGAGGGACACCTGGAATTGGTTAAATATTTGCTGGCTTCTGGCGCTAATGTGCATGCTACAACAGCAACAGGAGACACAGCCTTAACCTATGCTTGTGAAAATGGACATACGGATGTTGCAGATGTTTTACTTCAAGCAGGGGCTGATTTA
>hsa_circ_0117281
TCCGCTCTTTGTGACGTGGAAGACAGGGCGGGACAAGCGGCTTCGTGGCTGCATTGGGACCTTCTCAGCCATGAATCTTCATTCAGGACTCAGGGAATACACGTTAACCAGTGCACTTAAGGACAGCCGATTTCCCCCCCTGACCCGAGAGGAGCTGCCTAAACTTTTCTGCTCTGTCTCCCTCCTTACTAACTTTGAGGATGCCAGTGATTACCTGGACTGGGAGGTAGGGGTCCATGGGATTCGAATTGAATTCATTAATGAAAAAGGTGTCAAACGCACAGCCACATATTTACCTGAGGTTGCTAAGGAACAAG
>hsa_circ_0023430
ATGGGGAGGATGAGAAGCCCCCGCTGCCCCCGCGCTCTGGCTCCACCAGCATTTCTGCCCCCACTGGGCCCAGCAGTCCCCTGCCAGCTCCTGAGACTCCCACAGCTCCAGCTGCTGAGAGTGCTCCCAATGGGCTGAGCACCGTCTCGCACGACTACCTGAAAGGCAGCTATGGGCTGGACCTGGAAGCTGTGAGGGGTGGAGCCAGCCACCTGCCCCACCTCACCCGTACCCTCGCTACCTCATGCCGGAGGCTGCACAGTGAGGTGGACAAGGTCCTGTCAGGCCTGGAGATCCTGTCCAAGGTGTTTGACCAGCAGAGCTCGCCCATGGTGACCCGCCTTTTGCAGCAGCAG
>hsa_circ_0071258
CACTACAGGCACCTCTCAAGCCTCTTCAGCCTTTCTCAGCAGTCTCGTCTGGCAATCTTCCAACAAATGTGGCACCTTTAATCGTCTTTGATATTTCTGAAGAACCGAATTGTCCAGAAAACCCCAGTGCTACAAGATGTCCAGTGCCAAAACCAAGATCAAAAAGCAACCTCAGACCAATACCCAGAGATTCTCACATTAAAGAGCAAAGTCAACAGAAAATCAGCCCAGCAGCCGTAGGAGAGGAGTCATCCCCAGGCCGGCCCCAGTCTCTGCTGGACAACGCTAGCACCTCAGACAGTCAGGCAGTGATGAACATTATGAACACAGAACAAAGCCAAAATAGTATTGTTTCCAGAATTAAAGTGTTTGAGGGTCAGACAAACATAGAAACCTCAGGACTGCCCAAGAAACCAGAAATTACTCCACGTTCACTTCCTCCAAAGCCTACTGTTTCCTCAGGGAAACCTTCTGTAGCTCCCAAACCAGCTGCTAACAGAGCTTCTGGAGAGTGGGACTCTGGGACTGAGAACAGACTCAAGGTGACCTCCAAGGAAGGACTCACCCCATACCCTCCCCTGCAAGAAGCGGGAAGCATCCCAGTAACCAAACCTGAATTGCCAAAGAAACCAAACCCTGGCCTTATACGAAGTGTTAATCCTGAGATTCCGGGAAGAGGGCCCCTGGCTGAGAGCTCTGATAGTGGGAAGAAAGTGCCAACTCCTGCCCCGCGGCCTTTGCTGCTGAAGAAATCTGTTTCCTCAGAAAACCCCACCTACCCTTCAGCTCCACTGAAACCTGTCACTGTTCCTCCCCGACTCGCAGGGGCATCACAAGCCAAAGCATACAAGTCACTGGGAGAAGGGCCCCCAGCCAACCCCCCAGTTCCAGTTCTGCAGAGCAAGCCCTTGGTGGACATCGATCTCATCAGCTTTGATGATGATGTTTTGCCCACCCCATCGGGGAACCTGGCTGAAGAATCTGTTGGTTCAGAGATGGTTCTAGATCCCTTTCAGCTCCCTGCAAAAACAGAACCAATAAAAGAACGAGCAGTTCAACCAGCACCCACCAGGAAGCCCACTGTAATTCGAATTCCAGCCAAACCAGGAAAATGTTTACATGAGGATCCACAAAGTCCACCTCCTCTCCCTGCTGAAAAACCTATTGGAAACACTTTCAGTACAGTATCTGGAAAGCTCAGTAATGTTGAGAGAACTAGAAACTTGGAATCCAACCACCCAGGTCAAACAGGAGGTTTTGTGCGAGTACCCCCAAGGTTGCCACCGAG
>hsa_circ_0064151
GACTACGTTGATGCCCCATTGAGCATCCCCGACTTCCTGACTCACTCTCTGAACATTGACTGGAGCCAGTATCAGTGTTGGGATCTGGTGCAACAAACACAAAACTACCTGAAGCTGCTGCTTTCCTTAGTTAACAGTGATGATGACAGCGGGCTGCTGGTACACTGTATCTCAGGCTGGGATCGGACCCCCCTCTTCATCTCCCTCCTGCGCCTTTCCTTGTGGGCT
>hsa_circ_0139710
ATGGCTGCCCAGGGCTCTGCTTTGGAAATGGACGATGTACCCTGGATCAAAATGGTTGGCACTGTGTGTGTCAGGTGGGTTGGAGTGGGACAGGCTGCAATGTTGTCATGGAAATGCTTTGTGGAGATAACTTGGACAATGATGGAGATGGTTTAACCGACTGTGTGGATCCTGACTGTTGTCAACAAAGCAACTGTTATATAAGTCCTCTCTGCCAGGGCTCACCAGATCCTCTTGACCTCATTCAGCAAAGCCAAACTCTCTTCTCTCAGCACACTTCAAGACTTTTTTATGATCGAATCAAATTCCTCATTGGCAAGGACAGTACTCATGTCATTCCTCCTGAGGTGTCATTTGACAGCAGGCGTGCCTGTGTGATTCGAGGCCAAGTGGTGGCCATAGATGGAACTCCTCTAGTGGGAGTGAATGTCAGTTTCTTGCACCACAGTGATTATGGGTTTACCATCAGCCGGCAAGATGGAAGCTTTGACCTCGTGGCCATCGGTGGCATCTCTGTCATCTTAATCTTCGACCGATCCCCTTTCCTGCCTGAGAAGAGAACACTCTGGTTGCCTTGGAATCAGTTTATTGTGGTAGAGAAAGTCACCATGCAGAGAGTTGTATCAGACCCGCCATCCTGCGATATCTCCAACTTTATCAGCCCAAACCCTATTGTGCTTCCTTCACCGCTCACATCATTTGGAGGGTCCTGTCCAGAGAGGGGAACTATTGTTCCTGAGCTGCAGGTTGTACAGGAGGAAATTCCCATTCCCTCCAGCTTTGTGAGGCTGAGTTACCTGAGCAGCCGCACCCCTGGGTATAAAACCCTGCTACGGATCCTTCTGACACATTCAACGATTCCTGTAGGCATGATAAAAGTACACCTCACAGTAGCTGTGGAAGGGCGACTCACACAGAAGTGGTTTCCCGCCGCAATTAATCTTGTCTACACATTTGCTTGGAACAAGACCGACATCTATGGACAGAAGGTTTGGGGCCTGGCAGAGGCTTTGG
>hsa_circ_0114284
GATTTCTTTGATAAGAAATGGTGACAAACTTCCATCTCAGGATCATTTGATTGTTCAAGAATACATTGAAAAGCCTTTCCTAATGGAAGGTTACAAGTTTGACTTACGAATTTATATTCTGGTTACATCGTGTGATCCACTAAAAATATTTCTCTACCATGATGGGCTTGTGCGAATGGGTACAGAGAAGTACATTCCACCTAATGAGTCCAATTTGACCCAGTTATACATGCATCTGACAAACTACTCCGTGAACAAGCATAATGAGCATTTTGAACGGGATGAAACTGAGAACAAAGGCAGCAAACGTTCCATCAAATGGTTTACAGAATTCCTTCAAGCAAATCAACATGATGTTGCTAAGTTTTGGAGTGATATTTCAGAATTGGTGGTAAAGACCCTGATTGTAGCAGAACCTCATGTCCTGCATGCCTATCGAATGTGTAGACCTGGTCAACCTCCAGGAAGCGAAAGTGTCTGCTTTGAAGTCCTGGGATTTGATATTTTGTTGGATAGAAAACTAAAGCCATGGCTTCTGGAGATTAACCGAGCCCCAAGCTTTGGAACTGATCAGAAAATAGACTATGATGTAAAAAGGGGAGTGCTGCTAAATGCGTTGAAGCTACTAAACATAAGGACCAGTGACAAAAGAAGAAACTTGGCCAAACAAAAAGCTGAGGCTCAAAGGAGGCTCTATGGTCAAAATTCAATTAAAAGGCTCTTACCAGGCTCCTCAGACTGGGAACAGCAGAGACACCAGTTGGAGAGGCGGAAAGAAGAGTTGAAAGAGAGACTCGCTCAAGTACGAAAGCAGATCTCACGAGAAGAACATGAAAATCGACATATGGGGAATTATAGACGAATTTATCCTCCTGAAGATAAAGCATTACTTGAAAAGTATGAAAATTTGTTAGCTGTTGCCTTTCAGACCTTCCTTTCAGGAAGAGCAGCTTCATTCCAGCGAGAGTTGAATAATCCTTTGAAAAGGATGAAGGAAGAAGATATTTTGGATCTTCTGGAGCAATGTGAAATTGATGATGAAAAGTTGATGGGAAAAACTACCAAGACTCGAGGACCAAAG
>hsa_circ_0080276
GGATTTTGTCAGGGAGAAAAAGTATCGGACAGAAGCTGAGATGTTTGGATGGAGCTTTGTCTTTGAGGACTTTGTCTCTGATGAGCTGAGAAACAAAGCCACCCAGCCAATGAAGTCTGTACTCTGGTGGCTTCCAGTGGAAAAGGCATTTTGGAGGCAGCCTGCAGGTCCTGGCTCTGGCATCCGAGAGAGACTGGAGCACCCAGTGTTACACGTGAGCTGGAATGACGCCCGTGCCTACTGTGCTTGGCGGGGAAAACGACTGCCCACGGAGGAAGAGTGGGAGTTTGCCGCCCGAGGGGGCTTGAAGGGTCAAGTTTACCCATGGGGGAACTGGTTCCAGCCAAACCGCACCAACCTGTGGCAGGGAAAGTTCCCCAAGGGAGACAAAGCTGAGGATGGCTTCCATGGAGTCTCCCCAGTGAATGCTTTCCCCGCCCAGAACAACTACGGGCTCTATGACCTCCTGGGGAACGTGTGGGAGTGGACAGCATCACCGTACCAGGCTGCTGAGCAGGACATGCGCGTCCTCCGGGGGGCATCCTGGATCGACACAGCTGATGGCTCTGCCAATCACCGGGCCCGGGTCACCACCAG
>hsa_circ_0086659
TTTCGGAGCAACATCCCCTGTCACCTGGTTGATATCTCTTGCGGATTACCCTGCAGTGCCACGCTACCATGTGGGATGCACAAATGTCAGAGACTCTGTCACAAAGGGGAGTGTCTTGTGGATGAGCCCTGCAAGCAGCCCTGCACCACCCCCAGAGCTGACTGTGGTCACCCGTGTATGGCACCCTGCCATACCAGCTCACCCTGCCCTGTGACTGCTTGTAAAGCTAAGGTAGAGCTACAGTGTGAATGTGGACGAAGAAAAGAGATGGTGATTTGCTCTGAAGCATCTAGTACTTATCAAAGAATAGCTGCAATCTCCATGGCCTCTAAGATAACAGACATGCAGCTTGGAGGTTCAGTGGAGATCAGCAAGTTAATTACCAAAAAGGAAGTTCATCAAGCCAG
>hsa_circ_0016118
GTTGCTCTCAGAGGCAGCGTGCGGGTGTGCTCTTTGTGAAATTCCACCATGGCGTACCGTGGCCAGGGTCAGAAAGTGCAGAAGGTTATGGTGCAGCCCATCAACCTCATCTTCAGATACTTACAAAATAGATCGCGGATTCAGGTGTGGCTCTATGAGCAAGTGAATATGCGGATAGAAGGCTGTATCATTGGTTTTGATGAGTATATGAACCTTGTATTAGATGATGCAGAAGAGATTCATTCTAAAACAAAGTCAAGAAAACAACTGG
>hsa_circ_0081913
AGTGTGTCTGTAATTACCTGGGCACCGTGCAAGAGCACTGTAACGGCTCTGACTGCCAGTGCGACAAAGCCACTGGTCAGTGCTTGTGTCTTCCTAATGTGATCGGGCAGAACTGTGACCGCTGTGCGCCCAATACCTGGCAGCTGGCCAGTGGCACTGGCTGTGACCCATGCAACTGCAATGCTGCTCATTCCTTCGGGCCATCTTGCAATGAGTTCACGGGGCAGTGCCAGTGCATGCCTGGGTTTGGAGGCCGCACCTGCAGCGAGTGCCAGGAACTCTTCTGGGGAGACCCCGACGTGGAGTGCCGAGCCTGTGACTGTGACCCCAGGGGCATTGAGACGCCACAGTGTGACCAGTCCACGGGCCAGTGTGTCTGCGTTGAGGGTGTTGAGGGTCCACGCTGTGACAAGTGCACGCGAGGGTACTCGGGGGTCTTCCCTGACTGCACACCCTGCCACCAGTGCTTTGCTCTCTGGGATGTGATCATTGCCGAGCTGACCAACAGGACACACAGATTCCTGGAGAAAGCCAAGGCCTTGAAGATCAGTGGTGTGATCGGGCCTTACCGTGAGACTGTGGACTCGGTGGAGAGGAAAGTCAGCGAGATAAAAGACATCCTGGCGCAGAGCCCCGCAGCAGAGCCACTGAAAAACATTGGGAATCTCTTTGAGGAAGCAGAGAAACTGATTAAAGATGTTACAGAAATGATGGCTCAAGTAGAAGTGAAATTATCTGACACAACTTCCCAAAGCAACAGCACAGCCAAAGAACTGGATTCTCTACAGACAGAAGCCGAAAGCCTAGACAACACTGTGAAAGAACTTGCTGAACAACTGGAATTTATCAAAAACTCAGATATTCGGGGTGCCTTGGATAGCATTACCAAGTATTTCCAGATGTCTCTTGAGGCAGAGGAGAGGGTGAATGCCTCCACCACAGAACCCAACAGCACTGTGGAGCAGTCAGCCCTCATGAGAGACAGAGTAGAAGACGTGATGATGGAGCGAGAATCCCAGTTCAAGGAAAAACAAGAGGAGCAGGCTCGCCTCCTTGATGAACTGGCAGGCAAGCTACAAAGCCTAGACCTTTCAGCCGCTGCCGAAATG
>hsa_circ_0026129
GCCGACCAGTGCACGGGTCTCCAGGGCTTCTTGGTTTTCCACAGCTTTGGTGGGGGAACTGGTTCTGGGTTCACCTCGCTGCTCATGGAACGTCTCTCAGTTGATTATGGCAAGAAGTCCAAGCTGGAGTTCTCTATTTACCCGGCGCCCCAGGTTTCCACAGCTGTAGTTGAGCCCTACAACTCCATCCTCACCACCCACACCACCCTGGAGCACTCTGATTGTGCCTTCATGGTAGACAATGAGGCCATCTATGACATCTGTCGTAGAAACCTCGATATTGAGCGTCCAACCTATACTAACCTGAATAGGTTAATAGGTCAAATTGTGTCCTCCATCACTGCTTCCCTGAGATTTGATGGAGCCCTGAATGTTGACCTGACAGAATTCCAGACCAACCTGGTGCCCTATCCCCGCATCCACTTCCCTCTGGCCACATATGCCCCTGTCATCTCTGCTGAGAAAGCCTACCATGAACAGCTTTCTGTAGCAGAGATCACCAATGCTTGCTTTGAGCCAGCCAACCAGATGGTGAAATGTGACCCTCGCCATGGTAAATACATGGCTTGCTGCCTGTTGTACCGTGGTGACGTGGTTCCCAAAGATGTCAATGCTGCCATTGCCACCATCAAGACCAAGCGTACCATCCAGTTTGTGGATTGGTGCCCCACTGGCTTCAAGGTTGGCATCAACTACCAGCCTCCCACTGTGGTGCCTGGTGGAGACCTGGCCAAGGTACAGAGAGCTGTGTGCATGCTGAGCAACACCACAGCCATTGCTGAGGCCTGGGCTCGCCTGGACCACAAGTTTGACCTGATGTATGCCAAACGTGCCTTTGTTCACTGGTACGTTGGGGAGGGGATGGAGGAAGGTGAGTTTTCAGAGGCCCGTGAGGACATGGCTGCCCTTGAGAAGGATTATGAGGAGGTTGGTGTGGATTCTGTTGAAGGAGAGGGTGAGGAAGAAGGAGAGGAATACTAAAGTTAAAACGTCACAAAGGTGCTGCTTTTACAGGGAAGCTTATTCTGTTTTAAACATTGAAAAGTTGTGGTCTGATCAGTTAATTTGTATGTAGCAGTGTATGCTCTCATATACAATTACTGACCTATGCTCTAAAACATGAATGCTTTGTTACAGACCCAAGCTGTCCATTTCTGTGATGGGTTTTGAATAAAGTATTCCCTGTCTTAA
>hsa_circ_0137038
GCTTCAAGGAGACAACCTGGAAGAAAGGACAGAAGAGTCACTACCAATACTCCATTCTCCAGATGAAAAAATCCCAGATTCATTCGATTCCTTGCCTGGGACTGAAGAAGCACTAATGGAGGAGGGTGACGAATTTGAGAAAGCATCTAAACTAACAGGACCTGGAGAAGCCTCCAGTGGAGTAGGACACTCACTGAAAAACTACATGGAAGAA
>mmu_circ_0002313
GCACATAGTTGGAAAGAGAGGGGATACCAAGAAAAAGATAGAAGTGGAGACTAAAACATCTATTAACATTCCGAAGCATGGGCATGAAGGGGAAATCGTGATCACTGGTCAGCATCGAAATGGCGTGGTCTCAGCGCGAACACGGATCGACGTGCTCCTGGACACGTTCAGGAGGAGGCAGCCTTTTACCCACTTCCTTTCCTTCTTCCTCAATGAAGTTGAGGTTCAGGAACGGTTTCTGATGTTCCAGGAGGAGGTGCTGAGGAAGTGCTCCAAGGATCGTGGAGTTGATAGCACCATTTTTCAGAACCCCAAAAAGCTTCACCTAACTATTGGGATGTTGGTACTTCTAAGTGAGCAGGAGATCCAGCAGACGTGTGAGATCCTGCAGCGCTGTAAAGAGGAATTCATTAATGACATTTCTGGAGGCAGACCCCTGGAAGTCGAGATGGCAGGCATCGAATACATGAATGACGATCCTGCTATGGTGGATGTTCTTTATGCCAAAGTCCACATGAAAGATGGCTCCAACAGGCTGCAGGAGCTGGTTGATCGAGTGCTGGAGCGTTTTCAGTCCCTGGGACTCATCGTGAAAGAGTGGACCAGTGTGAAACTGCACGCCACGGTCATGAACACACTGCTCAGGAAAGACCCCAACGCGGAAGGCAGGTACAATCTCTACACAGCAGATGGCAAATATATCTTCAAGGAGAGAGAGTCTTTTGATGGCCGGAACATTTTAAAG
>hsa_circ_0045123
TTTGCTGGGGGAAGCGCGCCAGGAACCAGCCCTGGCAGAAGTGTTCCACCAGTTGCACGATCCTCACCGCAACATTCCTTATCCAATCCCTTACCGCGACGAGTAGAACAGCCCCTCTATGGTTTAGATGGCAGTGCTGCAAAGGAGGCAACGGAGGAGCAGTCTGCTCTGCCAACCCTCATGTCAGTGATGCTAGCAAAACCTCGGCTTGACACAGAGCAGCTGGCGCAAAGGGGAGCTGGCCTCTGCTTCACTTTTGTTTCAGCTCAGCAAAACAGTCCCTCATCTACGGGATCTGGCAACACAGAGCATTCCTGCAGCTCCCAAAAACAGATCTCCATCCAGCACAGACAGACCCAGTCCGACCTCACAATAGAAAAAATATCTGCACTAGAAAACAGTAAGAATTCTGACTTAGAGAAGAAGGAGGGAAGAATAGATGATTTATTAAGAGCCAACTGTGATTTGAGACGGCAGATTGATGAACAGCAAAAGATGCTAGAGAAATACAAGGAACGATTAAATAGATGTGTGACAATGAGCAAGAAACTCCTTATAGAAAAGTCAAAACAAGAGAAGATGGCGTGTAGAGATAAGAGCATGCAAGACCGCTTGAGACTGGGCCACTTTACTACTGTCCGACACGGAGCCTCATTTACTGAACAGTGGACAGATGGTTATGCTTTTCAGAATCTTATCAAGCAACAGGAAAGGATAAATTCACAGAGGGAAGAGATAGAAAGACAACGGAAAATGTTAGCAAAGCGGAAACCTCCTGCCATGGGTCAGGCCCCTCCTGCAACCAATGAGCAGAAACAGCGGAAAAGCAAGACCAATGGAGCTGAAAATGAAACGTTAACGTTAGCAGAATACCATGAACAAGAAGAAATCTTCAAACTCAGATTAGGTCATCTTAAAAAGGAGGAAGCAGAGATCCAGGCAGAGCTGGAGAGACTAGAAAGGGTTAGAAATCTACATATCAGGGAACTAAAAAGGATACATAATGAAGATAATTCACA
>hsa_circ_0083783
ATTGCTGTCGTGGCTGTGATGTGCAAACCCCACAGATGTCCACACATCAGTTTTACAGGAAATATATGTGTATACTGCCCTGGTGGACCTGATTCTGATTTTGAGTATTCCACCCAGTCTTACACTGGCTATGAGCCAACCTCCATGAGAGCTATCCGTGCCAGATATGACCCTTTCCTACAGACAAGACACCGAATAGAACAGTTAAAACAACTTGGTCATAGTGTGGATAAAGTGGAGTTTATTGTGATGGGTGGAACGTTTATGGCCCTTCCAGAAGAATACAGAGATTATTTTATTCGAAATTTACATGATGCCTTATCAGGACATACTTCCAACAATATTTACGAGGCAGTCAAGTATTCTGAGAGAAGCCTCACAAAGTGTATTGGAATTACTATTGAAACCAGACCAGATTACTGCATGAAGCGACATTTAAGTGACATGTTGACCTATGGCTGCACAAGGCTGGAGATTGGGGTGCAGAGTGTTTATGAAGATGTGGCTAGAGACACCAACAGGGGCCACACTGTGAAGGCAGTGTGTGAGTCATTTCACCTGGCCAAAGATTCCGGTTTTAAAGTGGTGGCCCATATGATGCCTGACCTGCCAAACGTGGGACTAGAAAGAGACATTGAACAGTTCACAGAGTTTTTTGAGAACCCTGCTTTTCGTCCCGATGGGCTGAAACTCTATCCTACCCTGGTGATTCGTGGGACCGGGCTTTATGAGCTTTGGAAATCAGGAAGATATAAGAGTTACTCTCCTAGTGACCTGGTTGAATTGGTGGCTCGGATCCTAGCCCTCGTGCCTCCATGGACTCGAGTGTACCGAGTACAGAG
>hsa_circ_0096321
GCAGGTAATTAGGAGTGGACTAGACAAATGGGCAAGAATATTGTGAATACTGACCTCTCTCCCTGGTAAAGAGATAAGAATTTATCTTTGGCTCACAGTTACTGAGGTAAATGGAAGATCTTTTACATCTTTCTGAATAAATGGGCAAAGGCTAAGAGCACTGAAAGAATAAAAATGTAACCTTGTAAAACCTACTAGATCTACCGTGTTCCTCTTGTTAGTTTCTCCTAAGGAGCTTGTGCAGAACGTCTCCCATCGTTCCCTGACTTCGTCGGGAAGATCTTCAGAGTGAGAAAAGCAAAAAAGCATTATCACCACAATGACCTCCACGGAGACAAATAAAGTAAGCAGGTAATATAAAAGTGGGCCTACTCACCTGGTTCATCAATGGTGAGCAGGCCCTATCAGCTGAGAAACTGGGTGACAGCCAGCCCAGTGCTCTTAGAGAAATGGAATTATTAAACCTTCCATAGGCCCAAATCCCATGGACTTTCAGGAACCAGAATCCCCCTACCCAATGGTATAGGCTTGATGAGGCCAAGAGCCCTAAGGTAGCTTGTGAACTTAACAAGTTTCTGAAAATGCTCTGGTAGAAGCTTAACCTGGAAAGTGTGTTTCCAACAAGCTTTTCTGAGAAAGGTGGTAGGTGTTTAACGTGTCGGGG
>hsa_circ_0115183
ATTTTACATGCTTTTAATTCAAGGTTTGCAGATAAATGATTATGTGTGCCATCCTGTCTTGGCCAGCGTTATTCTAAACTCTCCTCCTTTGTTCTGCTGTGACTTGAAAGGGATTGATGTTGTGGTTCCTTACTTTATTTCAGCTCTTGAAACCATTTTGCCTGACAGAGAACTCTCAAAATTCAAAAGCTATGTAAATCCAACAGAATTGCGAAGATCCTCCATTAATATCCTGCTTTCTTTGTTGCCCCTCCCTCATCATTTTGGCACAGTCAAATCTGAGGTGGTCCTGGAAGGAAAGTTTAGTAACGATGACAGCTCTTCTTATGATAAACCAATAACTTTTCTGTCCCTGAAGTTGAGACTTGTGAATATATTAATAGGTGCCTTGCAAACTGAAACGGACCCCAACAACACCCAAATGATATTAG
>hsa_circ_0115251
AACCAAGGTGGGAAGCTGGCAGTGCTTGGTTCATGTCACATGTTCAGTGATCAATATTTGGACAAAGAAGAAAACAGCAAAATCATGGATGTTGTTTTCCAGTGGCTCACGACAGGAGACATCCACCTAAACCAGATTGATGCTGAGGACCCAGAGATTTCTGACTACATGATGCTGCCCTACACAGCCACCCTATCAAAGCGGAATCGAGAGTGTCTCCAGGAGAGTGATGAGATCCCAAGGGACTTTACCACCCTCTTCGACCTGTCCATCTTCCAGCTGGATACCACCTCCTTCCACAGCGTCATCGAGGCTCACGAGCAGCTAAATGTGAAACATGAACCACTCCAGCTCATCCAGCCTCAGTTTGAGACGCCGCTGCCAACCCTTCAGCCTGCGGTTTTTCCTCCCAGTTTCCGGGAGTTACCACCTCCTCCTCTGGAGCTATTTGATTTAGATGAAACGTTCTCCTCTGAGAAGGCACGGCTGGCTCAGATTACCAATAAGT
>hsa_circ_0100679
ATTGTCTGCGGTTACGCACATACTCTAGCACTAACAGATGAGGGCTTGCTGTATGCCTGGGGAGCTAACACATATGGGCAGCTGGGAACTGGCAATAAAAATAACCTGCTAAGCCCAGCACACATCATGGTGGAGAAAGAAAGGTAACTTGGCTGTGCCACGTCTTGGGACTGTGTGTGCGATGTGGCCTTGGGGCTGTGTGTGGCAGAGCTGTGGTGTTTGGCTTTGTGATTCTTCTGTTTATTAACATTCTCATTTTGGACAAAAGAGATAACCTTCCCTTCTCCCTTCCCCCTTCCTCCTTCTCCCTCCCTGCTTCCCCCTTCCCCCTTCTCCCTCCCCCCTTCCCTTCCCTTCCCTTCCCTTTTTTGAGACAGAGTCTCTGTCACCCAGACTGGAGTGCAATGGCACGATCTCGGCTCACTGCAACCTTCACTTCGTGGGTTCAAGTGATTCTTCTGCCTCAGCCTCCTGAGTAGCTGGGATTACAGGTGTGTACCACCATGCCCAGCTAATTTTTGTATTTTTTAGTAGAGACAGGGTTTCGCCATGTTGGCCAGGCTGGTCTTGAACTCCTGGCCTCAAGTGATCTACCCACCTCGGCCTCCCAAAGTGCTGGGATTATAGGCATGAGCCCCACCGTGCCTGGCCTATGCAAAAGTGTTTTGAGTAGTAGCCAGAATGAACATGAGGTTGATATGATTCTTATGTAGCTCTCTGAAATAACCACCTGTGATTGATAGGTGTGAATGCATCTTGGTATAATTACTGCAGTCTTGCTGTTGCCCTTTTAGTATGGAAGACAAGTAAGGTCTATGGCCATGTTGATGTTTATGGTGTAATATAAACTTTTACTTTGAGCCAAGTAAAACAACTTTTAAATAAATCTGCTCTTGAAAGGACATTATCTGTTTAAATATTGATTTGATATAATATGTGTTACTGGAATAGATGCTTGATGTTGTTCAGCCTAATTGTAAGGTCTTACCTCCTATGTCCTGGAGTGCTGACTTCTGATTATGAGACCTTACCCAAGAAGCATACTACTGAGAAATATA
>hsa_circ_0029458
ATGGTAGCATCGACAAGGCTCCCTGTGGACCCTGCCCCGCCCTGCCCACGGCCTCTGCCCACCTCTTCTACCTCGTCCCTCGCGCCTGTGAGTGGCTCCGGCCCAGGACCCTCCCCTGCTCGATCCTCTCCAGTAAATAGACCTTCCTCAGCCACCAATAAGGCACTATCTCCAGTCACTTCCCGGACCCCAGGGGTGGTGGCATCTGCCCCCACCAAACCACAGAGTCCTGCTCAGAATGCCACCTCGTCCCAAGACAGTTCTCAGGATACGCTGACAGAACAAATAACTCTGGAGAACCAGGTGCATCAGCGCATTGCGGAGCTGAGGAAAGCAGGTCTGTGGTCCCAGAGGCGTCTGCCAAAGCTGCAGGAGGCCCCACGCCCCAAGTCCCACTGGGACTATCTGCTGGAGGAGATGCAGTGGATGGCCACAGACTTTGCCCAGGAGAGGAGGTGGAAGGTGGCTGCTGCGAAGAAGCTCGTTAGAACTGTGGTGCGCCATCACGAGGAGAAGCAGCTCCGTGAAGAAAGGGGGAAGAAGGAAGAGCAGAGCAGACTGAGGCGGATAGCCGCCTCCACGGCCCGGGAGATAGAGTGCTTTTGGTCGAATATTGAACAGGTTGTGGAAATAAAACTACGAGTAGAATTAGAAGAAAAAAGGAAGAAGGCCTTAAATTTACAGAAAGTTTCCAGGAGAGGGAAAGAATTGAGACCTAAAGGATTTGACGCATTACAGGAAAGTTCTCTGGATTCAGGAATGTCTGGAAGAAAAAGAAAAGCTAGCATATCTTTGACTGATGACGAAGTGGACGATGAAGAGGAAACAATTGAAGAGGAGGAAGCAAATGAAGGCGTTGTGGACCACCAAACAGAACTTTCTAATTTAGCCAAGGAAGCTGAGCTGCCCCTCCTGGACCTGATGAAGCTGTACGAAGGCGCCTTCCTGCCGAGTTCTCAGTGGCCCCGGCCGAAGCCTGATGGGGAGGACACAAGCGGAGAGGAAGATGCAGATGACTGTCCAGGCGACAGGGAGAGTCGCAAGGACTTGGTTCTCATCGACTCGCTTTTCATCATGGATCAGTTCAAAGCTGCCGAGAGGATGAATATCGGGAAGCCAAACGCCAAGGACATTGCGGACGTCACTGCGGTGGCTGAAGCCATCCTGCCGAAGGGCAGTGCTCGGGTCACAACCTCGGTCAAGTTTAATGCTCCATCTTTGTTGTATGGGGCTCTCAGAGATTATCAGAAGATTGGCCTGGACTGGCTGGCCAAACTTTACAGGAAGAATCTCAATGGCATATTGGCAGATGAAGCTGGGCTGGGTAAAACAGTGCAGATCATTGCTTTTTTTGCCCACCTAGCTTGTAACGAAG
>hsa_circ_0066665
TTAATGGCCAGCCAAGACCCCTTGAATCAAGTCAGGTGAAATATCTCCGTCGAGAACTGATAGAACTTCGAAATAAAGTGAATCGTTTATTGGATAGCTTGGAACCACCTGGAGAACCAGGACCTTCCACCAATATTCCTGAAAATGATACTGTGGATGGTAGGGAAGAAAAGTCTGCTTCTGATTCTTCTGGAAAACAGTCTACTCAGGTTATGGCAGCAAGTATGTCTGCTTTTGATCCTTTAAAAAACCAAGATGAAATCAATAAAAATGTTATGTCAGCGTTTGGCTTAACAGATGATCAGGTTTCAGGGCCACCCAGTGCTCCTGCAGAAGATCGTTCAGGAACACCCGACAGCATTGCTTCCTCCTCCTCAGCAGCTCACCCACCAGGCGTTCAGCCACAGCAGCCACCATATACAGGAGCTCAGACTCAAGCAGGTCAGATTGAAGGTCAGATGTACCAACAGTACCAGCAACAGGCCGGCTATGGTGCACAGCAGCCGCAGGCTCCACCTCAGCAGCCTCAACAGTATGGTATTCAGTATTCAGCAAGCTATAGTCAGCAGACTGGACCTCAACAACCTCAGCAGTTCCAGGGATATGGCCAGCAACCAACTTCCCAGGCACCAGCTCCTGCCTTTTCTGGTCAGCCTCAACAACTGCCTGCTCAGCCGCCACAGCAGTACCAGGCGAGCAATTATCCTGCACAAACTTACACTGCCCAAACTTCTCAGCCTACTAATTATACTGTGGCTCCTGCCTCTCAACCTGGAATGGCTCCAAGCCAACCTGGGGCCTATCAACCAAGACCAGGTTTTACTTCACTTCCTGGAAGTACCATGACCCCTCCTCCAAGTGGGCCTAATCCTTATGCGCGTAACCGTCCTCCCTTTGGTCAGGGCTATACCCAACCTGGACCTGGTTATCGATAAGGAGGCTCCTCTACACCAATTAATGTAGCTGCTAGCTATTGGCCTCCCAAAAGACTCCAGTACTATTTTAATTTGTATTGAAGAAGTTCAGAAATTTAAAAGCAGAGCATTTTTTATGATATCATTGTTGGTGTTAATTGAAAGTATAATTTGCTGGAACACAAAGACCAAAATGAAAGTTTTTTCCTCCCTGCTTAAAAATGTAGCAGCTTCTTAGTTACTTTGGAACACTACTCTTACATGTATAAAGTGATTGACTTGACTTTCTAGCTTCCCTTGTCCGGAGGATATTAAAATGCTAGGGTGAGGTTTAGCCATCTTACTTGGCTTTTTACTATTAACATGATGTACTAAAGTAGAGCCCTTTGAGAATACAAGATATTATGTATAAAATGTAACACTGATGATAGGTTAATAAAGATGATTGAATCCATTA
>hsa_circ_0049636
GCGGCGTCCGTCCGTACTGCAGAGCCGCTGCCGGAGGGTCGTTTTAAAGGGCCCGCGCGTTGCCGCCCCCTCGGCCCGCCATGCTGCTATCCGTGCCGCTGCTGCTCGGCCTCCTCGGCCTGGCCGTCGCCGAGCCTGCCGTCTACTTCAAGGAGCAGTTTCTGGACGGAGACGGGTGGACTTCCCGCTGGATCGAATCCAAACACAAGTCAGATTTTGGCAAATTCGTTCTCAGTTCCGGCAAGTTCTACGGTGACGAGGAGAAAGATAAAGGTTTGCAGACAAGCCAGGATGCACGCTTTTATGCTCTGTCGGCCAGTTTCGAGCCTTTCAGCAACAAAGGCCAGACGCTGGTGGTGCAGTTCACGGTGAAACATGAGCAGAACATCGACTGTGGGGGCGGCTATGTGAAGCTGTTTCCTAATAGTTTGGACCAGACAGACATGCACGGAGACTCAGAATACAACATCATGTTTGGTCCCGACATCTGTGGCCCTGGCACCAAGAAGGTTCATGTCATCTTCAACTACAAGGGCAAGAACGTGCTGATCAACAAGGACATCCGTTGCAAGGATGATGAGTTTACACACCTGTACACACTGATTGTGCGGCCAGACAACACCTATGAGGTGAAGATTGACAACAGCCAGGTGGAGTCCGGCTCCTTGGAAGACGATTGGGACTTCCTGCCACCCAAGAAGATAAAGGATCCTGATGCTTCAAAACCGGAAGACTGGGATGAGCGGGCCAAGATCGATGATCCCACAGACTCCAAGCCTGAGGACTGGGACAAGCCCGAGCATATCCCTGACCCTGATGCTAAGAAGCCCGAGGACTGGGATGAAGAGATGGACGGAGAGTGGGAACCCCCAGTGATTCAGAACCCTGAGTACAAGGGTGAGTGGAAGCCCCGGCAGATCGACAACCCAGATTACAAGGGCACTTGGATCCACCCAGAAATTGACAACCCCGAGTATTCTCCCGATCCCAGTATCTATGCCTATGATAACTTTGGCGTGCTGGGCCTGGACCTCTGGCAGGTCAAGTCTGGCACCATCTTTGACAACTTCCTCATCACCAACGATGAGGCATACGCTGAGGAGTTTGGCAACGAGACGTGGGGCGTAACAAAG
>mmu_circ_0008101
ATCACAAGAGACCCCTGAAGATGGGCAGCCACCAGCTTTACCACCCAAACAATCTAAGAAAAATAGTTGGAACCAAATTCATTTTTCAAACTCTCAGCAAGATCTAGTCACCCATACTAATGAATCCTTTGATGTGCCCTCTTCCCCTGAAAAGTCCACTCCTAATGGTGGCATTCCACATGATAACCTTGTTCTAATCAAAATGAAACCTGATGAAAATGGAAGGTTTGGATTCAATGTAAAGGGAGGATATGATCAGAAGATGCCTGTAATTGTTTCCCGGGTAGCACCAGGAACACCTGCTGACCTCTGTGTCCCTCGCTTGAATGAAGGGGACCAAGTGGTACTAATAAATGGTCGGGACATTGCAGAACATACCCATGATCAAGTAGTCTTGTTTATTAAAGCTAGCTGTGAGAAACATTCTGGGGAACTCGTGCTCCTAGTCCGACCTAATGCTGTATATGATGTAGTGGAAGAAAAACTAGAAAGTGAACCAGACTTCCAGTATATTCCTGAGAAAGCCCCACTAGATAGTGTCCATCAAGATGACCATTCCTTGCGGGAGTCAATGATCCAGCTAGCTGAGGGGCTTATCACTGGAACAGTACTGGCACAGTTTGATCAACTCTATCGGAAAAAACCTGGAATGACAATGTCTTGTGCCAAATTACCTCAGAACATTTCCAAAAACAGATACAGAGATATTTCACCTTATGATGCTACACGGGTCCTTTTAAAAGGTAATGAAGACTACATCAATGCAAACTATATAAATATGGAAATTCCTTCTTCAAGTATTATAAATCAATACATTGCTTGTCAAGGGCCATTACCACACACTTGTAAAGATTTTTGGCAAATGACTTGGGAACAAGGCTCCTCCATGGTTGTGATGTTGACCACACAAGTTGAACGTGGCAGAGTTAAATGTCACCAGTATTGGCCAGAACCCTCAGAAAGCTCATCCTATGGATGCTATCAAGTCACCTGCCACTCTGAAGAAGGAAACCCTGCCTATATCTTCAGGAAGATGACACTGTTTAACCAAGAGAAAAATGAGAGCCGTCAACTTACTCAGATTCAGTACACAGCCTGGCCTGACCATGGAGTACCTGATGATTCGAGTGACTTTCTGGATTTTGTTTGTCATGTACGAGACCAGAGGGCTGGAAAAGAAGAGCCCATTATTGTTCATTGCAGTGCTGGAATTGGAAGGACTGGGGTTCTTATTACTATGGAAACTGCCATGTGTCTCATTGAATGCAATCAGCCAGTTTATCCACTAGACATTGTAAGAACAATGAGAGATCAAAGAGCAATGATGATCCAAACACCT
>hsa_circ_0067740
AACTGCATGTTGGGTAAATTCAAAACCCACATGCTCGTCCTCTTGCAGTGGAATAAGTCACATCTGATGGACATTTTCTGTGCTTATAGCATAGTAATGAACGTCTGACAGGCGCGACCTTTCATAAGACAACCCACACTATTGGCTTTCTGCCCAGAATATTGCTGCAACACTATCTGTGATTGGTTATCTCTCTATCATGCATTGCTTCACAAGGGGAAACGGCCCCTTTTTTTAATAAATCTACGATGGCTGGCTGCAATATGCCTCACTGTAAGTATTTTGTGTATGTATGTGTGGGAGAGAGAGAGAGAGGCTGACTTGAATATTACTTAGTCTGGTATCACATGGCAAGGTTGTGATACTGTAGGACATCAGTGAAGTGCTACTTAGTAAATCTTAACCTATCTCTTTTTTCTACAGGTTGGTACTAAGAAGTGCCTTTCCTGACGTCTCTGCTGCTTGGAACCGCTTCTAGAGCAGTCTCTGCTTTTGCCTTGCTTGCTGCCAGCTAGACTGTGACGACAGCACATCCACCCTCCACCTCTAGCCCAGACACCCCCATTTCTACTTATAATCAAGAGAAAAGCTCTAAGTATCTGGCATTGCCCTAGGCTGCTTTAGTGTTAAAAGAAAAGTTTGCTGAAAAAGTAAGATATCTTCTGCCAGGAAATCAAGGAGGAAAAAAAAAATCATTTTCTCGATTTTGCTCTAAACTGCTGCATCTGTCTATGCCAAACTAATCAATACCGATTGCACCACCAAACTCCATTGCAAATTCAGCTGTGAGGAGATTCCCTTTCAGACAACTTTGCTGAAAGCAGCTTGGAAATTCGGTGTCGAAGGGTCTGCCACGTTTTCATGCTTGCATTTTGGGCTCCAAATTGGCACTGGGAAGGGGTTACTGAGAGCACAAGGCTGATACCAGGCCCTACTTTTAAACGTTCATCTACTTACAATCCTAGTATTTCTCTAAAAACCAAAACCTCTTTGAATTAACAGTTTCATGCTGTGAATTTCTAGTGGGAGATCTTTTCCTTGATATTGACGACACAATTTTCCATGTACTTTTAAAGCAGGGAGTGGGGAAAAGTATTTTGAGGGGACATTTTCATCATCAGTTCAGCTTTTTTTTTTTGGTTGTTGCTCTTTTTTGGGGGGGTTGGGTTTGTTGGTTTCACTGAAACATTTAACTACCTGTAAAATCTAAACATGGCTGTTAGTGTCACACCAATTCGGGACACAAAATGGCTAACACTGGAAGTATGTAGAGAGTTCCAGAGGGGGACTTGCTCACGGCCAGACACGGAATGTAAATTTGCACATCCTTCGAAAAGCTGCCAAGTTGAAAATGGACGAGTAATCGCCTGCTTTGATTCATTGAAA
>hsa_circ_0073194
ACAGGTGGGGTTCTGTCTCTAATAGACTGCACATTGATTGAGGAGCCAGATGCAAGCGATGATGACTCTAAAGGTTCTGGGCAAGTGTTTGGGCACCTGGATTTTAAAATAGTGGTGGAGCCTCCTGACGCTGCCGCCTTCACTGTTGTCTTGTTAGCACCCTCACGCCAGGAGAAAGCTGCCTGGATGAGTGACATCAGTCAG
>hsa_circ_0099632
ATTCTCAGGATGATGGAGTGAGTGATGGAATAGGTTGCCAACTGTAGTTACTCCACTCAGCACAGAATGGCTGCGGGGAAATATAATCAGACATGCCCAAAGAAGTCTGCTTAGGGTGAAACAAATACCTTTGAGGTTTAAATCAGGAAGGAGAGACTGTTTCTACAGGTGTCATACAAAAATCAATACTGAGCCAAGGATTATTGGATCCCATAGAACCACGGAGACTTGGTAGTGAAATTCTTCCAAAGCATTCCATCCGTGCAGGCAGATGGTGTTCCTAGGTTTGGAAATATAAATCCCATGGGAAGTCAGCTGAAGACCATTTTATGCATCACTCATCCTGTTAGAGCCCTGTGCTGTTCTGTCTCTCTATAAGACTGGCTGAAACCACCACGGTTGTTTACAATTTATGCTCTAACTTTGGATCACCTAGTTAATACTCTAACTCCGATTATTACCAAAGACAATGTTCTATAAAAGATATTGTCTATTAGAAGGATGCTTCTGCATTATTAATAAAATCACAGGGAAAATGCAACATTTTGGATGTCACATCTGATAAGTTGGCAGTTAAAGAACAGAAACAGCAATAAGACTGCGTGGCTACATTTTCCCAGTGCCACCAACTGGGATTTAAGCTGACTAACATTTTGAAAGCCCAGCCCATTTCATTCACAGCAGGATGGCAG
>hsa_circ_0084522
GCTGGAGCATTGGATTTGCTAAAGGAGCTTAAGAATATTCCTATGACCCTGGAATTACTGCAGTCCACAAGAATCGGAATGTCAGTTAATGCTATTCGCAAGCAGAGTACAGATGAGGAAGTTACATCTTTGGCAAAGTCTCTCATCAAATCCTGGAAAAAATTATTAGATGGGCCATCAACTGAGAAAGACCTTGACGAAAAGAAGAAAGAACCTGCAATTACATCGCAGAACAGCCCTGAGGCAAGAGAAGAAAGTACTTCCAGCGGCAATGTAAGCAACAGAAAGGATGAGACAAATGCTCGAGATACTTATGTTTCATCCTTTCCTCGGGCACCAAGCACTTCTGATTCTGTGCGGTTGAAGTGTAGGGAGATGCTTGCTGCAGCTCTTCGAACAGGGGATGACTACATTGCAATTGGAGCTGATGAGGAAGAATTAGGATCTCAAATTGAAGAAGCTATATATCAAGAAATAAGGAATACAGACATGAAATACAAAAATAGAGTACGAAGTAGGATATCAAATCTTAAAGATGCAAAAAATCCAAATTTAAGGAAAAATGTCCTCTGTGGGAATATTCCTCCTGACTTATTTGCTAGAATGACAGCAGAGGAAATGGCTAGTGATGAGCTGAAAGAGATGCGGAAAAACTTGACCAAAGAAGCCATCAGAGAGCATCAGATGGCCAAGACTGGTGGGACCCAGACTGACTTGTTCACATGTGGCAAATGTAAAAAGAAGAATTGCACTTACACACAG
>hsa_circ_0020667
GGCCCTCTGCCTCCAGCCAGAGAGGAGTCCCTCCTGGGCGCTCCCTCTGAGTCCCATGCTGGTGCCCAGCCTAGGCCCCGAGGTGGCCCCCATGACGCAGAACTCCTGGAGGTAGCAGCAGCTCCTGCCCCAGAGTGGTGTCCTCTGGCAGCCCAGCCCCAGGCTCTGTGACAGCCTAGTGAGGGCTGCAAGACCATCCTGCCCGGACCACAGAAGGAGAGTTGGCGGTCACAGAGGGCTCCTCTGCCAGGCAGTGGGAAGCCCTGGGTTTGGCCTCAGGAGCTGGGGGTGCAGTGGGGGACTGCCCTAGTCCTTGCCAGGTCGCCAGCACCCTGGAGAAGCATGGGGCGTAGCCAGCTCGGAACTTGCCAGGCCCCAAAGGCCACGACTGCCTGTTGGGGACAGGAGATGCATGGACAGTGTGCTCAAGCTGTGGGCATGTGCTTGCCTGCGGGAGAGGTCCTTCACTGTGTGTACACAGCAAGAGCATGTGTGTGCCACTTCCCCTACCCCAACGTGAAAACCTCAATAAACTGCCCGAAGCAGCTTGA
>hsa_circ_0054407
GCCTCCGATGAAGCAGAGGAAAGTGGATCACAGGGAAAATTGGTGGAAGCTCTCAGGCAAATGAGAATTAATCATAGGGGAAACTACCGACAACTTCTGGAGGAGATGCTGACTAGTTACAGGCTAGCTAAAGTAGAGGGAGAAGAAAGCCCTGCTGAACCAGCTGCCACAGCTACTTCTTCGAACAGTGATGCTGGAAACCCAGTGACAATGCAGGAAAGCCATACTGAATCAGAAAGTGGTCTTGCTGAATTAGACAGCTCTAATGAAGATGCAGGGACAAAGATGAGTGGTGAAAAAATATGACTTTCCTTTTTGGTAATATTTTTGTGATCTTTGATGGTTTTTAACCTAGGAAGTGTAATGTATGCATTTATATAACTGTTTTGTTATTTGAATCTTGGAAAACTAGTTTTATTATATTCAGATAGCCTTGTTTTTTAAAAAGGCCTTTGCATACACCTTTATGAGATAGTGTAAAATTGACTATTTATAGTACTATGGATTTAATGAAATTATATGTCATTTCACATTGTATGCCAGAAATTAGGCTACCAATTATGAATTAAAGTCAGTAGTTAAATTAATACTAGATAGAATTAGAAATTTTGATTAGAGAGATTATGCTATATTATGGAAAAACTTGTTAATGTAGAATTATACTGCTTCATATTATTTTACCTATTAGTACACTCATAGTTAGCTTTGTAATAAATTTATGTTTTCTTTAATAATTTTAGTTCTTCAAAGAATGGCTGATGCTGGCCTGTAATTTTTCTTTCAAGGATGATAATTTGTGTGTTGTTTGATTTGTTTATATTTTACATCTCTGTAGTTTTATTTTTAGAAGTTGTGAGATATTGGATGTGTGGCTATTTTTCCTTTCTCTGTATTCTTTATGAAACATAACTTTTGAAAAACCTATGTATTATTCATACAGCTTTGGTTTGTATATTCTGTATAGCCTAACTACACACATCAAAATGTATGTCAACCAAGTGTTTAGAATGAAATTATAAGTGTTTAAGTCCAAATAAAGCATGTGATGTGGAATAATCTA
>hsa_circ_0057430
GGTCTTCCAGGTCCTTTGGGCCCTCCAGGTCCGGCAGGTCCTACTGGAGAAAAGGGTGAACCTGGTCCTCGAGGTTTAGTTGGCCCTCCTGGCTCCCGGGGCAATCCTGGTTCTCGAGGTGAAAATGGGCCAACTGGAGCTGTTGGTTTTGCCGGACCCCAGGGTCCTGACGGACAGCCTGGAGTAAAAGGTGAACCTGGAGAGCCAGGACAGAAGGGAGATGCTGGTTCTCCTGGACCACAAGGTTTAGCAGGATCCCCTGGCCCTCATGGTCCTAATGGTGTTCCTGGACTAAAAGGTGGTCGAGGAACCCAAGGTCCGCCTGGTGCTACAGGATTTCCTGGTTCTGCGGGCAGAGTTGGACCTCCAGGCCCTGCTGGAGCTCCAGGACCTGCGGGACCCCTAGGGGAACCCGGGAAGGAGGGACCTCCAGGTCTTCGTGGGGACCCTGGCTCTCATGGGCGTGTGGGAGATCGAGGACCAGCTGGCCCCCCTGGTGGCCCAGGAGACAAAGGGGACCCAGGAGAAGATGGGCAACCTGGTCCAGATGGCCCCCCTGGTCCAGCTGGAACGACCGGGCAGAGAGGAATTGTTGGCATGCCTGGGCAACGTGGAGAGAGAGGCATGCCCGGCCTACCAGGCCCAGCGGGAACACCAGGAAAAGTAGGACCAACTGGTGCAACAGGAGATAAAGGTCCACCTGGACCTGTGGGGCCCCCAGGCTCCAATGGTCCTGTAGGGGAACCTGGACCAGAAGGTCCAGCTGGCAATGATGGTACCCCAGGACGGGATGGTGCTGTTGGAGAACGT
>hsa_circ_0002607
GTTCATACGTTTTATGAAGCTGTGGGGTACATGATTGGTGCACAAACAGATCAAACAGTACAAGAACACTTGATAGAAAAGTACATGTTACTCCCTAATCAAGTGTGGGATAGTATAATCCAGCAGGCAACCAAAAATGTGGATATACTGAAAGATCCTGAAACAGTCAAGCAGCTTGGTAGCATTTTGAAAACAAATGTGAGAGCCTGCAAAGCTGTTGGACACCCCTTTGTAATTCAGCTTGGAAGAATTTATTTAGATATGCTTAATGTATACAAGTGCCTCAGTGAAAATATTTCTGCAGCTATCCAAGCTAATGGTGAAATGGTTACAAAGCAACCATTGATTAGAAGTATGCGAACTGTAAAAAGGGAAACTTTAAAGTTAATATCTGGTTGGGTGAGCCGATCCAATGATCCACAGATGGTCGCTGAAAATTTTGTTCCCCCTCTGTTGGATGCAGTTCTCATTGATTATCAGAGAAATGTCCCAGCTGCTAGAGAACCAGAAGTGCTTAGTACTATGGCCATAATTGTCAACAAGTTAGGGGGACATATAACAGCTGAAATACCTCAAATATTTGATGCTGTTTTTGAATGCACATTGAATATGATAAATAAGGACTTTGAAGAATATCCTGAACATAGAACGAACTTTTTCTTACTACTTCAGGCTGTCAATTCTCATTGTTTCCCAGCATTCCTTGCTATTCCACCTACACAGTTTAAACTTGTTTTGGATTCCATCATTTGGGCTTTCAAACATACTATGAGGAATGTCGCAGATACGGGCTTACAGATACTTTTTACACTCTTACAAAATGTTGCACAAGAAGAAGCTGCAGCTCAGAGTTTTTATCAAACTTATTTTTGTGATATTCTCCAGCATATCTTTTCTGTTGTGACAGACACTTCACATACTGCTG
>hsa_circ_0027669
GCTTGCATTGATGACAATGTTGATATGGTGAAGTTTCTGGTAGAAAATGGAGCAAATATTAATCAACCTGATAATGAAGGCTGGATACCACTACATGCAGCAGCTTCCTGTGGATATCTTGATATTGCAGAGTTTTTGATTGGTCAAGGAGCACATGTAGGGGCTGTCAACAGTGAAGGAGATACACCTTTAGATATTGCGGAGGAGGAGGCAATGGAAGAGCTACTTCAAAATGAAGTTAATCGGCAAGGGGTTGATATAGAAGCAGCTCGAAAGGAAGAAGAACGGATCATGCTTAGAGATGCCAGGCAGTGGCTAAATAGTGGTCATATAAATGATGTCCGGCATGCAAAATCTGGAGGTACAGCACTTCACGTTGCAGCTGCTAAAGGCTATACGGAAGTTTTAAAACTTTTAATACAGGCAGGCTATGATGTTAATATTAAAGACTATGATGGCTGGACACCTCTTCATGCTGCAGCTCATTGGGGTAAAGAAGAAGCATGTCGAATTTTAGTGGACAATCTGTGTGATATGGAGATGGTCAACAAAGTG
>hsa_circ_0012356
TTTCTATGTGCTCTGCCAAGAAGGGAAGGTTATGAGTTTTTTGTAGGACAATGGACAGGTACTGAACTCCACTTCACTGCACTTATAAATATTCAGACCCGAGGGGAAGCTGCAGCCAGCCAGCTGATTTTATATCACTATCCTGAACTTAAGGAAGAAAAGGGCATAGTGCTGATGACTGCAGAAATGGATTCCACATTTCTGAATGTTGCTGAGGCACAGTGCATCGCCAACCAAGTTCAGCTCTTCTACGCTACTGATCGGAAAGAGACCTACGGGTTAGTGGAGACCTTTAACCTCAGACCAAATGAGTTCAAATATATGTCTGTCATCGCTGAATTGGAGCAAAGCGGACTTGGAGCAGAACTGAAATGTGCCCAGAACCAAAATAAGACTTAGAACTGTACAGGTTGGCCCTTCACCTAGTTGACTCAGCCCTCGATAGTCTAGAGCCCACCCCCTCCTCAGGAACTCAAGAGCTCAGCATTTATAATGAGCAGTTGGTAATGAGTTGCCCTATGTGCTTGTCGCAAGCAGTCACAGAGATGAGCCCTATTACTTGATATTCAGGAACAAAGGTACCTGAACATTCTGATAATTATCTCAGCATACTTGAGGTTTCCTTTTTTAAGTGTTCGAGGTTATAACAAGAGACAGCCAAGGACCTACAAGACAGTTGACTTGATTTTGCACAGTGTAACAGCGCAGTTGCATTCTGGCCACTTTGACCTTATAGCTCCCAAATGATGAGTTTGTCATCTTTATGAACTCATGACAGGATAATAAGCTTGAAGACCTGCTGTAGTTAGATATGGGCTTTAATCCTTCCCAGGCACCAGTCAGCTGAACAAAAGCATAAGCCAAACATCCTGTTTAAACTGTAGAATAACCAGATATTCCCATCAGGTTAAAGACTTCATCTAGATGATGCCCCCCAGAGATGCCTTTAGTGTAAGTAGCTGGCTTGGGGTATCAGCAAATTTCAGGTATAGTTAGATAAACAGGTACAGGGCCTGCATACTATTAAACCATAGTTTGTGGCACCCGCTTTTCTAACTCCACCTGTTAGAAGCTATGTGTTTGAAGGAATGAATCAGTGCAGTATAAATAAAATTCTTTTGTAAGGAGAAGATTAA
>hsa_circ_0111240
TGGGACGACTAGACAGCTCAGTGGTGCCCAACACTGTGACAGAATTCACCATCACCAGACTGAACCCAGCTACCGAATACGAAATCAGCCTCAACAGCGTGCGGGGCAGGGAGGAAAGCGAGCGCATCTGTACTCTTGTGCACACAGCCATGGACAACCCTGTGGATCTGATTGCTACCAATATCACTCCAACAGAAGCCCTGCTGCAGTGGAAGGCACCAGTGGGTGAGGTGGAGAACTACGTCATTGTTCTTACACACTTTGCAG
>hsa_circ_0076392
AACCTGGTGAAGCGCCAAAAAATTCTCCTAGCATACTAGCTATGCTGGAAACACTACAAAATGCTCCCTACCTAGAAGTCCACAAAGACATGATTCGGTGGATATTGAAGACTTTTAATGCTGTTAAAAAGATGAGGGAGAGTTCACCTACCAGTCCCGTGGCAGAGACAGAAGGAACCATAATGGAAGAGAGTTCAAGGGACAAAGACAAAGCTGAGAGGAAGAGAAAAGCAGAGATTGCCAGACTGCGCAGAGAAAAGATCATGGCTCAGATGTCTGAAATGCAGCGGCATTTTATTGATGAAAACAAAGAACTCTTTCAGCAGACATTAGAACTGGATGCCTCAACCTCTGCTGTTCTTGATCATAG
>hsa_circ_0139359
AAGCAGGAGGTATGCGGGAACCTGACGCTGCAGCACCACATGCTGGAGCCCGTGCAGAGGGTCCCCCGGTACGAGCTGCTGCTCAAGGACTATCTGAAGAGGCTCCCGCAGGACGCCCCAGACCGGAAGGATGCGGAGAGGTCCTTGGAGCTCATCTCCACAGCCGCCAACCACTCCAATGCTGCCATTCGGAAAGTGGAGAAAATGCACAAGCTCTTGGAGGTGTACGAGCAGCTGGGTGGGGAAGAAGACATTGTCAACCCGGCCAATGAACTGATCAAGGAGGGCCAAATCCAGAAACTGTCAGCCAAGAACGGCACCCCCCAGGACCGCCACCTCTTCCTGTTCAACAGCATGATCCTTTACTGTGTGCCCAAGCTGCGGCTCATGGGCCAGAAGTTCAGCGTCCGGGAGAAGATGGACATCTCAGGCCTCCAG
>hsa_circ_0093768
CCCACTCCATGCTGGGAATAGACAACTCTCCTCTGAGGCTGAGGCTAACCAGATTATGCAGAACTTTCTTCTCTCCAACATTGCCTGGAGCTGGGGTAGTTGTTAAGTCCTTGGGTTTCTAAAGACTTGAAAAGCTGCTTGAAAAGAATAACTAGATGGCTTGTTAGTCAGTTTTTTTATTATTAGAAAGCAGAATAATGCCATTAAATTTAAAATAAATTTTATAGAAAATTAAAATATATTTAGAATTTATTAAATGAGAATATAACTATACTTATATAATCATGTTTTCTACAAAATATGAAGTTAGTACATTCTGATTTTTATTTTAATGAGAAAACACTTTGAAATTTTAAACAAAGGACTTTTGAATGAAGAATGACTTTGAAACCTGGAATCCTGCTACATATATTCCTTTGAAAATTAACATTAAGGGTGGTTTTGTTTTGTTTATCTGTTTCTTTGGGTATCATTTCTCTTACAGCTTTCTGTGATAGTTGCAATTGAGTTTTGGTAAATTAAATAATTTAAAAATCACTAAGGGATCTTACTATTTAAATAAACTCAAAGGAGTCATTTTGTTAACATAACAAAATGTTATTTGTAATCTGAATTTTTATGTTTCGGGGCTTTTTTTTTTTTTAAGCAATAGTTACCTGCAAGTTCACATGTTATTTAAAATTTACTTATAAACACTTTTTAAATGATTATTGAGCTTTGGGTTTTTTTTACTCCAGCTCTAAAATAATAATTTTAAGTTTCTTCTACTTAATGTAGCTATCATCACTCAGTAGAAAATACACAATTGCTTCAATAAGGGCCAGGGAAAGTCATAACAAAGGACTATTATACCAGTGTTTTCTGATCATTTTGTTAACATTAAAAACCTTGGACTATTAGGATGCTTAATACTCAAAAACTGGATTTTCTGACATGCATGTGATATTATTGGTGTATATTTTGGTTTTGATAATTATTTGTTTTCCTTCCCTGCTCTAGTTGAATGGATCGCAGCAGTTACCATTGCTGCTGGGACAGCTGCAATTGGTTATCTAGCTTACAAAAGATTTTATGTTAAAGATCATCGAAATAAAGCTATGATAAACCTTCACATCCAGAAAGACAACCCCAAGATAGTACATGCTTTTGACATGGAGGATTTGGGAGATAAAGCTGTGTACTGCCGTTGTTGGAGGTCCAAAAAG
>mmu_circ_0000010
TTGCTGATATGTGTTCAAGATGAGTGGGATGGGAGAAAACACCTCTGACCCGTCCAGGGCAGAGACCAGAAAACGCAAGGAATGTCCCGACCAGCTCGGACCCAGCCCCAAAAGGAGCACTGAGAAACGGAACCGCGAGCAGGAGAATAAGTACATAGAGGAGCTGGCCGAGCTGATCTTCGCAAACTTTAATGATATTGACAACTTCAACTTCAAACCTGACAAATGTGCCATCCTAAAAGAAACTGTGAAGCAGATCCGCCAGATCAAAGAGCAAG
>mmu_circ_0009649
TCCCTGTGGTGAAACCCACCGTGTTACCTGGAACCAAAGCCCTGTCTACTGTATCTGCACAAGCAGCTGCTGCCCAGAAAAACAAACTCAAGGAGCCGGGGGGAGGCTCCTTCCGGGATGATGATGACATCAATGATGTTGCGTCAATGGCTGGAGTGAACCTGTCTGAAGAAAGTGCAAGGATATTGGCCACAAACTCTGAGTTGGTGGGGACGTTGACCCGATCCTGTAAAGACGACACCTTCCTCCTCCCCGCGCCTTTGCAGAGGAGGATACTGGAGATAGGTAAAAAGCACGGCATCACGGAACTGCATCCAGATGTAGTGAGTTACGTGTCTCATGCCACACAGCAAAGGCTGCAGAATCTTGTAGAAAAAATATCTGAAACGGCTCAGCAGAAAAACTTCTCTTATAAG
>hsa_circ_0114618
GATATGCTACATAATGTACATAATAAAAGTAGTAATTTCAACAGAAAATCAAGATGCCACTCGATTTTGCCATGGATTTATAAAAATGACACATCAGACAACAGGTAAGTTTTTTTTTAACTTATTGACCATGATAACAATCCATTATCAACTAGCTATTTCACAGGATATATTCTGTCTTTACATTGGAAGAAAAATATACAATGAAACTCATTTTATAAAAAGAAAAACCAATTTAATTTATACCTTTATATTTTCACAGAAGCATATGAGAAAAATTTGCTGGGTATCTACTCACTTCAATTCAAACATTTGAAGAAATTATGAAAATTCCGATGAGTTTTTAAAGTTTGTGCTTGCTCTGGTGTAGTGTAGCCATGCATTGATCTGTCATCACAGCCAAAAGTGGAAACAATTCAAATGTCCAACAACTGACGAAAAGATGAAGTGTGGTATATCCATATAATGGAATAATATGCAGACATAAAGTGGAATGATTGACACATGTTTACAACATGGATGAACCTTGACAACGCTGTGTTAAGTTAAAGAAGCCAGACACAAAAG
>hsa_circ_0021084
GCATCTCCAGCAGCATGAGCTTTGACGAGGATGAGGAGGATGAGGAGGAGAATAGCTCCAGCTCCTCCCAGCTAAATAGTAACACCCGCCCCAGCTCTGCTACTAGCAGGAAGTCCGTCAGGGAGGCAGCCTCAGCCCCTAGCCCAACAGCTCCAGAGCAACCAGTGGACGTTGAGGTCCAGGATCTTGAGGAGTTTGCACTGAGGCCGGCCCCCCAGGGTATCACCATCAAATGCCGCATCACTCGGGACAAGAAAGGGATGGACCGGGGCATGTACCCCACCTACTTTCTGCACCTGGACCGTGAGGATGGGAAGAAGGTGTTCCTCCTGGCGGGAAGGAAGAGAAAGAAGAGTAAAACTTCCAATTACCTCATCTCTGTGGACCCAACAGACTTGTCTCGAGGAGGGGACAGCTATATCGGGAAACTGCGGTCCAACTTGATGGGCACCAAGTTCACTGTTTATGACAATGGAGTCAACCCTCAGAAGGCCTCATCCTCCACTTTGGAAAGTGGAACCTTACGTCAGGAGCTGGCAGCTGTGTGCTACGAGACAAACGTCTTAGGCTTCAAGGGGCCTCGGAAGATGAGCGTGATTGTCCCAGGCATGAACATGGTTCATGAGAGAGTCTCTATCCGCCCCCGCAACGAGCATGAGACACTGCTAGCACGCTGGCAGAATAAGAACACGGAGAGTATCATCGAGCTGCAAAACAAGACACCTGTCTGGAATGATGACACACAGTCCTATGTACTCAACTTCCATGGGCGCGTCACACAGGCCTCCGTGAAGAACTTCCAGATCATCCATGGCAATGACC
>hsa_circ_0040330
GCTGGTCCGGGAGTTCGTGGCCCAGAACAATACCGTGCAAATCAAGCATGTGATCCAGACCCTGTCCCAGGAGTTTGCCCTGTCTCAGCACCCCCACAGCCGGAAAGGGGGCCTCATCGGCCTGGCCGCCTGCTCCATCGCACTGGGCAAGGACTCAGGGCTCTACCTGAAGGAGCTGATCGAGCCAGTGCTGACCTGCTTCAATGATGCAGACAGCAGGCTGCGCTACTATGCCTGCGAGGCCCTCTACAACATCGTCAAGGTGGCCCGGGGCGCTGTGCTGCCCCACTTCAACGTGCTCTTTGACGGGCTGAGCAAGCTGGCAGCCGACCCAGACCCCAATGTGAAAAGCGGATCTGAGCTCCTAGACCGCCTTTTAAAGGACATTGTGACTGAGAGCAACAAGTTTGACCTGGTGAGCTTCATCCCCTTGTTGCGAGAGAGGATTTACTCCAACAACCAGTATGCCCGGCAGTTCATCATCTCCTGG
>hsa_circ_0025472
ATCCGACTGAAGAACCAGCACCACAGGCCACCAATACAGTTGGTTCTGTTATTGGCGTAATTGTCACCATTTTTGTGTCTGGAACTGTATACTTTATCTGCCAGAGGATGTTGTGTCCACGTATGAAGGGAGATGGGGAAACTATGACTAATGACTATGTAGTTCATGGACCAGCTTCTGTGCCTCTTGGTTATGTGCCACACCCAAGTTCTTTGTCAGGATCTCTTCCAGGAATGTCTCGAGGTAAATCAATGATCAGCTCCCTCAGTATCATGGGGGGAAGCAGTGGACCCCCCTATGACCGAGCCCATGTTACAGGAGCATCATCAAGTAGTTCTTCAAGCACCAAAGGCACTTACTTCCCTGCAATTTTGAACCCTCCACCATCCCCAGCCACAGAGCGATCACATTACACTATGGAATTTGGATATTCTTCAAACAGTCCTTCCACTCATAGGTCATACAG
>hsa_circ_0133006
TGGTACAGCCTCCAACCATCACCCAACAGTCTCCAAAAGATTACATTATTGACCCTCGGGAGAATATTGTAATCCAGTGTGAAGCCAAAGGGAAACCGCCCCCAAGCTTTTCCTGGACCCGTAATGGGACTCATTTTGACATCGATAAAGACCCTCTGGTCACCATGAAGCCTGGCACAGGAACGCTCATAATTAACATCATGAGCGAAGGGAAAGCTGAGACCTATGAAGGAGTCTATCA
>mmu_circ_0006027
GTGGGCTGCTGATCGCGGACCTAGAGAGAGCTGCGTCCGTGCCTGGACCGCCAGTCGTTTTGCCTTGGGAATGACTATCGCCAGCACTGTTCAGGCCAGCAGCAACTAGGCCTGAGCTTTTCTCTATAGCCCCTTTGCAAGACTCTGGCCTAGCTCTGGCTGCTGTACAGCCTGGAGCACCTCCTAAGAGTCCCCGTCCCTGTCTGAGACCCCAAGCTCCTAGAACATCCCGGTAGATTCGAGGATCCAGCCTCTTCTTCGTGCGCCCTCCCTCTGTCCTGGTGGTGGCTGGAACTGGGGCTGATGAG
>hsa_circ_0089497
ATGGTGGACGCGAGCGGCCGCGCCGCCGCCGAGGGCTGGAGGAAGATGGAGGCCCCGCCGGACGGCGCCGCCGACCTCGTGCCCCTGGACCGCTACGACGCGGCGCGCGCCAAGATCGCCGCCAACCTGCAGTGGATCTGCGCCAAGGCCTACGGCCGAGATAACATCCCTGAGGACCTCAGAGACCCTTTCTACGTTGACCAGTATGAGCAGGAGCACATTAAGCCGCCTGTTATCAAGCTTCTCCTGTCCAGCGAGCTGTACTGCCGTGTCTGCAGCCTCATCCTGAAAGGGGACCAGGTGGCCGCCTTACAGGGACACCAGTCTGTCATCCAGGCCCTGTCCCGGAAAGGGATCTATGTGATGGAGAGTGATGACACCCCCGTGACAGAGTCCGACCTCAGTCGCGCACCCATAAAAATGAGTGCCCACATGGCAATGGTGGATGCCCTGATGATGGCCTACACTGTGGAGATGATCAGCATCGAGAAGGTGGTGGCCAGTGTCAAGCGCTTCTCAACGTTCAGTGCCTCGAAAGAACTTCCGTACGACCTCGAGGATGCCATGGTGTTCTGGATCAACAAG
>hsa_circ_0096106
GCAAGGAGGAGTTTGTGGCGACCTTCAAAGGCAATGAGTTCTTCTGCTACGACCTGTCACACAACCCCATCCAGAGCAGCACTGATGAGATCACACTGGCCTTCCGCACCCTGCAACGCAACGGCCTGATGCTGCATACAGGCAAGTCGGCCGACTACGTCAACCTGTCCCTCAAGTCTGGGGCTGTCTGGCTGGTCATCAACCTAGGCTCAGGTGCCTTCGAGGCCCTTGTGGAACCCGTCAATGGCAAGTTCAACGACAACGCCTGGCACGACGTCCGGGTCACCCGAAACCTGCGCCAG
>mmu_circ_0013572
GTCTTAAGGAGATAATTGTGCCCCATTTAGGCTGCCATGCAGAGTCATCTGTCTCAGCTTGTGAGTCTGCTGCCTCTAAGCCCCGGAAGAGGAAGAAGGATGAAGTGTCTGGTGCACAGGTGAACAGCTCACTGATGCCGCAAGATGCAGTAAACAGCAATCTAAGGAAGAGTGGCCTGAAAAGGCCTGTGGTTACGTCATCATTGAAAAGGCACGTCTGTGGTCAGCTGTTAGATGAGGCACAAGTGACCCTGTCCTTCCAAGACTGGCTGGCCAGTGTCACAGAGCGCATCCATCAAACCATGCACTATCAGTTTGATG
>hsa_circ_0036138
TAAAAGGCAATCGCAAATGTGAGTTGAACTGCCAGGCAATGGGCTACCGCTTCTATGTACGGCAAGCTGAGAAAGTCATCGATGGCACCCCCTGTGACCAGAACGGCACGGCCATCTGTGTGTCTGGGCAGTGCAAGAGCATTGGCTGTGATGACTACTTAGGCTCCGACAAAGTCGTGGACAAATGTGGGGTGTGTGGAGGAGACAACACGGGCTGTCAGGTTGTGTCGGGCGTGTTTAAGCATGCCCTCACCAGCCTGGGCTACCACCGCGTCGTGGAGATTCCCGAGGGAGCCACGAAAATCAACATCACGGAGATGTACAAGAGCAACAACTATTTGGCCCTGAGAAGTCGTTCTGGACGCTCCATCATCAATGGGAACTGGGCAATTGATCGACCAGGAAAATACGAGGGCGGAGGGACCATGTTCACCTACAAGCGTCCAAATGAGATTTCGAGCACTGCCGGAGAGTCCTTTTTGGCGGAAGGTCCCACCAACGAGATCTTGGATGTCTACATGATACACCAGCAGCCAAACCCAGGCGTGCACTACGAGTACGTGATCATGGGGACCAACGCCATCAGCCCCCAGGTGCCACCCCACAGGAGACCAGGGGAACCCTTCAATGGCCAGATGGTGACAGAAGGCAGGAGCCAGGAGGAGGGAGAACAGAAAGGGAGGAACGAGGAGAAGGAAGACTTGCGTGGGGAGGCCCCTGAGATGTTCACCTCAGAATCGGCACAGACCTTCCCAGTCAGGCATCCAGACAGATTTTCTCCCCATCGACCGGACAACTTGGTGCCACCAGCACCGCAGCCCCCACGGCGCAGCCGGGATCACAACTGGAAGCAGCTTGGGACAACAGAATGTTCCACGACCTGTGGGAAAGGATCGCAGTACCCTATTTTCCGCTGTGTGCACAGAAGCACTCATGAAGAGGCTCCTGAGAGTTACTGTGACTCCAGCATGAAGCCGACCCCCGAGGAGGAGCCCTGCAACATCTTCCCTTGCCCAGCCTTCTGGGACATCGGGGAGTGGTCTGAGTGCAGCAAGACCTGTGGCCTGGGCATGCAGCACCGCCAGGTTCTGTGCCGCCAGGTGTACGCCAACCGCAGCCTGACGGTGCAGCCCTACCGCTGCCAGCACCTGGAGAAACCTGAGACCACCAGCACCTGCCAACTCAAGATCTGCAGCGAGTGGCAGATCCGGACCGACTGGACCTCGTGCTCGGTGCCCTGCGGCGTGGGACAGAGGACCCGTGATGTGAAGTGTGTGAGCAACATTGGGGATGTGGTTGACGATGAGGAATGCAACATGAAGCTCCGGCCGAATGACATTGAGAACTGCGACATGGGACCCTGTGCCAAGAGCTGGTTCCTCACCGAGTGGAGCGAAAGGTGCTCAGCGGAGTGTGGGGCCGGAGTGCGGACACGCTCGGTGGTGTGCATGACCAACCATGTCAGCAGCCTGCCCCTGGAGGGCTGTGGGAACAACCGGCCGGCAGAGGCCACCCCATGTGACAACGGACCCTGCACGGGCAAGGTGGAGTGGTTTGCCGGGAGCTGGAGTCAG
>hsa_circ_0020958
TCTCCTGGTTGTCTACCCATGGACCTAGAGGTACTTTGAAAGTTTTGGATATCTGGGCTCTGACTGTGCAATAATGGGCAACCCCAAAGTCAAGGCACATGGCAAGAAGGTGCTGATCTCCTTCGGAAAAGCTGTTATGCTCACGGATGACCTCAAAGGCACCTTTGCTACACTGAGTGACCTGCACTGTAACAAGCTGCACGTGGACCCTGAGAACTTCCTGCTCTTAGGCAACGTGATATTGATTGTTTTGGCAACCCACTTCAGCGAGGATTTTACCCTACAGATACAGGCTTCTTGGCAGTAACTAACAAATGCTGTGGTTAATGCTGTAGCCCACAAGACCACTGAGTTCCCTGTCCACTATGTTTGTACCTATGGTCCACTATGTTTGTACCTATGTCCCAAAATCTCATCTCCTTTAGATGGGGGAGGTTGGGGAGAAGAGCAGTATCCTGCCTGCTGATTCAGTTCCTGCATGATAAAAATAGAATAAAGAAATATGCTCTCTAAGAA
>hsa_circ_0043695
CTCACAGCGCTCCTTCACCACTATTACCCAATTGAGATCGACCCACACCGGACCGTCAAGGAGAAGCTACCTCATATGGTGGAATGGTGGACCAAAGCACACAATCTCCTATGTCAGCAGAAGATTCAGAAGTTTCAGATAGCCCAGGTGGTTAGAGAGTCCAATGCAATGCTCAGGGAGGGATATAAGACCTTCTTCAACACACTCTACCATAACAACATTCCCCTTTTCATCTTTTCTGCGGGCATTGGTGATATCCTGGAAGAAATTATCCGACAGATGAAAGTGTTCCACCCCAACATCCACATCGTGTCTAACTACATGGATTTTAATGAAGAT
>mmu_circ_0007297
ATCAAAACTTACCAATGAAGACTTCAGGAAACTTCTTATGACCCCAAGAGCTGCACCTACTTCTGCGCCACCTTCTAAGTCACGTCACCATGAGATGCCAAGGGAGTACAATGAGGATGAAGACCCAGCTGCACGAAGGAGGAAAAAGAAAAGTTATTATGCCAAGCTTCGCCAGCAAGAAATTGAGAGAGAGAGAGAACTCGCAGAGAAATACCGGGACCGTGCCAAGGAACGGAGAGATGGTGTGAACAAAGACTATGAGGAAACTGAGCTGATAAGTACCACAGCCAACTACAGGGCTGTGGGCCCCACTGCTGAGGCGGACAAATCAGCAGCAGAGAAGAGAAGACAGTTGATTCAGGAGTCCAAATTCTTGGGTGGTGATATGGAACACACCCATTTGGTGAAAGGTTTGGATTTTGCGTTGCTTCAAAAGGTGCGCGCTGAGATTGCCAGCAAAGAGAAGGAGGAAGAGGAACTCATGGAAAAGCCCCAAAAGGAAACCAAGAAAGATGAGGATCCTGAGAACAAAATTGAATTTAAAACACGCCTTGGCCGGAATGTGTATCGGATGCTTTTCAAGAGTAAATCATATGAGCGAAATGAGCTGTTCTTACCAGGACGTATGGCCTATGTAGTAGACCTGGATGATGAGTACGCAGACACAGATATCCCCACCACTCTCATACGCAGCAAAGCTGATTGCCCCACTATGGAG
>hsa_circ_0130267
CATGATTTCGTGTTTTTGGACATTTGTATTGATTCTTCTCCAATTGGAAGATTGATTTTTGAGCTATACTGTGATGTGTGTCCCAAAACATGTAAAAATTTTCAGGTCTTGTGCACAGGAAAAGCAGGGTTTTCTCAACGTGGCATAAGACTACATTACAAAAATTCCATTTTTCATCGAATAGTACAGAATGGCTGGATACAAGGAGGGGATATAGTGTATGGAAAAGGAGATAATGGAGAGTCGATTTATGGTCCAACATTTGAAGAGCTTTATGGAAGCTTGAAAAGAAGTGTAAAGAGGCAGAAGGAAAGCAGAGGGGTTGGAAAGATCGAGAAATACCGAGATGAAAACTTTTCAGTTCCTCATAATAAAAGAGGAGTACTTGGAATGGCCAACAAAGGCCGTCACAGCAACGGGTCACAATTCTATATCACACTGCAAGCAACTCCTTATCTAGATAGAAAATTTGTGGCTTTTGG
>hsa_circ_0046813
GAAACTGGCCAAGAAGCGGAAAGAGACCATGAGCAGCACCCGACAGGAGATGACTGTGATGGTGAACTCAATGGACAAGAGCTATGCTGAGCAGGGCACAAACTGCGACGAGGCTTTCTCATTCATGGACACGCACAATCTGAATGGGAGATCTGTGTCTTCACCATCGTCCTTCACAATGAAAACAAATACACTGAGCACATCGGTGCCTAATTCCTATTACCCAGACCCATTTGTGCCAACTGCAATTTTAGTGCCAATAAATGATGAAACCCACACAATGGCCAGCGATACCAGCAGCCTGGTGCAGTCCCATACTTACAAGAAGCGAGAGCCGGCCGACGTGCCCTATCAGACTGGGCAGCTCCACCCCGCCATCCGGGTGGCAGACCTCCTTCAGCACATCACACAGATGAAGTGTGCGGAGGGCTACGGCTTCAAGGAGGAATACGAG
>hsa_circ_0055397
GAATCCATTACATTGGGCGTATGGAAGAGGGCAGCATTGGCCGTTTTATCTTGGACCAGATCACTGAAGGGCAGCTGGACTGGGCTCCCCTGTCCTCTCCTTTTGACATCATGGTACTGGAAGGGCCCAATGGCCGAAAGGAGTACCCCATGTACAGTGGAGAGAAAGCCTACATTCAGGGCCTCAAGGAGAAGTTTCCACAGGAGGAAGCTATCATTGACAAGTATATAAAGCTGGTTAAGGTGGTATCCAGTGGAGCCCCTCATGCCATCCTGTTGAAATTCCTCCCATTGCCCGTGGTTCAGCTCCTCGACAGGTGTGGGCTGCTGACTCGTTTCTCTCCATTCCTTCAAGCATCCACCCAGAGCCTGGCTGAGGTCCTGCAGCAGCTGGGGGCCTCCTCTGAGCTCCAGGCAGTACTCAGCTACATCTTCCCCACTTACGGTGTCACCCCCAACCACAGTGCCTTTTCCATGCACGCCCTGCTGGTCAACCACTACATGAAAGGAGGCTTTTATCCCCGAGGGGGTTCCAGTGAAATTGCCTTCCACACCATCCCTGTGATTCAGCGGGCTGGGGGCGCTGTCCTCACAAAGGCCACTGTGCAGAGTGTGTTGCTGGACTCAGCTGGGAAAGCCTGTG
>hsa_circ_0140395
TCCAGGACAGAAGATAAAATAGAGCGATTCAAGAAAGCAGTTGAGTATTATTCAGTCACAACCAAACTCTCTTCGCTGCCAGTGGGTCCCTCCTTTCTAGGTTTTCGGAATAATAGGCTTGGAAATCCTCCCCTTCCACGAAATCAAGTGGGCACCATTTCTGCTGGAAAGCCAATGTTTTCTCATCAAGTGCCCCAGAAAGTGAAATATCCACCACCATTCCCAGTGGGACCCAACTCATCTCTTCTCTTCTCCTCCCATGCTTTGGGGGAATCCCATGCTTTTTCTGAGGATCCCATGCTGCAGAACAGCCCCTTTGCCAATTGGGCTGTCTCCTATGACTCTTCTGCATCCCAGTTTCCCAATTACCTGCCTTCTAAAGCCTCACCTCCTTTGGGACCAGACTCTTCCCACTCCTCTTCCTCTGATGGTGATGAGCCAAATGGAGCTAGCTCTGATCATATCACAGAAGCATTTCATCACCAGCCTGAGTGGGGAAATCCCAATCGTGACAGAGGGTCCTGGGCACAGCCTGTTGATACTGGAGTTTCAGAAGCGAGCCTAGGTGATGGTGAGCCCCACATCCCATCTCTGCTGTCTATGTCTACAAGGAACCACATGGATATCACCATTCCACCCTTACCTCCAGTAGCTCCAGAAGTCTTGAGAGTTGCTGAACACAGACACCGGAGGGGTCTTATGTACCCATATATCTACCATGTCCTCACTAAGGGTGAAATTAAGATCCCCGTATGTATTGAGGATGAGTGTAACATGGAGCTGCCTCCAGCTGCTCTCTTATTCCGGTCAGCTCGTCAATATGTATATGGAGTTCTTTTTAGTCTGGCAGAGACACAGAGGAAAATGGAACGCTTGGCCATGCGACGGCGGCTGCCTGTGGAAG
>hsa_circ_0110494
AGAACTGGAACACAACAACCTTACACGAGTAAACAAGGGGTGGTTGTATGGCTTGCGAATGTTACAGCAGCTCTATGTGAGCCAGAATGCTATTGAAAGAATCAGCCCTGATGCATGGGAGTTCTGCCAAAGACTATCCGAACTTGATTTGTCCTATAACCAGCTGACCCGCCTGGATGAATCTGCCTTTGTGGGTCTGAGCTTATTGGAGAGATTGAATTTAGGAGACAACAGAGTCACTCATATTGCTGATGGTGTATTTAGATTTCTTTCCAATCTTCAGACATTAGACTTAAGAAACAATGAAATTTCATGGGCCATAGAAGATGCTAGTGAAGCCTTTGCTGGACTCACAAGTCTCACTAAACTAATCTTACAAGGAAACCAGATTAAGTCAATTACAAAGAAAGCATTCATTGGTCTTGAATCCCTTGAGCATCTAGATTTGAACAATAATGCTATAATGTCTATCCAAGAAAATGCTTTTTCTCAGACTCATTTAAAAGAACTGATTCTGAACACAAGCAGTTTGCTCTGTGACTGCCATTTGAAGTGGCTACTTCAATGGTTGGTTGATAATAACTTTCAACATTCTGTGAATGTAAGCTGTGCACACCCTGAATGGCTAGCAGGGCAAAGCATCCTGAATGTGGATCTGAAAGATTTTGTCTGTG
>mmu_circ_0003334
GCCTTTGCCCAGTTTGATGCTGAGGGAGATGGGACAGTTGATGCTGAGAATATGCTGGAGGCCCTCAAGAACTCCAGTGGAGCCAATCTTCAGGGGGAGCTGAGCCATGTCATCAGACAACTGCAAGCCTGCTCTCTTGTTCCAGGTTTCATCGACATATTTTCAGAGTCAAAGGAGGGCCTTGGCATTCACTCATCAATGATATTGCGCTTCCTGCATCGCAATCGGATCTCTAGCATGGTGATTCCCTACCCAATGTTAGACCACTGTAATAACATGTGCACCATGAGATCATCAGTTCTGAAGGAGTCTCTGGATCAACTGGTACAAAAAGAAAAGGAAAGCCCTGGAGATCTAGCCAGAAGCCCAGAGATGGATAAGCTCAAGTCAGTAACCAAGTGTTATGCTTATATAGAAACGTCCTCCAACCCTGCAGACATATACAGGATGACAAATGGAGAAACATCATCCTACTGGCAGTCAGATGGCAGTGCGCGCTCACACTGGATACGTTTGAAGATGAAGCCAGATGTTGTGCTTAGGCATCTGTCCATTGCAGTGGCTGCCACTGACCAGAGCTACATGCCACAGCAGGTGACAGTGGCTGTGGGAAGGAGTGCCAGTGACCTGCAGGAAGTTCGTGATGTGCACATCCCCAGCAATGTCACTGGCTATGTGACACTGCTAGAAAATGCCAACATCAGTCAGCTCTATGTCCAGATAAACATAAAGCGTTGTCTTAGCGACGGATGTGACACTAGGATTCACGGTCTGAGGGCTGTTGGCTTTCAGAGAGTAAAGAAATCTGGAGTCTCTGTCTCTGATGCCTCTGCAATATGGTATTGGTCTCTGCTGACATCTTTGGTGACAGCGTCTATGGAGACAAATCCTGCCTTTGTCCAGACAGTGCTGCACAATACTCA
>hsa_circ_0018619
GCACTGGCACCAATGCTTGCTACATGGAGGAACTGAGGCACATTGATCTGGTGGAAGGAGACGAGGGGAGGATGTGTATCAATACAGAATGGGGAGCCTTTGGAGACGATGGATCATTAGAAGACATCCGGACAGAGTTTGACAGGGAGATAGACCGGGGATCCCTCAACCCTGGAAAACAGCTGTTTGAGAAGATGGTCAGTGGCATGTACTTGGGAGAGCTGGTTCGACTGATCCTAGTCAAGATGGCCAAGGAGGGCCTCTTATTTGAAGGGCGGATCACCCCGGAGCTGCTCACCCGAGGGAAGTTTAACACCAGTGATGTGTCAGCCATCGAAAAGAATAAGGAAGGCCTCCACAATGCCAAAGAAATCCTGACCCGCCTGGGAGTGGAGCCGTCCGATGATGACTGTGTCTCAGTCCAGCACGTTTGCACCATTGTCTCATTTCGCTCAGCCAACTTGGTGGCTGCCACACTGGGCGCCATCTTGAACCGCCTGCGTGATAACAAGGGCACACCCAGGCTGCGGACCACGGTTGGTGTCGACGGATCTCTTTACAAGACGCACCCACAGTATTCCCGGCGTTTCCACAAGACTCTAAGGCGCTTGGTGCCAGACTCCGATGTGCGCTTCCTCCTCTCGGAGAGTGGCAGCGGCAAGGGGGCTGCCATGGTGACGGCGGTGGCCTACCGCTTGGCCGAGCAGCACCGGCAGATAGAGGAGACCCTGGCTCATTTCCACCTCACCAAGGACATGCTGCTGGAGGTGAAGAAGAGGATGCGGGCCGAGATGGAGCTGGGGCTGAGGAAGCAGACGCACAACAATGCCGTGGTTAAGATGCTGCCCTCCTTCGTCCGGAGAACTCCCGACGGGACCGAGAATGGTGACTTCTTGGCCCTGGATCTTGGAGGAACCAATTTCCGTGTGCTGCTGGTGAAAATCCGTAGTGGGAAAAAGAGAACGGTGGAAATGCACAACAAGATCTACGCCATTCCTATTGAAATCATGCAGGGCACTGGGGAAGAGCTGTTTGATCACATTGTCTCCTGCATCTCTGACTTCTTGGACTACATGGGGATCAAAGGCCCCAGGATGCCTCTGGGCTTCACGTTCTCATTTCCCTGCCAGCAGACGAGTCTGGACGCGGGAATCTTGATCACGTGGACAAAGGGTTTTAAGGCAACAGACTGCGTGGGCCACGATGTAGTCACCTTACTAAGGGATGCGATAAAAAGGAGAGAGGAATTTGACCTGGACGTGGTGGCTGTGGTCAACGACACAGTGGGCACCATGATGACCTGTGCTTATGAGGAGCCCACCTGTGAGGTTGGACTCATTGTTGGGACCGGCAGCAATGCCTGCTACATGGAGGAGATGAAGAACGTGGAGATGGTGGAGGGGGACCAGGGGCAGATGTGCATCAACATGGAGTGGGGGGCCTTTGGGGACAACGGGTGTCTGGATGATATCAGGACACACTACGACAGACTGGTGGACGAATATTCCCTAAATGCTGGGAAACAAAGGTATGAGAAGATGATCAGTGGTATGTACCTGGGTGAAATCGTCCGCAACATCTTAATCGACTTCACCAAGAAGGGATTCCTCTTCCGAGGGCAGATCTCTGAGACGCTGAAGACCCGGGGCATCTTTGAGACCAAGTTTCTCTCTCAGATCGAGAGTGACCGATTAGCACTGCTCCAGGTCCGGGCTATCCTCCAGCAGCTAGGTCTGAATAGCACCTGCGATGACAGTATCCTCGTCAAGACAGTGTGCGGGGTGGTGTCCAGGAGGGCCGCACAGCTGTGTGGCGCAGGCATGGCTGCGGTTGTGGATAAGATCCGCGAGAACAGAGGACTGGACCGTCTGAATGTGACTGTGGGAGTGGACGGGACACTCTACAAGCTTCATCCACA
>hsa_circ_0121762
GTTTTTTGTTTTAAACAATGAAGCTGGGCTGTTGGAGTACTTTGTGAATGAACAGTCTAGAAATCAGAAACCTAGAGGAACTTTGCAGCTTGCAGGAGCTGTAATATCACCCAGTGATGAGGATTCTCACACCTTCACTGTAAACGCTGCCAGTGGGGAACAATATAAACTCAGAGCTACAGATGCAAAAGAGCGACAGCACTGGGTTAGCAGACTTCAGATATGTACACAGCATCATACTGAAGCTATTGGAAAGAATAATCCTCCTCTGAAGTCACGGAGCTTCTCACTTGCATCTAGTAGTAATTCTCCTATATCGCAGAGGAGACCAAGTCAAAATGCCATTTCTTTTTTTAATGTTGGACATTCCAAACTGCAATCACTGAGCAAAAGAACTAATTTACCTCCAGACCATCTTGTGGAAGTCAGAGAAATGATGTCTCATGCTGAAGGACAACAAAGAGACTTAATTAGACGAATTGAATGCCTTCCTACTTCTGGCCATCTTAGTTCCTTGGACCAGGATCTCTTAATGCTCAAAGCTACTTCCATGGCAACTATGAACTGCTTAAATGACTGCTTTCATATTCTCCAGTTACAGCATGCATCACATCAGAAGGGCTCATTGCCTTCAGGAACGACAATCGAGTGGTTAGAACCAAAGATATCTTTATCAAACCACTATAAAAATGGAGCTGACCAGCCCTTTGCAACTGATCAGAGTAAGCCGGTGGCAGTCCCAGAAGAGCAGCCTGTTGCAGAATCTGGACTATTAGCGAGGGAGCCTGAAGAAATAAATGCAGATGATGAGATAGAGGATACATGTGACCACAAAGAGGATGACCTGGGAGCTGTAGAAGAACAACGTAGTGTCATCCTACATCTCTTGTCACAGCTTAAGCTGGGCATGGATTTAACAAGA
>hsa_circ_0048005
GGATTTGTCTTGGCTGTTACTATGACACGGGAAGCAATTGATGAATTTCGGCGTTTTCAGCGTGACAAGGAAGTGAATTCACAACTATATAGCAAGCTTACAGTAAGAGGTAAAGTGCAAGTTAAGAGTTCAGACATACAAGTTGGAGACCTCATCATAGTGGAAAAGAATCAAAGAATTCCATCGGACATGGTGTTTCTTAGGACTTCAGAAAAAGCAGGTTCGTGTTTTATTCGAACTGATCAACTAGATGGTGAAACTGACTGGAAGCTGAAGGTGGCAGTGAGCTGCACGCAACAGCTGCCGGCTCTGGGG
>mmu_circ_0007178
AATGATTGAAGATAGTGGAAAAAGAGGAAACACCATGGCAGAAAGAAGACAGCTGTTTGCAGAGATGAGGGCTCAAGATCTGGATCGCATCCGACTCTCCACCTACAGAACAGCATGCAAGCTGAGATTTGTGCAGAAGAAATGCAATTTGCACCTGGTGGACATTTGGAACGTCATTGAAGCATTGCGCGAAAACGCTTTGAATAACCTGGACCCAAACATAGAACTCAACGTGGCCCGCCTGGAGGCGGTGCTCTCCACTATTTTTTACCAGCTCAACAAGAGGATGCCAACCACTCACCAAATCCACGTGGAGCAGTCCATCAGTCTCCTGCTGAACTTCCTGCTCGCAGCCTTTGACCC
>hsa_circ_0035917
CTCAAGGACATGGTGCCAAAGGAGACAATGTCTATGAATTTCACCTGGAGTTCTTAGACCTTGTGAAACCAGAGCCTGTTTACAAACTGACCCAGAGGCAGGTAAACATTACAGTACAGAAGAAAGTGAGTCAGTGGTGGGAGAGACTCACAAAGCAGGAAAAGCGACCACTGTTTTTGGCTCCTGACTTTGATCGTTGGCTGGATGAATCTGATGCGGAAATGGAGCTCAGAGCTAAGGAAGAAGAGCGCCTAAATAAACTCCGACTGGAAAGCGAAGGCTCTCCTGAAACTCTTACAAACTTAAGGAAAGGATACCTGTTTATGTATAATCTTGTGCAATTCTTGGGATTCTCCTGGATCTTTGTCAACCTGACTGTGCGATTCTGTATCTTGGGAAAAGAGTCCTTTTATGACACATTCCATACTGTGGCTGACATGATGTATTTCTGCCAGATGCTGGCAGTTGTGGAAACTATCAATGCAGCAATTGGAGTCACTACGTCACCGGTGCTGCCTTCTCTGATCCAG
>hsa_circ_0034192
GTCACGGTGCATACCTGTTTACCATCCAGAGTTCATCACTGCTGAAGAGTCTTGGGAAGACAGCTCTGCTGACTGGGAGCGAAGATACCTGCTAAGCAGGGAGGTGTCTGGTCTGTCTGCATCTGCCTCCTCCGAGAAGGGAGACCTTCTGGACAGCCCGCACATCCGACTCCGTCTTTCCAAGCTGAGGCGCTGTGTGCAGTGGCTGAAAGTCATGGGCCTGTTTGCCTTTGTGGTGCTGTGTTCTATTTTGTTCAGCCTATATCCGGATCAAGGAAAGCTCTGGCAGCTGTTGGCCTTATCACCGCTGGAGAACTACTCCGTGAACCTTAGCAGCCACGTGGACTCCACGCTGCTGCAGGTGGACCTGGCAGGGGCCCTAGTGGCCAGTGGGCCGAGTCGTCCTGGGAGGGAAGAGCACATCGTGGTGGAGCTGACCCAGGCTGACGCTTTGGGCTCCAGGTGGCGGCGGCCACAGCAGGTCACTCACAACTGGACGGTGTATTTAAATCCGAGGAGAAGCGAGCACTCAGTGATGAGCAGGACCTTTGAGGTACTGACCAGAGAGACGGTGTCCATCAGCATCCGGGCCTCCCTGCAGCAGACCCAGGCTGTCCCTCTTTTGATGGCTCATCAGTACCTCCGCGGAAGTGTAGAAACCCAGGTGACCATCGCGACGGCCATCCTCGCGGGCGTCTACGCGCTGATCATATTTGAGATCGTGCACAGAACTCTGGCGGCCATGCTGGGTTCCCTTGCAGCACTGGCAGCACTGGCTGTGATTGGCGATAGACCCAGCCTGACCCATGTGGTGGAGTGGATTGATTTTGAGACGCTGGCCCTGCTGTTTGGCATGATGATCTTAGTAGCCATATTTTCAGAAACGGGATTTTTCGATTATTGTGCTGTAAAGGCATACCGGCTCTCCCGGGGACGGGTGTGGGCCATGATCATCATGCTCTGTCTCATCGCGGCCGTCCTCTCTGCCTTCTTGGACAACGTCACCACCATGCTCCTCTTCACGCCTGTGACCATAAGGTTGTGTGAGGTGCTCAACCTTGATCCAAGACAAGTCCTGATTGCAGAAGTGATCTTCACAAACATTGGAGGAGCTGCCACTGCCATCGGGGACCCTCCAAATGTCATTATTGTTTCCAACCAAGAGCTGAGGAAGATGGGCCTGGACTTTGCCGGATTCACTGCACACATGTTCATTGGGATTTGCCTTGTTCTCCTGGTCTGCTTTCCGCTCCTCAGACTCCTTTACTGGAACAGAAAGCTTTATAACAAGGAACCCAGTGAGATTGTTGAACTGAAGCACGAGATTCACGTCTGGCGCCTGACTGCTCAGCGCATCAGCCCGGCCAGCCGCGAGGAGACAGCTGTGCGCCGCCTGCTGCTGGGGAAGGTGCTGGCACTGGAGCACCTGCTCGCCCGGAGGCTGCACACCTTCCACAGACAGATCTCACAGGAGGACAAAAATTGGGAGACCAATATCCAAGAACTCCAAAAAAAGCATAGGATATCTGACGGGATTCTGCTCGCCAAATGCCTGACAGTGTTGGGATTTGTTATCTTCATGTTTTTCCTCAATTCGTTTGTCCCTGGCATTCATCTTGATCTTGGATGGATTGCTATTCTGGGTGCCATCTGGTTGCTAATTTTAGCTGATATTCATGATTTTGAGATAATTCTACACAGAGTGGAATGGGCAACCCTTCTGTTTTTTGCAGCGCTCTTTGTTCTGATGGAGGCATTGGCACATCTCCACTTAATAGAATATGTTGGAGAACAAACTGCTTTGCTAATAAAGATGGTCCCAGAGGAGCAGCGCCTCATAGCCGCCATTGTCCTGGTGGTGTGGGTCTCAGCCCTGGCGTCGTCCCTGATTGACAACATCCCGTTCACTGCTACCATG
>hsa_circ_0122282
CAGACAAATACAGTGGGGCCTTGCTGAAAATAATTACTGCTGTAATTGTTGTCATTTCCTCACATGGGACAACTGTTTTGTTGTGGGCTACAGTCACACAGAAGGCAATTTGCCTGCTCCTAACAGGTCAGGCACTAATCCTAGTCCTGCCTTAAGAGTTTTGTGAACTGAATGTTCCCTGGCCATTTAATCTAATCAGCTTCATTAATGAGATGGTGTGTGTGTGTGTGTGTTGGGAGGGTGGGAAGTAGGGAAGAGGATTTTCAGACATCTTTCCCTTTACTATACATATCCTTGAATATATATGTATTTATACTGCTTTTCCAAAGTGTTTTCTCCTGTAAAACCTCTTTATAATATCCTCTGCTTATTACTAGATCTCATTTTTAACTCTATGTTATGTAAGTAAATATCTATGTATATTTGAGGTATAAAACTTAATTCTTTAAGCTTTTTCCATCTAATTTTTCTAGTGTCCAGTCTGTGCCTTTGGGCATCCTTTATTAAATTGCTTTAAATATCTTCCAAAAGTTTCTCCTCTTATGATCATTCAGTTATTAATTTTAAACTAATAATTTTTATTTTATTCTGTACATTTAAAAATTTTCTACTTTTTATGTCTGCTGCTGATGTACGTATTATTTTATTAAGGTATAAATTTTCATCAAGGAAATGTTCACATTCTCTGTGTACATTTTCTTATACAAAAATGAGTTTAGGCTTTTAATCTTTTAATTCAACAAGCTAAGTTTTTCTTTACAGTCATCCTTACTTGATATGTCACGGATATTAAATTATGTTTGTATATTGTTATTTAGGTGACTATTATATGGTTAAAAAGATTTTGGAGGAAAACAGTTCAGGTGACTTGAACATAAATTGCGTAGATGTGCTTGGGAGAAATGCTGTTACCATAACTATTGAAAACGAAAACTTGGATATACTGCAGCTTCTTTTGGACTACGGTTGTCAGTCTGCAGATGCACTTTTGGTGGCAATCGACTCTGAAGTAGTGGGAGCTGTTGATATACTACTTAATCATCGACCAAAACGATCATCAAGACCAACTATAGTAAAACTAATGGAACGAATTCAGAATCCTGAGTATTCAACAACTATGGATGTTGCACCTGTCATTTTAGCTGCTCATCGTAACAACTATGAAATTCTTACAATGCTCTTAAAACAGGATGTATCTCTACCCAAGCCCCATGCAGTTGGCTGTGAATGCACATTGTGTTCTGCAAAAAACAAAAAGGATAGCCTCCGGCATTCCAGGTTTCGTCTTGATATATATCGATGTTTGGCCAGTCCAGCTCTAATAATGTTAACAGAGGAGGATCCAATTCTGAGAGCATTTGAACTTAGTGCTGATTTAAAAGAACTAAGTCTTGTGGAGGTGGAATTCAGGAATGATTATGAGGAACTAGCCCGGCAATGTAAAATGTTTGCTAAGGATTTACTTGCACAAGCCCGGAATTCTCGTGAATTGGAAGTTATTCTAAACCATACGTCTAGTGACGAGCCTCTTGACAAACGGGGATTATTAGAAGAAAGAATGAATTTAAGTCGTCTAAAACTTGCTATCAAATATAACCAGAAAGAGTTTGTCTCCCAGTCTAACTGCCAGCAGTTCCTGAACACTGTTTGGTTTGGACAGATGTCGGGTTACCGACGCAAGCCCACCTGTAAGAAGATAATGACTGTTTTGACAGTAGGCATCTTTTGGCCAGTTTTGTCACTTTGTTATTTGATAGCTCCCAAATCTCAGTTTGGCAGAATCATTCACACACCTTTTATGAAATTTATCATTCATGGAGCATCATATTTCACATTTCTGCTGTTGCTTAATCTATACTCTCTTGTCTACAATGAGGATAAGAAAAACACAATGGGGCCAGCCCTTGAAAGAATAGACTATCTTCTTATTCTGTGGATTATTG
>hsa_circ_0006609
GTTCGAGAACTTGTCTTGGACAATTGCAAATCAAATGATGGAAAAATTGAGGGCTTAACAGCTGAATTTGTGAACTTAGAGTTCCTCAGTTTAATAAATGTAGGCTTGATCTCAGTTTCAAATCTCCCCAAGCTGCCTAAATTGAAAAAGCTTGAACTCAGTGAAAATAGAATCTTTGGAGGTCTGGACATGTTAGCTGAAAAACTTCCAAATCTCACACATCTAAACTTAAGTGGAAATAAACTGAAAGATATCAGCACCTTGGAACCTTTG
>hsa_circ_0014141
CTGGCTCTGAAGCACCGACAAGGCAAGAATCACAAGATGCGCATCATTGCCTTTGTGGGAAGCCCAGTGGAGGACAATGAGAAGGATCTGGTGAAACTGGCTAAACGCCTCAAGAAGGAGAAAGTAAATGTTGACATTATCAATTTTGGGGAAGAGGAGGTGAACACAGAAAAGCTGACAGCCTTTGTAAACACGTTGAATGGCAAAGATGGAACCGGTTCTCATCTGGTGACAGTGCCTCCTGGGCCCAGTTTGGCTGATGCTCTCATCAGTTCTCCGATTTTGGCTGGTGAAGGTGGTGCCATGCTGGGTCTTGGTGCCAGTGACTTTGAATTTGGAGTAGATCCCAGTGCTGATCCTGAGCTGGCCTTGGCCCTTCGTGTATCTATGGAAGAGCAGCGGCAGCGGCAGGAGGAGGAGGCCCGGCGGGCAGCTGCAGCTTCTGCTGCTGAGGCCGGGATTGCTACGACTGGGACTGAAGACTCAGACGATGCCCTGCTGAAGATGACCATCAGCCAGCAAGAGTTTGGCCGCACTGGGCTTCCTGACCTAAGCAGTATGACTGAGGAAGAGCAGATTGCTTATGCCATGCAGATGTCCCTGCAGGGAGCAGAGTTTGGCCAGGCGGAATCAGCAGACATTGATGCCAGCTCAGCTATGGACACATCTGAGCCAGCCAAGGAGGAGGATGATTACGACGTGATGCAGGACCCCGAGTTCCTTCAGAGTGTCCTAGAGAACCTCCCAGGTGTGGATCCCAACAATGAAGCCATTCGAAATGCTATGGGCTCCCTGGCCTCCCAGGCCACCAAGGACGGCAAGAAGGACAAGAAGGAGGAAGACAAGAAGTGAGACTGGAGGGAAAGGGTAGCTGAGTCTGCTTAGGGGACTGCATGGGAAGCACGGAATATAGGGTTAGATGTGTGTTATCTGTAACCATTACAGCCTAAATAAAGCTTGGCAACTTTTTTTCCTTTTTTGCTTCAA
>hsa_circ_0019154
CAACTTTACAAAATAGTACCCATTAAAGATATTAGGAATCTCTATGTGACATTTCCCATACCTGACCTTCAGAAATACTACAAATCAAATCCTGGTCATTATCTTGGTCATCTCATTGGGCATGAAGGTCCTGGAAGTCTGTTATCAGAACTTAAGTCAAAGGGCTGGGTTAATACTCTTGTTGGTGGGCAGAAGGAAGGAGCCCGAGGTTTTATGTTTTTTATCATTAATGTGGACTTGACCGAGGAAGGATTATTACATGTTGAAGATATAATTTTGCACATGTTTCAATACATTCAGAAGTTACGTGCAGAAGGACCTCAAGAATGGGTTTTCCAAGAGTGCAAGGACTTGAATGCTGTTGCTTTTAGGTTTAAAGACAAAGAGAGGCCACGGGGCTATACATCTAAGATTGCAGGAATATTGCATTATTATCCCCTAGAAGAGGTGCTCACAGCGGAATATTTACTGGAAGAATTTAGACCTGACTTAATAGAGATGGTTCTCGATAAACTCAGACCAGAAAATGTCCGGGTTGCCATAGTTTCTAAATCTTTTGAAGGAAAAACTGATCGCACAGAAGAGTGGTATGGAACCCAGTACAAACAAGAAGCTATACCGGATGAAGTCATCAAGAAATGGCAAAATGCTGACCTGAATGGGAAATTTAAACTTCCTACAAAGAATGAATTTATTCCTACGAATTTTGAGATTTTACCGTTAGAAAAAGAGGCGACACCATACCCTGCTCTTATTAAGGATACAGCTATGAGCAAACTTTGGTTCAAACAAGATGATAAGTTTTTTTTGCCGAAGGCTTGTCTCAACTTTGAATTTTTCAGCCCATTTGCTTATGTGGACCCCTTGCACTGTAACATGGCCTATTTGTACCTTGAGCTCCTCAAAGACTCACTCAACGAGTATGCATATGCAGCAGAGCTAGCAGGCTTGAGCTATGATCTCCAAAATACCATCTATGGGATGTATCTTTCAGTGAAAGGTTACAATGACAAGCAGCCAATTTTACTAAAGAAGATTATTGAGAAAATGGCTACCTTTGAGATTGATGAAAAAAGATTTGAAATTATCAAAGAAGCATATATGCGATCTCTTAACAATTTCCGGGCTGAACAGCCTCACCAGCATGCCATGTACTACCTCCGCTTGCTGATGACTGAAGTGGCCTGGACTAAAGATGAGTTAAAAGAAGCTCTGGATGATGTAACCCTTCCTCGCCTTAAGGCCTTCATACCTCAGCTCCTGTCACGGCTGCACATTGAAGCCCTTCTCCATGGAAACATAACAAAGCAGGCTGCATTAGGAATTATGCAGATGGTTGAAGACACCCTCATTGAACATGCTCATACCAAACCTCTCCTTCCAAGTCAGCTGGTTCGGTATAGAGAAGTTCAGCTCCCTGACAGAGGATGGTTTGTTTATCAGCAGAGAAATGAAGTTCACAATAACTGTGGCATCGAGATATACTACCAAACAGACATGCAAAGCACCTCAGAGAATATGTTTCTGGAGCTCTTCTGTCAGATTATCTCGGAACCTTGCTTCAACACCCTGCGCACCAAGGAGCAGTTGG
>hsa_circ_0124930
ATATTGATGATGTTAAGAAGTTCAAACCGGGTTACCTGGAAGCTACTCTTAATTGGTTTAGATTATATAAGGTACCAGATGGAAAACCAGAAAACCAGTTTGCTTTTAATGGAGAATTCAAAAACAAGGCTTTTGCTCTTGAAGTTATTAAATCCACTCATCAATGTTGGAAAGCATTGCTTATGAAGAAGTGTAATGGAGGAGCTATAAATTGCACAAACGTGCAGATATCTGATAGCCCTTTCCGTTGCACTCAAGAGGAAGCAAGATCATTAGTTGAATCGGTATCATCTTCACCAAATAAAGAAAGTAATGAAGAAG
>hsa_circ_0080740
TTTCATGATCAACATGGGAGACTCCCACGTGGACACCAGCTCCACCGTGTCCGAGGCGGTGGCCGAAGAAGTATCTCTTTTCAGCATGACGGACATGATTCTGTTTTCGCTCATCGTGGGTCTCCTAACCTACTGGTTCCTCTTCAGAAAGAAAAAAGAAGAAGTCCCCGAGTTCACCAAAATTCAGACATTGACCTCCTCTGTCAGAGAGAGCAGCTTTGTGGAAAAGATGAAGAAAACGGGGAGGAACATCATCGTGTTCTACGGCTCCCAGACGGGGACTGCAGAGGAGTTTGCCAACCGCCTGTCCAAGGACGCCCACCGCTACGGGATGCGAGGCATGTCAGCGGACCCTGAGGAGTATGACCTGGCCGACCTGAGCAGCCTGCCAGAGATCGACAACGCCCTGGTGGTTTTCTGCATGGCCACCTACGGTGAGGGAGACCCCACCGACAATGCCCAGGACTTCTACGACTGGCTGCAGGAGACAGACGTGGATCTCTCTGGGGTCAAGTTCGCGGTGTTTGGTCTTGGGAACAAGACCTACGAGCACTTCAATGCCATGGGCAAGTACGTGGACAAGCGGCTGGAGCAGCTCGGCGCCCAGCGCATCTTTGAGCTGGGGTTGGGCGACGACGATGGGAA
>hsa_circ_0041771
GCGGGCAGGGCTGGGCAGCGGCCTGAGTCTCAGCGGACTTGTCCACCCGGAGTTGAGTCGGAGTGGCGAGCTGGCAGTACGGGCTCTGGAGCAGTTTGCCACTGTGGTGGAGGCCAAGCTGATAAAACACAAGAAGGGGATTGTCAATGAACAGTTTCTGCTGCAGCGGCTGGCAGACGGGGCCATCGACCTCTATGCCATGGTGGTGGTTCTCTCGAGGGCCTCAAGATCCCTGAGTGAGGGCCACCCCACGGCCCAGCATGAGAAAATGCTCTGTGACACCTGGTGTATCGAG
>hsa_circ_0076615
GAGGACCATGCGGCAGTAGCAGCCATGCTGCCCTTTCTGCTGGCCACACTGGGCACCACAGCCCTCAACAACAGCAACCCCAAGGACTACTGCTACAGCGCCCGCATCCGCAGCACTGTCCTGCAGGGCCTGCCCTTTGGGGGCGTCCCCACCGTGCTGGCTCTCGACTTCATGTGCTTCCTTGCACTGCTGTTCTTATTCTCTATCCTCCGGAAGGTGGCCTGGGACTATGGGCGGCTGGCCTTGGTGACAGATGCAGACAGGCTTCGGCGGCAGGAGAGGGACCGAGTGGAACAGGAATATGTGGCTTCAGCTATGCACGGGGACAGCCATGACCGGTATGAGCGTCTCACCTCTGTCTCCAGCTCCGTTGACTTTGACCAAAGGGACAATGGTTTCTGTTCCTGGCTGACAGCCATCTTCAGGATAAA
>hsa_circ_0038019
GTAAGGTTGATAACGGCAAAACAAAGGATCTATATCGCGACCTGATAAACATCTTTGACAAACTCCTGTTGCCCACCCATGCCTCCTGCCATGTACAGTTTTTCATGTTTTACCTCTGTAGTTTCAAATTGGGATTCGCAGAGGCATTTTTGGAACATCTCTGGAAAAAATTGCAGGACCCAAGTAATCCTGCCATCATCAGGCAGGCTGCTGGAAATTATATTGGAAGCTTTTTGGCAAGAGCTAAATTTATTCCTCTTATTACTGTAAAATCATGCCTAGATCTTTTGGTTAACTGGCTGCACATATACCTTAATAACCAGGATTCGGGAACAAAGGCATTCTGCGATGTTGCTCTCCATGGACCATTTTACTCAGCCTGCCAAGCTGTGTTCTACACCTTTGTTTTTAGACACAAGCAGCTTTTGAGCGGAAACCTGAAAGAAGGTTTGCAGTATCTTCAGAGTCTGAATTTTGAGCGGATAGTGATGAGCCAGCTAAATCCCCTGAAGATTTGCCTGCCCTCAGTGGTTAACTTTTTTGCTGCAATCACAAA
>hsa_circ_0110584
ATTCCGTGCTTGTGGTGAAGGCGAGGCAGCCAAAGCCTTTCTTTGCTGCCGGAAATACATTTGAGATGACTTGCAAAGTATCTTCCAAGAATATTAAGTCGCCACGCTACTCTGTTCTCATCATGGCTGAGAAGCCTGTCGGCGACCTCTCCAGTCCCAATGAAACGAAGTACATCATCTCTCTGGACCAGGATTCTGTGGTGAAGCTGGAGAATTGGACAGATGCATCACGGGTGGATGGCGTTGTTTTAGAAAAAGTGCAGGAGGATGAGTTCCGCTATCGAATGTACCAGACTCAGGTCTCAGACGCAGGGCTGTACCGCTGCATGGTGACAGCCTGGTCTCCTGTCAGGGGCAGCCTTTGGCGAGAAGCAGCAACCAGTCTCTCCAATCCTATTGAGATAGACTTCCAAACCTCAGGTCCTATATTTAATGCTTCTGTGCATTCAGACACACCATCAGTAATTCGGGGAGATCTGATCAAATTGTTCTGTATCATCACTGTCGAGGGAGCAGCACTGGATCCAG
>hsa_circ_0099288
TGCCACCGTGGGCCTTAATTGCAATAGCCATAGTCGCAGTCCTTTTAGTCCTGACCTGCTGCTTTTGTATCTGTAAGAAATGTTTGTTCAAAAAGAAAAACAAGAAGAAGGGAAAGGAAAAAGGAGGGAAGAATGCCATTAACATGAAAGATGTAAAAGACTTAGGGAAGACGATGAAAGATCAGGCCCTCAAGGATGATGATGCTGAAACTGGATTGACAGATGGAGAAGAAAAAGAAGAACCCAAAGAAGAGGAGAAACTGGGAAAACTTCAGTATTCACTGGATTATGATTTCCAAAATAACCAGCTGCTGGTAGGGATCATTCAGGCTGCCGAACTGCCCGCCTTGGACATGGGGGGCACATCTGATCCTTACGTGAAAGTGTTTCTGCTACCTGATAAGAAGAAGAAATTTGAGACAAAAGTCCACCGAAAAACCCTTAATCCTGTCTTCAATGAGCAATTTACTTTCAAGGTACCATACTCGGAATTGGGTGGCAAAACCCTAGTGATGGCTGTATATGATTTTGATCGTTTCTCTAAGCATGACATCATTGGAGAATTTAAAGTCCCTATGAACACAGTGGATTTTGGCCATGTAACTGAGGAATGGCGTGACCTGCAAAGTGCTGAGAAGGAAGAGCAAGAGAAATTGGGTGATATCTGCTTCTCCCTTCGCTACGTACCTACTGCTGGTAAGCTGACTGTTGTCATTCTGGAGGCAAAGAACCTGAAGAAGATGGATGTGGGTGGCTTATCCG
>hsa_circ_0107657
GTGCCCATTCCTGCACAGAACCACAGGGGACACTGAGCGCAGGTACCACCTTCGTTACTACAAAACTGGAATCTGCATCCACGAGACAGACTCGAAAGGCAACTGCACCAAAAACGGCCTGCACTGCGCTTTTGCCCACGGGCCCCATGACCTCCGCTCCCCTGTCTACGACATCAGGGAGCTTCAGGCCATGGAGGCCTTGCAGAATGGCCAGACCACGGTAGAGGGGAGCATAGAGGGCCAGTCGGCTGGGGCTGCGAGCCATGCCATGATAGAAAAGATCCTCAGCGAGGAGCCTCGGTGGCAAG
>mmu_circ_0012930
ATACCTCAGATTAGTTATGCATCCACGGCTCCTGAACTCAGTGATGACCGTCGCTATGACTTCTTCTCTCGCGTGGTCCCACCTGATTCCTTCCAAGCCCAAGCTATGGTAGACATTGTAAAGGCATTGGGCTGGAATTATGTATCTACTCTTGCATCTGAAGGAAGCTATGGAGAGAAAGGTGTGGAGTCCTTCACACAAATTTCCAAAGAAGCAG
>hsa_circ_0104158
ATATCAGAAAACCAGGACTCTGCAGATGTTGATCCTCAGGAGCATTCATTTACTCGAACTATTGATGAAGAAGCTGAAATGGAAGAACAGGCTGAGAGAGACCGGGAAGAGGGGCATCCGGAGCCAGAGGATGAAGAGGAGGAACGGGAACATGAAGTGATGACAGCTGGCAAAATCTTTCAGTGTTTCCTCTCAGCCCGTGAAGTAGCTCGTAGCCGAGACCGAGATAGAATGAACAGTGGGGCAGGGTCTGGGGCTCGAGCTGATGATCCACCTCCTCAGTCTCAGCAAGAGCGAAGGGTCAGCACAGACCTTCCTGAGGGTCAGGATGTGTACACTGCTGCATGCAACTCCGTGATCCATCGGTGTGCCCTGTTAATATTAGGAGTAAGTCCTGTGATAGATGAGCTTCAGAAGCGAAGAGAAGAAGGACAGTTGCAGCAACCTTCAACAAGTGCCTCTGAAGGGGGTGGACTTATGACCAGGAGTGAAAGTCTTACTGCAGAGAGCCGGCTAGTCCACACAAGCCCAAATTATAGACTGATCAAATCGAGGAGTGAATCTGATTTGTCTCAGCCTGAATCAGATGAAGAGGGTTACGCACTGAGTGGCAGACGAAATGTTGATTTGGATTTGGCAGCATCTCACAGAAAGAGAGGTCCTATGCACAGTCAATTGGAATCCCTGAGTGACTCTTGGGCTCGCCTGAAACATAGCAGAGACTGGTTATGCAACTCCTCCTATTCCTTTGAGTCAGATTTTGATCTTACCAAGTCTTTGGGAGTTCACACTTTGATTGAAAATGTTGTAAGCTTTGTGAGTGGAGATGTGGGGAATGCCCCAGGTTTTAAAGAGCCAGAGGAAAGTATGTCTACAAGTCCCCAGGCCTCCATCATTGCAATGGAACAGCAGCAGTTAAGGGCAGAACTTCGTTTAGAGGCACTTCATCAGATCCTCGTTCTATTGTCTGGGATGGAAGAAAAAGGTAGCATCTCACTGGCAGGAAGCAGATTGAGTTCAGGCTTCCAGTCCTCCACACTACTCACGTCTGTGAGGCTGCAGTTCCTAGCAGGGTGTTTTGGTTTAGGCACTGTTGGACACACAGGAGGCAAGGGAGAGAGTGGCCGATTGCATCACTATCAGGATGGGATCAGAGCAGCTAAGAGAAATATTCAGATTGAAATCCAGGTAGCTGTGCATAAAATTTATCAACAGTTGTCTGCTACCCTGGAAAGAGCCCTGCAAGCAAACAAGCATCACATTGAAGCCCAGCAACGTCTGCTTCTGGTTACAGTTTTTGCCCTAAGTGTTCATTATCAACCAGTAGATGTTTCTTTGGCAATTTCCACTGGTCTGCTAAACGTATTGTCACAGTTGTGTGGTACAGACACCATGCTAGGACAGCCCCTGCAGTTGTTGCCAAAGACGGGTGTTTCCCAGCTTAGCACAGCTTTGAAAGTGGCCAGTACAAGGTTGCTCCAGATTCTAGCCATCACTACTGGGACCTATGCTGATAAACTGAGTCCCAAAGTAGTTCAATCCTTGTTGGATCTACTCTGTAGTCAGTTGAAGAATTTATTGTCCCAAACTGGTGTACTACATATGGCCTCTTTCGGAGAAGGGGAGCAAGAAGACGGTGAAGAAGAAGAAAAAAAAGTTGACTCCAGTGGAGAAACTGAGAAGAAAGATTTCAGAG
>hsa_circ_0101481
AGGGACACCAGCTGTGTTGTTACCAGGATGGCACAAGAAGAGATTGGAAGGGAAGTAGGAAGGAGTGACCCTCAGACCTTGCTCTTGGGTGATGGGGTGGTTTGTACTTATGCATATTTCATTCTGCCTTGTGCCTTGTGATTTGCTGAGCTGTGGTTGAGATGAACTGGTTCTTTCTCCCTTGTTAAAAGGTCCATATTCAATAATAGTCCTAGAAAGATGGAAAGGTGCTCTAGGCCTAGAGAGGTAGACAGGTGTTAGGAAGACAAAGGGACTTGTCCTTCCAGAAAGACTATGCAAGGCACCCAGTTAGAGTTGGATAGATTTCCATATCTTTGAAATCCATCCCAAGAAGGGAGATTGAGGATAAGCAATGATCCCTGGTAGAGGGGAAGGCCCCTAGGAGGAGAATCCCCAGCATCTGTGGTGATACAGACTAGCCCTCAGAAAACTAGACCTTGAGCCCCCATCTGAAAGAATTTCTAGTAGGTTTGGCTTTCCCAGTGACTGGGCAGATCTTTAGAAGATCTGGAAGATTTGGCTGTGGGTGATGTGGAGGGGAGGCTGGGTGGCTCTGGGAGATAGGACCTGCCCAGAGGTAGGAGTAAAGTCCATGCTGGGCTGAGCTGCTCAGGGCTGGGGAAGTTCTGATTTCAGCATCTCTGGAAGTGTATGGCTACTTCAGAAGAAGCAAGGTGTTTTCCACAGCAGAGGAGAAAGCAGGGAGGCACTCAGCCAAAGTGGTGAGTGGACAATGTTTCTATCTTTTCTCCTGTTCAAGAACAGCCAACGTGAGCAGAAGACCATGGTCAGTTTCCAGTATGTTGGGGGTGGGAGTCGGGGTGATGTCAGAGTAATGAAGTCAACAAATCTGAGGTTATGATAAGCCCTGGTGTGGTAGCCCCTGGGGTAGCAGGGTTGGTCCCTGGGTGCTGAAGAGATGGGGGCAGGTCACAGATATGGTGCTAAGCTCTCTAGGTCAGTGGTTCTCAAACTTCAGAGGGCATAGAATCATTTCAGGAGTTTCTGGTTCAGTTGGTCTTAGGTGTGGTCCAGGAATATGCATTTTACATAAGCACTCATGTTCCAA
>hsa_circ_0076573
TTTCTACGCTCTTCAACTCAGATGACTTGGGGAGCCCTCTTCAGGCATGAAATCCTGTCCCGTGATCCTTTGCTATTAGCAATAATACCAAAATATCTTCGTGCTTCCATGACTAACTTGGTCAAGATGGGCTTTCCTTCTAAAACAGACAGCCCTAGCTGTGAATATTCTCGGTTTGATTTTGATAGCGATGAGGACTTCAATGCTTTCTTCAACTCCTCCCGAGCACAACAAGGAGAGGTGATGAGGTTGGCATGTCGTTTGGATCCCAAAACTAGCTTCCAGATGGCTGGGGAGTGGCTAAAGTATCAACTATCAACTTTTCTTGATGCTGGTTCTGTGAATTCTTGTTCTGCAGTTGGAACTGGAGAAGGAAGCCTCTGTTCCGTCTTCTCACCTTCATTCGTGCAGTGGGAAGCCATGACTCTTTTTTTGGAAAGTGTTATCACCCAGATGTTTCGAACACTAAATAGAGAAGAAATTCCTGTTAATGATGGAATAGAGCTATTGCAGATGGTTCTGAACTTTGATACCAAGGATCCCCTCATCCTGTCCTGCGTCCTTACTAATGTCTCTGCACTCTTTCCATTTGTCACCTACAGACCAGAGTTCCTGCCCCAGGTCTTCTCTAAGCTATTTTCATCTGTCACTTTTGAAACTGTTGAAGAAAGTAAGGCCCCCAGAACCCGGGCAGTGAGGAATGTGAGGAGGCATGCTTGTTCCTCCATCATCAAGATGTGTCGTGACTACCCCCAGCTTGTGCTG
>hsa_circ_0068091
TGGAATACTAGAGCAAAGAGAGAGAAACTGACAGAGTTAATGTTTGAACACTACAACATCCCTGCCTTCTTCCTTTGCAAAACTGCAGTTTTGACAGCATTTGCTAATGGTCGTTCTACTGGGCTGATTTTGGACAGTGGAGCCACTCATACCACTGCAATTCCAGTCCACGATGGCTATGTCCTTCAACAAGGCATTGTGAAATCCCCTCTTGCTGGAGACTTTATTACTATGCAGTGCAGAGAACTCTTCCAAGAAATGAATATTGAATTGGTTCCTCCATATATGATTGCATCAAAA
>hsa_circ_0000869
GAACCCACATGCCATTGACTCCCGACATCTCCTTACACTCTGCTGGGACACTTCTCAGACTCATTGGTTTTGATGACCTGCTGGGTTTTTTTTTGTTTTGTTTTGTTTTGTTTTGTTTTTTTTTTGAGATGGAATCTCGCTCTGTCACCCAGGCTGGAGTGCAGTGGTGCTATCTCAGCTCGCTGCAAGCTCCGCCTCCCGGGTTCACGGCCATTCTCCTGGCTCACCCTCCTGAGTAGCTGGGACTACAGGCGCCCGCTGCCACGCCCAGCTAATTTTTTGTATTGTTTAGTAGAGACGGGGTTTCACCGTGTTAGCCAGGATGGTCTCGATCTCCTGACCTTGTGATCTGCCCGCCTCGGCCTCCCAAAGTGCTGGGATTACAGGCATGAACCACCGCACCCGGCCAACCTAGTGGTTTTGAGGAGGACTCGTCAGGAGTTTTGTAAAATGTCCCCCAAC
>hsa_circ_0102598
TCTCTGAAAGCCACTCGGAATTTCTCCATCTCAGATTGGAGCAAGAACTTTGAGGTTGTTTTCCAGGATGAAGAAGCTCTGGACTGGGGAGGGCCTCGCCGGGAATGGTTTGAGCTAATCTGCAAAGCACTATTTGATACCACCAATCAGCTCTTCACCCGGTTCAGTGACAACAACCAAGCATTAGTGCATCCCAACCCTAATCGCCCCGCTCATCTGCGCCTGAAAATGTATGAGTTTGCGGGACGGCTCGTGGGCAAGTGTCTCTATGAGTCCTCTCTAGGAGGAGCCTACAAGCAGTTGGTCCGAGCTCGCTTCACCCGCTCTTTCCTGGCCCAAATCATAGGACTGCGTATGCATTACAAGTACTTTGAAACAGATGACCCAGAATTCTACAAATCTAAAGTTTGTTTTATCCTCAACAATGACATGAGTGAGATGGAGCTGGTCTTTGCAGAAGAGAAATATAATAAATCAGGTCAATTGGATAAGGTTGTAGAACTCATGACAGGTGGAGCTCAAACTCCAGTCACCAATGCGAATAAAATCTTCTATTTAAATTTGCTGGCCCAATATCGGCTGGCCAGTCAAGTGAAAGAGGAGGTGGAACATTTCCTAAAAGGCCTGAATGAATTGGTCCCTGAGAACCTTTTGGCTATTTTTGATGAGAATGAGCTTGAG
>mmu_circ_0011895
ATACCATAAACTGGGAACAGGATTTAACCCCAACACATTGGATAAGCAGAAAGAAAGGCAAAAAGGACTGCCCAGACAAGTCTTTGAATCTGATGAAGCTCCCGATGGCAGCAGCTACCAGGATGAGCAAGATGATCTTAAAAGACGTTCGATGTCAATAGATGATACTCCAAGGGGTAGCTGGGCCTGCAGTATCTTTGACTTAAAAAATTCACTTCCTGATGCCTTGCTTCCTAATTTACTTGATCGAACTCCAAATGAAGAAATAGACCATCAGAATGATGACCAAAGGAAATCAAACCGCCACAAGGAACTGTTTGCTTTGCATCCATCACCAGATGAGGAAGAACCAATCGAAAGGCTCAGTGTTCCTGATGTGCCCAAAGAGCATTTCGGACAAAGACTTCTTGTGAAATGTTTATCACTCAAGTTTGAGATTGAAATTGAGCCCATTTTTGCAAGTTTGGCTTTATATGATGTCAAGGAGAAGAAAAAGATTTCCGAGAATTTTTATTTCGACCTTAATTCAGAGCAGATGAAGGGACTGTTACGACCGCATGTGCCCCCTGCTGCCATCACCACTCTGGCAAGATCAGCCATTTTTTCTATAACTTATCCTTCCCAAGATGTCTTTCTTGTGATAAAGTTAGAAAAAGTCCTTCAGCAAGGAGACATTGGAGAGTGTGCAGAACCATATATGATTTTCAAAGAAGCTGATGCCACCAAGAATAAGGAAAAATTGGAGAAATTGAAAAGTCAAGCTGACCAATTTTGCCAGAGACTTGGGAAATACCGCATGCCTTTTGCTTGGACTGCGATTCATTTAATGAATATTGTTAGCAGTGCTGGCAGCTTAGAAAGAGACTCCACAGAAGTCGAGATCAGTACTGGAGAACGGAAAGGTTCTTGGTCAGAGAGGAGGAATTCTAGTCTTGTTGGCAGGCGGTCCCTGGAGAGGACGACCAGTGGGGATGATGCTTGCAACTTGACCAGCTTCCGGCCTGCCACCCTCACTGTGGCAAACTTTTTTAAGCAGGAAGGAGACCGTTTAAGTGATGAGGACCTGTACAAGTTCCTCGCTGATATGAGAAGGCCGTCTTCTGTCTTACGGAGGCTGAGACCAATTACAGCTCAGCTGAAGATAGACATTTCTCCTGCACCTGAAAATCCCCATTACTGCCTAACCCCAGAGCTGCTTCAGGTGAAGCTGTACCCCGACAGCCGAGTCAGGCCCACCAGAGAAATTTTAGAATTTCCTGCCAGGGATGTCTATGTTCCAAACACAACTTACAG
>hsa_circ_0075645
GAATCTTGCCTCCACACCACGAGTCCCATGCCAAGGTGATGATGTATCGTAAGGAGCAGTACTTGGATGTCCTTCATGCCCTGAAAGTCGTTCGCTTTGTTAGTGATGCCACACCTCAGGCTGAAGTCTATCTCCGCATGTATCAGCTGGAGTCTGGGAAGTTACCTCGAAGTCCCTCTTTTCCACTGGAGCCAGATGATGAAGTGTTTCTTGCCATAGCTAAAGCCATGGAGGAAATGGTGGAAGATAGTGTCGACTGTTACTGGATCACCCGACGCTTTGTGAACCAATTAAATACCAAGTACCGGGATTCCTTGCCCCAGTTGCCAAAAGCGTTTGAACAATACTTGAATCTGGAAGATGGCAGACTGCTGACTCATCTGAGGATGTGTTCCGCGGCGCCCAAACTTCCTTATGATCTCTGGTTCAAGAGGTGCTTTGCGGGATGTTTGCCTGAATCCAGTTTACAGAGGGTTTGGGATAAAGTTGTGAGTGGATCCTGTAAGATCCTAGTTTTTGTAGCTGTCGAAATTTTATTAACCTTTAAAATAAAAGTTATGGCACTGAACAGTGCAGAGAAGATAACAAAGTTTCTGGAAAATATTCCCCAGGACAGCTCAGACGCGATCGTGAGCAAGGCCATTGACTTGTGGCACAAACACTGTGGGACCCCGGTCCATTCAAGCTGAACGCACCCGCTGGTTGTGGACCGTCTGCCAGGCACCACA
>hsa_circ_0130567
GGTTACGACTCACTGATTAAAAAGAGGGACTTTTTCAAATACTTTGCACTTTTGATTGTGTATTATGGATACCAAGGAAGAGAAGAAGGAACGGAAACAAAGTTATTTTGCTCGACTGAAAAAGAAAAAACAAGCCAAACAAAATGCAGAGACAGCCTCAGCTGTAGCTACAAGGACTCATACTGGGAAGGAAGATAATAATACAGTAGTTTTAGAGCCAGACAAGTGCAACATTGCTGTGGAAGAGGAATATATGACTGATGAGAAAAAAAAGAGAAAAAGTAATCAGTTAAAGGAGATCAGGCGTACAGAACTAAAGAGATATTATAGTATTG
>hsa_circ_0105315
GTTCAGTGTATCTTTGCCTGCCTACATCAATCTGCAAGGGAGTTGCAGAAAGCCTCATGTTCATCGAGCCGTGAGTCACAACCAATTTCTAAGCTGTTATAACAAAAAAGTGTTTGCTTTTTTTCACAAGTAACTTTAAAAGTGTAGTTTAGAAAGAAAACATTTTCAATAAAAAGACACTACATTAATCCTGGATGCTTGCAAATCCTAAAATATATTCCTCCTCTAGCGTTGCACAGCTCTGTGTTGTATACACAGACTAGCTTTAAAATTTGTCACATACCACTTTACCTTTACTTTTATGTATCATTCCCCCGACTTCCTTACTGCAGGTGTGGGCAAGAAAACTTTTCCTTTAACACTTTTCAACAGCGGGCATAAAATTCTGCAGCTGAGGTCTTGAAGAATGCAGATGGGTACAGTATGTGTTGGAGCTCACAGTGTGTATTGACTAACCTAGTTCCTTTTTTGCTTTTTTTGGTATTGTCTTGTTAAAAGTGACTCCCAGGTAGCAACTCTCTTTTTTAAGGGTGGGAACGAAAGGGACGTAGGAAGAATAGATCTAGATTATTTAACAGTCTTCGATAGAGTTTGAAAGCTTTCTTCTTCATTCAATTTTGGGCAAAATACTGCCTCTGCATTTGTTCATAACAAAAAGATTAGATTAATAAGTAGCTTTTGTTGGTGGAAATTACCAGCTCTATAAGTCACCCTTGGTGGTTCATGGACCTCTGATTAGCTTGGGTTTTGCAGTCTCATTGCCACATGTATATGTGGAGCCAATGGCCTTTTGGTGCTCAGCTGTTTACGTCTGACTCCTTGACTTCTTTGGTACAGTGATGGAGTCAGATCTCATTAAGTGTGATTCTCCATGATATAACTAGCCTCAAAAAAATGTGTATTCCACTCCAGTTGTAAATATCTTTAGATCAGCTTTTCATTGCATTTGATGGGGAGAACACAGAAATGATAGTCTGCAAATCATCCAGGTGAATTGTTATACTAGTTATTTTTTGGTGGTTAATGTGATAATATTGTCTTATTTAAAACCACAAATGAATTTCAGGAGACGAAACCAGACAGAGGGTCAAGTTTACAGATGACCGTGTCTGCAAGAGTCACCTTCTGGACTGCTGCCCCCATGACATCCTGGCTGGGACG
>hsa_circ_0043557
GTGAGGACAGCAATGACCTCATCCGACACTTCCTCATCGAGTCGTCTGCCAAAGGAGTGCATCTCAAAGGAGCAGATGAGGAGCCCTACTTTGGGAGCCTCTCTGCCTTCGTGTGCCAGCATTCCATCATGGCCCTGGCCCTGCCCTGCAAACTCACCATCCCACAGAGAGAACTGGGAGGTGCAGATGGGGCCTCGGACTCTACAGACAGCCCAGCCTCCTGCCAGAAGAAATCTGCGGGCTGCCACACCCTGTACCTGAGCTCAGTGAGCGTGGAGACCCTGACTGGAGCCCTGGCCGTGCAGAAAGCCATCTCCACCACCTTTGAGAGGGACATCCTCCCCACGCCCACCGTGGTCCACTTCAAAGTCACAGAGCAGGGCATCACTCTGACTGATGTCCAGAGGAA
>hsa_circ_0124549
CCACCACACCTGGCCTGTCTCTATAAACTCTTAACTGTATTGCCTACTCCTATTGTCTAGGATTCCAAGTATGAATCTGGTCCTTTGCTACTTATAGGTGTGTCTTGGGACCAGCAGGATGGGCCTTGCTGGAGAGCATGTTAGAAATGTAGATCCTTAGGTGCCACTCCAAGTTCCTGACTCAGAATATTCATTTTAAAAATGATGAG
>hsa_circ_0121091
GGTTCTTGATGGTGCTAGACATTCCCCAGGAGCGGGGGCTCAGCTCTCTGGACCGGAAATACCTTGATGGGCTGGATGTGTGCCGCTTCCCCTTGCTGGATGCCCTACGCCCACTGCCACTTGACTGGATGTATCTTGTCTACACCATCATGTTTCTGGGGGCACTGGGCATGATGCTGGGCCTGTGCTACCGGATAAGCTGTGTGTTATTCCTGCTGCCATACTGGTATGTGTTTCTCCTGGACAAGACATCATGGAACAACCACTCCTATCTGTATGGGTTGTTGGCCTTTCAGCTAACATTCATGGATGCAAACCACTACTGGTCTGTGGACGGTCTGCTGAATGCCCATAGGAGGAATGCCCACGTGCCCCTTTGGAACTATGCAGTGCTCCGTGGCCAGATCTTCATTGTGTACTTCATTGCGGGTGTGAAAAAGCTGGATGCAGACTGGGTTGAAGGCTATTCCATGGAATATTTGTCCCGGCACTGGCTCTTCAGTCCCTTCAA
>hsa_circ_0118831
GTCATCCTGTACAGTTCTACAGCATGAATAGGCCTGCCTCTCGCCATACTCCCCCAACAATAGGGGGCTCGTTGCCCTATAGACGCCCTCCTTCCATTACTTCACAAACAAGCCTTCAGAATCAGATGAATGGAGGACCTTTTTATAGCCAGAATCCAGTATCTCTTGCTCCTCCTCCTCCCTCCATCCTACAGGTAACTCCTCAGTTACCTTTAATGGGATTTGTGGCCAGAGTCCAAGAAAATA
>hsa_circ_0118115
GACCCTTCAAGGAACCACAGGGCCTACAGGCTGACAGTAGCTAAGCTGGAACCTCCTCTCATCCCCTTCATGCCTTTGCTCATTAAAGATATGACATTTACTCATGAGGGGAACAAGACGTTCATTGACAATCTAGTAAACTTTGAAAAAATGGTATGTGCAGTATTATAACCTTAACCACAATGTGTTTTTAAAATAAAATTTGCATTTTTTCTAATAAAGGAAATAATTTCCATATATGCTGCCCTGCTAAAAAGGTAGTTACACATAAAGGAGTTTTGAAATATTTGGTTCAAATTGGCTACCTATTCTATTCTGTCAGTTCTCTTTTGTGAAATTGAATAGTATTTGTGTGGTGGTTCACAGCAGCAGCTGGCTTTTATGCCGTGTGTTTCTTCCTTGGCAGCCTGTTGCTGAAATGCACAAATGTTCCTGAGTGACTTCCATGTTGTTGTTTTGCTATAACGTTTGTGGAGCTAGACTGCCCCAGGATGCCTTTGAAAGGTTTATCTGCCAAGCCTGACTTCAGTGCCCGTAG
>hsa_circ_0127589
AAGTCAACGAAAGGTTCCGTTGTCCTTGACCACGTATTCCATCACGTAAACCTTGTGGAGATAGATTATTTTGGGCTACGTTACTGTGACAGAAGCCATCAGACGTATTGGCTGGATCCTGCAAAAACCCTTGCTGAACACAAAGAACTGATCAACACTGGACCTCCATATACTTTGTATTTTGGTATTAAATTCTATGCTGAAGATCCATGTAAACTTAAAGAAGAAATAACCAGATATCAGTTTTTCTTGCAGGTGAAGCAAGATGTCCTTCAGGGCCGTCTGCCCTGTCCCGTCAACACTGCTGCTCAGCTGGGAGCGTATGCCATCCAGTCGGAGCTTGGAGATTATGACCCATATAAACATACTGCAGGATATGTATCTGAGTACCGGTTTGTTCCTGATCAGAAGGAAGAACTTGAAGAAGCCATAGAAAGGATTCATAAAACTCTAATGGGTCAGATTCCTTCTGAGGCTGAGCTGAATTACTTGAGGACTGCCAAATCCCTGGAGATGTATGGCGTTGACCTCCATCCCGTCTATGGAGAAAACAAGTCTGAGTATTTCTTAGGATTAACTCCGGTTGGTGTTGTTGTGTACAAGAATAAAAAGCAAGTGGGGAAGTATTTCTGGCCTCGGATTACAAAGGTTCACTTCAAGGAGACTCAATTTGAACTCAGAGTACTGGGAAAAGATTGTAACGAAACCTCATTCTTTTTTGAAGCTCGGAGTAAAACTGCTTGCAAGCACCTCTGGAAGTGCAGTGTGGAACATCATACATTTTTTAGAATGCCAGAAAATGAATCCAATTCACTGTCAAGAAAACTCAGCAAGTTTGGATCCATACGTTATAAGCACCGCTACAGTGGCAGGACAGCTTTGCAAATGAGCCGAGATCTTTCTATTCAGCTTCCCCGGCCTGATCAGAATGTGACAAGAAGTCGAAGCAAGACTTACCCTAAGCGAATAGCACAAACACAGCCAGCTG
>hsa_circ_0047272
AAATCATAGCCCACTAATGAGTTTTGGAGCCAGCTTTGTCAGTTTTTTGAATGCCATGATGACATTTGAGGAAGAAAAAATGCAGTTGGCATGTGATGACTTAAAAACCACAGAAAAACTGTGTGAAAGTGAAGAGGCTGGAGTAATTGAAACAATCAAGAATAAAATTAAGAAGAACGTTGATGTCCGAAAATCCGCCCCCTCTATGGTTGATCGGCTTCAGAGGCAGATAATCATAGCTGACTGCCAGGTTTACCTGGCTGTGCTTTCATTTGTAAAACAAGAATTGTCAGCTTATATCAAAGGTGGGTGGATCCTTAGGAAAGCCTGGAAGATTTACAATAAATGCTATCTGGACATCAATGCCCTTCAGGAGCTGTATCAGAAGAAGCTAACTGAAGAGTCCTTGACTTCTGATGCTGCAAATGATAATCACATTGTGGCTGAAGGGGTGTCTGAGGAGTCTCTGAACAGACTGAAAGGTGCTGTTAGCTTTGGATATGGCCTTTTTCACCTTTGCATATCCATGGTGCCCCCAAACCTGCTCAAAATCATCAACCTGCTGGGTTTTCCTGGAGACCGCCTACAGGGGCTTTCTTCACTGATGTATGCAAGCGAAAGTAAGGACATGAAGGCCCCTTTAGCTACATTAGCTCTGCTCTGGTATCATACTGTAGTCCGCCCGTTTTTTGCCTTGGATGGCAGTGATAACAAGGCAGGCCTGGATGAAGCTAAGGAAATTCTCCTTAAAAAAGAAGCTGCTTATCCAAATTCTTCCCTCTTTATGTTTTTCAAGGGACGGATACAACGACTAGAGTGTCAAATCAACAGTGCCTTGACATCTTTCCACACTGCTTTGGAACTTGCAGTAGACCAGAGAGAAATTCAACATGTCTGTCTGTATGAAATTGGTTGGTGCAGCATGATAGAGCTCAATTTCAAGGATGCATTTGATTCCTTTGAGAGGCTAAAAAATGAGTCCAGGTGGTCCCAGTGCTATTATGCCTACTTGACTGCAGTTTGTCAGGGAGCCACTGGTGATGTGGATGGGGCACAGATTGTCTTTAAAGAAGTTCAGAAACTCTTCAAAAGGAAAAACAATCAGATTGAACAGTTCTCGGTGAAAAAGGCAGAGCGATTTCGGAAGCAAACCCCAACCAAAGCGCTCTGTGTGTTGGCGTCTATTGAAGTGTTGTACTTGTGGAAAGCTCTTCCAAACTGTTCCTTCCCCAACCTGCAGAGGATGAGTCAAGCTTGCCATGAAGTGGATGACTCATCTGTTGTTGGATTAAAGTATTTGCTTCTTGGTGCCATACACAAATGTCTAGGAAACTCAGAAGATGCTGTTCAGTACTTCCAGCGAGCTGTTAAAGATGAATTGTGTCGTCAGAATAACTTATATGTTCAGCCGTATGCCTGTTATGAACTTGGCTGTCTTCTATTAGACAAACCAGAG
>hsa_circ_0073907
GCTCTGGTGCTGCGGCTCCGCTCTCGTCGCAACGAGATCTTTCGAGATCTTCTCCGCCCCCGCTACCGGCGCCTCCTCTGCGGCCACTGAGCCGGAGCCGGCCTGAGCAGCGCTCTCGGTTGCAGTACCCACTGGAAGGACTTAGGCGCTCGCGTGGACACCGCAAGCCCCTCAGTAGCCTCGGCCCAAGAGGCCTGCTTTCCACTCGCTAGCCCCGCCGGGGGTCCGTGTCCTGTCTCGGTGGCCGGACCCGGGCCCGAGCCCGAGCAGTAGCCGGCGCCATGTCGGTGGTGGGCATAGACCTGGGCTTCCAGAGCTGCTACGTCGCTGTGGCCCGCGCCGGCGGCATCGAGACTATCGCTAATGAGTATAGCGACCGCTGCACGCCGGCTTGCATTTCTTTTGGTCCTAAGAATCGTTCAATTGGAGCAGCAGCTAAAAGCCAGGTAATTTCTAATGCAAAGAACACAGTCCAAGGATTTAAAAGATTCCATGGCCGAGCATTCTCTGATCCATTTGTGGAGGCAGAAAAATCTAACCTTGCATATGATATTGTGCAGTTGCCTACAGGATTAACAGGTATAAAGGTGACATATATGGAGGAAGAGCGAAATTTTACCACTGAGCAAGTGACTGCCATGCTTTTGTCCAAACTGAAGGAGACAGCCGAAAGTGTTCTTAAGAAGCCTGTAGTTGACTGTGTTGTTTCGGTTCCTTGTTTCTATACTGATGCAGAAAGACGATCAGTGATGGATGCAACACAGATTGCTGGTCTTAATTGCTTGCGATTAATGAATGAAACCACTGCAGTTGCTCTTGCATATGGAATCTATAAGCAGGATCTTCCTGCCTTAGAAGAGAAACCAAGAAATGTAGTTTTTGTAGACATGGGCCACTCTGCTTATCAAGTTTCTGTATGTGCATTTAATAGAGGAAAACTGAAAGTTCTGGCCACTGCATTTGACACGACATTGGGAGGTAGAAAATTTGATGAAGTGTTAGTAAATCACTTCTGTGAAGAATTTGGGAAGAAATACAAGCTAGACATTAAGTCCAAAATCCGTGCATTATTACGACTCTCTCAGGAGTGTGAGAAACTCAAGAAATTGATGAGTGCAAATGCTTCAGATCTCCCTTTGAGCATTGAATGTTTTATGAATGATGTTGATGTATCTGGAACTATGAATAGAGGCAAATTTCTGGAGATGTGCAATGATCTCTTAGCTAGAGTGGAGCCACCACTTCGTAGTGTTTTGGAACAAACCAAGTTAAAGAAAGAAGATATTTATGCAGTGGAGATAGTTGGTGGTGCTACACGAATCCCTGCGGTAAAAGAGAAGATCAGCAAATTTTTCGGTAAAGAACTTAGTACAACATTAAATGCTGATGAAGCTGTCACTCGAGGCTGTGCATTGCAGTGTGCCATCTTATCGCCTGCTTTCAAAGTCAGAGAATTTTCTATCACTGATGTAGTACCATATCCAATATCTCTGAGATGGAATTCTCCAGCTGAAGAAGGGTCAAGTGACTGTGAAGTCTTTTCCAAAAATCATGCTGCTCCTTTCTCTAAAGTTCTTACATTTTATAGAAAGGAACCTTTCACTCTTGAGGCCTACTACAGCTCTCCTCAGGATTTGCCCTATCCAGATCCTGCTATAGCTCAGTTTTCAGTTCAGAAAGTCACTCCTCAGTCTGATGGCTCCAGTTCAAAAGTGAAAGTCAAAGTTCGAGTAAATGTCCATGGCATTTTCAGTGTGTCCAGTGCATCTTTAGTGGAGGTTCACAAGTCTGAGGAAAATGAGGAGCCAATGGAAACAGATCAGAATGCAAAGGAGGAAGAG
>hsa_circ_0081821
ACCATACCCTTTTGTGTTATTCTACTCTAAATTTCATGGGCTAGAAATGTGTGTTGATGCAAGGACTTTTGGGAATGAGGCTCGATTCATCAGGCGGTCTTGTACACCCAATGCAGAGGTGAGGCATGAAATTCAAGATGGAACCATACATCTTTATATTTATTCTATACACAGTATTCCAAAGGGAACTGAAATTACTATTGCCTTTGATTTTGACTATGGAAATTG
>hsa_circ_0102513
AATATTAGGTGTTCCAGTCAAAGTCACCCAGATTTGCCAAAAGACCTGGCACAAATGTCACTTCCACTATGAAGTCCCACTGACTTCCATATACAAGACAATCTGCTGGGAATTTCTTGGGTTGACAGCTCTTGGATCCCTATTTTGAACAGTGGTAGTGTCCTGGATTACTTTTCAGAAAGAAGTAATCCTTTTTATGACAGAACATGTAATAATGAAGTGGTCAAAATGCAGAGGCTAACATTAGAACACTTGAATCAGATGGTTGGAATCGAGTACATCCTTTTGCATGCTCAAGAGCCCATTCTTTTCATCATTCGGAAGCAACAGCGGCAGTCCCCTGCCCAAG
>hsa_circ_0136139
CCTCCCAAAGTGTTGGGATTACAGGCAGGAGCCACCACACCCAGCCCCACTGTGGGTTTTAACCATAGGGATCAACTCCTCCAAGAAAGTTTCCTCTGTTTTTTCCTCAATTCTGAGTCAGGTACCTTCCTCAGAGTCCCTACCATCATACCAGTATATTATGGCATTTACTCACTGGCTCCTGAGGAGTCTACAAAACTCCTAGAAGCAGAGATTGCATCATGA
>hsa_circ_0038257
TCTTATGCAAGATCTACTGCAGTCATGTCTATGGTTGGATACATAATTGGCCTTGGAGACAGACATCTGGATAATGTTCTTATAGATATGACGACTGGAGAAGTTGTTCACATAGATTACAATGTTTGCTTTGAAAAAGGTAAAAGCCTTAGAGTTCCTGAGAAAGTACCTTTTCGAATGACACAAAACATTGAAACAGCACTGGGTGTAACTGGAGTAGAAGGTGTATTTAGGCTTTCATGTGAGCAGGTTTTACACATTATGCGGCGTGGCAGAGAGACCCTGCTGACGCTGCTGGAGGCCTTTGTGTACGACCCTCTGGTGGACTGGACAGCAGGAGGCGAGGCTGGGTTTGCTGGTGCTGTCTATGGTGGAGGTGGCCAGCAGGCCGAGAGCAAGCAGAGCAAGAGAGAGATGGAGCGAGAGATCACCCGCAGCCTGTTTTCTTCTAGAGTAGCTGAGATTAAGGTGAACTGGTTTAAGAATAGAGATGAGATGCTGGTTGTGCTTCCCAAGTTGGACGGTAGCTTAGATGAATACCTAAGCTTGCAAGAGCAACTGACAGATGTGGAAAAACTGCAGGGCAAACTACTGGAGGAAATAGAGTTTCTAGAAGGAGCTGAAGGGGTGGATCATCCTTCTCATACTCTGCAACACAGGTATTCTGAGCACACCCAACTACAGACTCAGCAAAGAGCTGTTCAGGAAGCAATCCAGGTGAAGCTGAATGAATTTGAACAATGGATAACACATTATCAGGCTGCATTCAATAATTTAGAAGCAACACAGCTTGCAAGCTTGCTTCAAGAGATAAGCACACAAATGGACCTTGGTCCTCCAAGTTACGTGCCAGCAACAGCCTTTCTGCAGAATGCTGGTCAGGCCCACTTGATTAGCCAGTGCGAGCAGCTGGAGGGGGAGGTTGGTGCTCTCCTGCAGCAGAGGCGCTCCGTGCTCCGTGGCTGTCTGGAGCAACTGCATCACTATGCAACCGTGGCCCTGCAGTATCCGAAGGCCATATTTCAGAAACATCGAATTGAACAGTGGAAGACCTGGATGGAAGAGCTCATCTGTAACACCACAGTAGAGCGTTGTCAAGAGCTCTATAGGAAATATGAAATGCAATATGCTCCCCAGCCACCCCCAACAGTGTGTCAGTTCATCACTGCCACTGAAATGACCCTGCAGCGATACGCAGCAGACATCAACAGCAGACTTATTAGACAAGTGGAACGCTTGAAACAGGAAGCTGTCACTGTGCCAGTTTGTGAAGATCAGTTGAAAGAAATTGAACGTTGCATTAAAGTTTTCCTTCATGAGAATGGAGAAGAAGGATCTTTGAGTCTAGCAAGTGTTATTATTTCTGCCCTTTGTACCCTTACAAG
>hsa_circ_0071351
TATTTAAAGAACTTCTAACAAGATTGTCAGAAGAGAAAAGAAATGGTGCCCCCCACCTTCCTAAAATTGGTGACATTAAAAAGGCCAGTCGCTACTCCATTCCAGATCTTGCTGTAGATGTAGAACAGGTGATAGGACTTGAAAAAGTGAACAAAAAAAGTAAAGCCAACACTGTGGGAGGAAGGAACAAGCTGAAAAAGATACTCGACAAGACTCGGATCAGTATCTTGCCACAGAAACCATACAATGATATTGGGATTGGTCAGTCTCAAGATGACAGCATAGTAGGATTAAGGCAGACAAAGCACATCCCAACTGCATTGCCTGTCAGTGGAACCTTATCATCCAGTAATCCTGATTTATTGCAGTCACATCATCGCATTTTAGACTTCAGTGCTACTCCTGACTTGCCAGATCAAGTGCTAAGGGTTTTTAAGGCTGATCAGCAAAGCCGCTACATCATGATCAGTAAGGACACTACAGCAAAGGAAGTGGTCATTCAGGCTATCAGGGAGTTTGCTGTTACTGCCACCCCGGATCAATATTCACTATGTGAGGTCTCTGTCACACCTGAGGGAGTAATCAAACAAAGAAGACTTCCAGATCAGCTTTCCAAACTTGCAGACAGAATACAACTGAGTGGAAGGTATTATCTGAAAAACAACATGGAAACAGAAACTCTTTGTTCAGATGAAGATGCTCAGGAGTTGTTGAGAGAGAGTCAAATTTCCCTCCTTCAGCTCAGCACTGTGGAAGTTGCAACACAGCTCTCTATGCGAAATTTTGAACTCTTTCGCAACATTGAACCTACTGAATATATAGATGATTTATTTAAACTCAGATCAAAAACCAGCTGTGCCAACCTGAAGAGATTTGAAGAAGTCATTAACCAGGAAACATTTTGGGTAGCATCTGAAATTCTCAGAGAAACAAACCAGCTGAAGAGGATGAAGATCATTAAGCATTTCATCAAGATAGCACTGCACTGTAGGGAATGCAAGAATTTTAACTCAATGTTTGCAATCATCAGTGGCCTAAACCTGGCACCAGTGGCAAGACTGCGAACGACCTGGGAGAAACTTCCCAATAAATACGAAAAACTATTTCAAGATCTCCAAGACCTGTTTGATCCTTCCAGAAACATGGCAAAATATCGTAATGTTCTCAATAGTCAAAATCTACAACCTCCCATAATCCCTCTATTCCCAGTTATCAAAAAGGATCTCACCTTCCTTCACGAAGGAAATGACTCAAAAGTAGACGGGCTGGTCAATTTTGAGAAGCTAAGGATGATTGCAAAAGAAATTCGTCACGTTGGCCGAATGGCTTCAGTGAACATGGACCCTGCCCTCATGTTCAGGACTCG
>hsa_circ_0116400
GTCAAAGCATGAAGAAATTGATCTGGTCAGTTTAGAGGAGTTTTATAAGGAGGCTCCACCAGATATCAGCAAGGCCGAAGTCACCATGGGAGACCCTCACCAGCAAACACTGGCACGTCTGGACTGGGAGCTGGAGCAGCGGAAAAGGCTGGCAGAGAAGTACCGAGAGTGCCTATCTAACAAGGAGAAGATTCTCAAGGAGATTGAGGTGAAGAAGGAGTACCTGAGCAGCCTCCAGCCCCGCCTCAACAGCATCATGCAG
>hsa_circ_0114378
GATCGGAAACTCCATGGTACAGCTCAGCAACTGCTCCAGGACAGCAAGACAAAAATAGAAGTCATACGAATGCAGATTCTTCAGGCAGTCCAGACTAATGAATTGGCTTTTGATAATGCAAAACCTGTGATAAGTCCTCTTGAACTTCGGATGGAAGAATTAAGGCATCATTTTAGGATAGAGTTTGCAGTAGCAGAAGGTGCAAAGAATGTAATGAAATTACTTGGCTCAGGAAAAGTAACAGACAGAAAAGCACTTTCAGAAGCTCAAGCAAGATTTAATGAATCAAGTCAGAAGTTGGACCTTTTAAAGTATTCATTAGAGCAAAGATTAAACGAAGTCCCCAAGAATCATCCCAAAAGCAGGATTATTATTGAAGAACTTTCACTTGTTGCTGCATCACCAACACTAAGTCCACGTCAAAGTATGATATCTACGCAAAATCAATATAGTACACTATCCAAACCAGCAGCACTAACAGGTACTTTGGAAGTTCGTCTTATGGGCTGCCAAGATATCCTAGAGAATGTCCCTGGACGGTCAAAAGCAACATCAGTTGCACTGCCTGGTTGGAGTCCAAGTGAAACCAGATCATCTTTCATGAGCAGAACGAGTAAAAGTAAAAGCGGAAGTAGTCGAAATCTTCTAAAAACCGATGACTTGTCCAATGATGTCTGTGCTGTTTTGAAGCTCGATAATACTGTGGTTGGCCAAACTAGCTGGAAACCCATTTCCAATCAGTCATGGGACCAGAAGTTTACACTGGAACTGGACAGGTCACGTGAACTGGAAATTTCAGTTTATTGGCGTGATTGGCGGTCTCTGTGTGCTGTAAAATTTCTGAGGTTAGAAGATTTTTTAGACAACCAACGGCATGGCATGTGTCTCTATTTGGAACCACAGGGTACTTTATTTGCAGAGGTTACCTTTTTTAATCCAGTTATTGAAAGAAGACCAAAACTTCAAAGACAAAAGAAAATTTTTTCAAAGCAACAAGGCAAAACATTTCTCAGAGCTCCTCAAATGAATATTAATATTGCCACTTGGGGAAGGCTAGTAAGAAGAGCTATTCCTACAGTAAATCATTCTGGCACCTTCAGCCCTCAAGCTCCTGTGCCTACTACAGTGCCAGTGGTTGATGTACGCATCCCTCAACTAGCACCTCCAGCTAGTGATTCTACAGTAACCAAATTGGACTTTGATCTTGAGCCTGAACCTCCTCCAGCCCCACCACGAGCTTCTTCTCTTGGAGAAATAGATGAATCTTCTGAATTAAGAGTTTTGGATATACCAGGACAGGATTCAGAGACTGTTTTTGATATTCAGAATGACAGAAATAGTATACTTCCAAAATCTCAATCTGAATACAAGCCTGATACTCCTCAGTCAGGCCTAGAATATAGTGGTATTCAAGAACTTGAGGACAGAAGATCTCAGCAAAGGTTTCAGTTTAATCTACAAGATTTCAGGTGTTGTGCTGTCTTGGGAAGAGGACATTTTGGAAAGGTGCTTTTAGCTGAATATAAAAACACAAATGAGATGTTTGCTATAAAAGCCTTAAAGAAAGGAGATATTGTGGCTCGAGATGAAGTAGACAG
>hsa_circ_0099381
TTGTAGAACCAGAATGTGAACAAAGTTCTGCCACCACCTATTACTGGTACAGGGAAGCACTGAATATTTCAAGTTCCATTTCTGAAAGTGGGGGCTTAAACTGGAAGATGACCATCTGCTTGTTGGCTGCCTGGGTCATGGTTTGCTTGGCTATGATCAAAGGCATTCAGTCTTCTGGAAAAATCATATATTTTAGTTCTCTGTTTCCATATGTGGTACTTATTTGCTTCCTCATCAGAGCATTCCTTTTAAATGGTTCAATTGATGGCATTCGCCACATGTTTACCCCTAAGCTTGAAATAATGCTGGAGCCCAAGGTCTGGAGAGAAGCTGCTACTCAAGTGTTCTTTGCCTTAGGTCTGGGATTTGGTGGTGTCATTGCCTTTTCAAGCTACAACAAGAGAGACAACAACTGCCACTTTGATGCTGTCCTGGTGTCCTTCATCAATTTTTTCACTTCTGTCCTGGCAACATTGGTGGTGTTTGCAGTTCTGGGCTTCAAAGCAAATGTCATAAATGAGAAATGCATTACACAAAATTCAGAGACGATCATGAAATTTTTGAAAATGGGGAACATTAGTCAGGATATTATTCCCCATCATATCAACCTTTCAACTGTTACTGCAGAAGATTATCATTTAGTTTATGACATCATTCAAAAAGTGAAAGAAGAAGAGTTTCCTGCTCTTCATCTCAATTCCTGTAAAATTGAAGAAGAGCTAAATAAA
>mmu_circ_0002951
GGACAGCATGCAAGATTTAAGAAATATGTGGGGCACAGCGCACACGTTACCAATGTGAGGTGGCTACACAATGACTCTGTGCTGCTCACTGTAGGAGGTGCTGACACAGCCTTGATGATCTGGACCAGGGAATTTGTGGGGACGCAGGAGAGCAAGCTGGTTGATAGTGAGGAGTCAGACACAGATGCAGAAGAAGATGGAGGCTATGACAGTGATGTCGCTAGAGAGAAAGCCATTGACTATACCACCAAGATCTATGCTGTGAGCATCAGGGAAATGGAAGGCACCAAACCACACCAGCAGCTAAAAGAGGTGTCCATGGAAGAAAG
>mmu_circ_0015455
AATTGCAGAGAGTGGGTGGGAATGATTCCAGTCAATGGGGGACCGCCCGTGTCAAAGCCAAGTCAAAGCCAAGGAGGGCTATCCAGCTCTCCTCGGGAACACGGAATCCAGCTGGAGAGGGGGGGGGCAGGCTCCCCCACAGCAGAGTCCTGCGGCACCCCTTCCCTTCTAGACCTTCCCCCAGGTGCACCATCTCACACCCTCCAACTCCCTACTTAAGTAGGGCTTGCCCCAGTTCACAG
>hsa_circ_0124075
AAAAAATAAAATTTGAACCTTTTGGAGCTGTGTGCTAAATCTTCAGTGGGACAATGGGTTCAGACAAAAGAGTGAGTAGAACAGAGCGTAGTGGAAGATACGGTTCCATCATAGACAGGGATGACCGTGATGAGCGTGAATCCCGAAGCAGGCGGAGGGACTCAGATTACAAAAGATCTAGTGATGATCGGAGGGGTGATAGATATGATGACTACCGAGACTATGACAGTCCAGAGAGAGAGCGTGAAAGAAGGAACAGTGACCGATCCGAAGATGGCTACCATTCAGATGGTGACTATGGTGAGCACGACTATAGGCATGACATCAGTGACGAGAGGGAGAGCAAGACCATCATGCTGCGCGGCCTTCCCATCACCATCACAGAGAGCGAT
>hsa_circ_0083440
CTGGTAATGCCGCTGTCATCAAATATGAGGAGAAACCTCCAAAACCAGCATTTCAGAATGGTTCCTCAGGATCCTTTTATTTGAAGCCTTTGGTATCCAGGGCTCATGTTCACTTGATGAAAACTCCTCCAAAAGGTCCTTCGAGAAAAAATTTATTTACAGCTCTTAATGCAGTTGAAAAGAGCAGGCAAAAGAATCCTCGAAGCTTATGTATCCAGCCACAGACAGCTCCCGATGCGCTGCCCCCTGAGAAAACACTTGAATTGACGCAATATAAAACAAAATGTGAAAACCAAAGTGGATTTATCCTGCAGCTCAAGCAGCTTCTTGCCTGTGGTAATACCAAGTTTGAGGCATTGACAGTTGTGATTCAGCACCTGCTGTCTGAGCGGGAGGAAGCACTGAAACAACACAAAACCCTATCTCAAGAACTTGTTAACCTCCGGGGAGAGCTAG
>hsa_circ_0076778
GCACAACTCCAGATGTTCCGAGCTCAGTGGATGTTTGAACTTGCTCCAGGTGTAAGCTCTAGCAATTTAGAAAATCGACCTTGCAGAGCAGCAAGAGGCTCTCTCCAGAAAACATCGGCAGATACCAAAGGAAAACAAGAACAGGCAAAAGAAGAAAAGGCTCGAGAACTCTTCCTAAAAGCAGTAGAAGAAGAACAAAATGGAGCTCTCTATGAAGCCATCAAGTTTTATCGTAGGGCTATGCAACTTGTACCTGATATAGAGTTCAAGATTACTTATACCCGGTCTCCAGATGGTGATGGCGTTGGAAACAGCTACATTGAAGATAATGATGATGACAGCAAAATGGCAGATCTCTTGTCCTACTTCCAGCAGCAACTCACATTTCAGGAGTCTGTGCTTAAACTGTGTCAGCCTGAGCTTGAGAGCAGTCAGATTCACATATCAG
>mmu_circ_0005689
GTTCTTCTCCATTGACCCTCACTGCCTCCATTGGTGAGTTAGAGGAGCATATCAGGACTGCCACTGGTGCTATTGATGTTGCTAGCACACCTGCAGATGTTACTGTATCCAGTGTTACAGCTGTCACCAGCCATAGACTTTCCGAGGAACAGCGAGTGCAAGTAAGGAGTCTCAGTGATTCAGGTCTGGATCCCAACACACCCGAGGACCAGCTTTCTCCTCATCAAGCAGATACACAAAGTACAAGCAGAAGACCACGAAATGCTGAACAGATAGAAAGAACTAAAGAGCTTGCAGTTGTTACTCATAGAGTGAAAAAGGCCATAGATTTTAAATCTAGAGGATTTAAGTTGTTTCCAGGGAAAGACAACAGCAACAAGTTTTCTCTCTTAAATGAAGGAGGTATTAAAACAGCTTCCAACTTATGTCCAGATCCTGGAGAACCAGAAAATGGGAAGAGATTTGGATCAGATTTTAGCCTTGGATCCACTGTGCAGTTCTCCTGTGATGAAGATTATGTCCTACAGGGAGCAAAAAGCATTACTTGTCAAAGGATAGCTGAAGTGTTTGCTGCTTGGAGTGACCACAGGCCTGTATGTAAAG
>hsa_circ_0117177
ATCCCCAAGTAAGCCCTTGGCACGGAAATTAATGGATTGGGAAGTAGTAAGCAGAAATTCAATATCTGATGACAGGTTAGAAACACAAAGTCTTCCATCACGATCTCCACCGGGAACTCCTAATCATCGAAATTCTACATTCACGCAGGAAGGAACCCGGTTACGACCATCTTCAGTTGGTCATTTGGTAGACCATATGGTTCATACTTCCCCAAGCGAAGTGTTTGTAAATCAGAGATCTCCGTCATCAACACAAGCTAATAGCATTGTTCTGGAATCATCACCATCACAAGAGACCCCTGGAGATGGGAAGCCTCCAGCTTTACCACCCAAACAGTCAAAGAAAAACAGTTGGAACCAAATTCATTATTCACATTCGCAACAAGATCTAGAAAGTCATATTAATGAAACATTTGATATTCCATCTTCTCCTGAAAAACCCACTCCTAATGGTGGTATTCCACATGATAATCTTGTCCTAATCAGAATGAAACCTGATGAAAATGGGAGGTTTGGATTCAATGTAAAGGGAGGATATGATCAGAAGATGCCTGTGATTGTGTCTCGAGTAGCACCAGGAACACCT
>hsa_circ_0136612
GTTGCAGCATTGCAGGAAGAGAAAAGTAGTTTGTTGGCAGAGAATCAGGTATTAATGGAAAGACTCAATCAATCTGATTCTATAGAAGACCCTAACAGTCCAGCAGGAAGAAGGCATTTGCAGCTCCAGACTCAATTAGAACAGCTCCAAGAAGAAACATTCAGACTAGAAGCAGCCAAAGATGATTATCGAATACGTTGTGAAGAGTTAGAAAAGGAGATCTCTGAACTTCGGCAACAGAATGATGAACTGACCACTTTGGCAGATGAAGCTCAGTCTCTGAAAGATGAGATCGACGTGCTGAGACATTCTTCTGATAAAGTATCTAAACTAGAAGGTCAAGTAGAATCTTATAAAAAGAAGCTAGAAGACCTTGGTGATTTAAGGCGGCAGGTTAAACTCTTAGAAGAGAAGAATACCATGTATATGCAGAATACTGTCAGTCTAGAGGAAGAGTTAAGAAAGGCCAACGCAGCGCGAAGTCAACTTGAAACCTACAAGAGACAGGTAGTAGAACTACAAAACAGATTATCCGAAGAATCAAAGAAAGCAGATAAACTAGATTTTGAATATAAGCGGCTAAAAGAAAAAGTTGACAGTCTTCAAAAAGAAAAGGACAGGCTGAGAACAGAAAGGGATTCTCTGAAGGAAACCATTGAAGAGCTTCGTTGTGTACAAGCTCAAGAAGGGCAGCTCACAACACAAGGGTTAATGCCTCTTGGAAGTCAGGAGTCTTCAGACAGTCTAGCTGCAGAGATTGTTACACCTGAAATCAG
>hsa_circ_0078283
GATCACACCCACCCCTCTTGGAGAAGGGAAGAGCACAGTCACCATCGGGCTTGTGCAGGCTCTGACCGCACACCTGAATGTCAACTCCTTTGCCTGCTTGAGGCAGCCTTCCCAAGGACCGACGTTTGGAGTGAAAGGAGGAGCCGCGGGTGGTGGATATGCCCAGGTCATCCCCATGGAGGAGTTCAACCTTCACTTGACTGGAGACATCCACGCCATCACCGCTGCCAATAACTTGCTGGCTGCCGCCATCGACACGAGGATTCTTCATGAAAACACGCAAACAGATAAGGCTCTGTATAATCGGCTGGTTCCTTTAGTGAATGGTGTCAGAGAATTTTCAGAAATTCAGCTTGCTCGGCTAAAAAAACTGGGAATAAATAAGACTGATCCGAGCACACTGACAGAAGAGGAAGTGAGTAAATTTGCCCGTCTCGACATCGACCCATCTACCATCACGTGGCAGAGAG
>hsa_circ_0040019
GCAGCGCTGTTCATAAGATGATTGTGGACAGGCAGTATATGGGCGTGTCTAAGCGGAAGTGCATCGTGTGGGGTGTCGCCTTCTTGTCCGATGGCACTATCATAAGTGTGGACTCTGCTGGGAAGGTGCAGTTCTGGGACTCAGCCACTGGGACGCTTGTGAAGAGCCATCTCATCGCTAATGCTGACGTGCAGTCCATTGCTGTAGCTGAC
>hsa_circ_0084542
GTATCTATGAATACTAGAAATAAAGTTAAAATAAAAAAGAAAAAACATCAAAAGAAATACTTAGATGAAATTGTGCAAGAATCTTGGAGAAAAGAATATGAAGAAGACGACATTTTGGCTTCAGATGATCCATCTTCAATTGAACAGTATGAGAACACCAGAACATATGAACTTCAAAGCAAAAAAGATACTGAGACAGAAAATCCTCCAGTTGAAAACACATTATCTCCAAAGCTAGAAATTACAGAGAAATGGGAAAAGTATTGGAATGAATATGGAGGAGGACTATTGTGGCAAAGTTGGCAAGAAAAACATCCGGGTCAAGCACTATCTTCTGAACCTTGGAACTTTCCTGATACAAAGGAAGAATGGGAGCAACATTATAGTCAACTTTATTGGTATTATTTGGAACAATTTCAGTATTGGGAAGCTCAGGGTTGGACTTTTGATGCCTCGCAAAGCTGTGATACAGATACTTACACATCTAAAACAGAAGCTGATGACAAGAACGATGAAAAATGCATGAAAGTTGACTTAGTATCTTTTCCATCTTCACCTATTATGGTTGATAATGATAGCTCTGGTACAAGTGATAAGGATCATAGTGAAATACTTGATGGAATTAGTAACATAAAACTGAATTCAGAGGAAGTAACACAGAGCCAATTAGATTCCTGTACAAGTCATGATGGTCATCAACAGCTAAGTGAAGTTAGTAGCAAAAGAGAGTGCCCTGCTTCCGGCCAAAGTGAACCACGTAATGGAGGAACCAATGAGGAAAGCAACTCATCGGGGAATACAAACACAGACCCACCAGCTGAGGATTCACAGAAGTCTTCAGGAGCAAACACAAGCAAAGACAGACCACATGCCAGTGGTACTGATGGAGATGAAAGTGAGGAAGACCCACCTGAGCATAAGCCAAGCAAACTGAAGAGGAGCCATGAACTGGACATTGATGAAAACCCAGCTTCAGACTTTGATGACAGTGGTTCCCTTCTAGGATTCAAGTATGGCTCAGGACAAAA
>hsa_circ_0081707
CACTGGCAGCAGCGACCCCTACTGCATCGTGAAGGTGGACAATGAGCCCATCATCAGGACAGCCACAGTGTGGAAGACCCTGTGCCCCTTCTGGGGTGAGGAGTACCAAGTGCACCTGCCGCCCACCTTCCACGCTGTGGCTTTCTATGTCATGGATGAGGATGCCCTCAGCCGGGACGACGTTATCGGAAAGGTCTGCCTTACAAGGGACACCATAGCCTCTCACCCTAAGG
>hsa_circ_0125727
GTAGATTCTGTGGGGACAAATTGCCTGAAGTTCTTACTTCTACAGACAGCAGAATGTGGATTGAGTTTCGTAGCAGCAGTAATTGGGTAGGAAAAGGCTTTGCAGCTGTCTATGAAGCGATCTGTGGAGGTGAGATACGTAAAAATGAAGGACAGATTCAGTCTCCCAATTATCCTGATGACTATCGCCCGATGAAAGAATGTGTGTGGAAAATAACAGTGTCTGAGAGCTACCACGTCGGGCTGACCTTTCAGTCCTTTGAGCAGGAGCACCAGGAGAATCCAGGGATTGCCAGTAAAGCCAGAGAATCTCTCATCCTCATCTGGAAGCCTATTGAAAGACATGACAATTGTGCTTATGACTACCTGGAAGTTAGAGATGGAACCAGTGAAAATAGCCCTTTGATAGGGCGTTTCTGTGGTTATGACAAACCTGAAGACATAAGATCTACCTCCAATACTTTGTGGATGAAGTTTGTTTCTGACGGAACTGTGAACAAAGCAGGGTTTGCTGCTAACTTTTTTAAAGAGGAAGATGAGTGTGCCAAACCTGACCGTGGAGGCTGTGAGCAGCGATGTCTGAACACTCTGGGCAGTTACCAGTGTGCCTGTGAGCCTGGCTATGAGCTGGGCCCAGACAGAAGGAGCTGTGAAGCTGCTTGTGGTGGACTTCTTACCAAACTTAACGGCACCATAACCACCCCTGGCTGGCCCAAGGAGTACCCTCCTAATAAGAACTGTGTGTGGCAAGTGGTTGCACCAACCCAGTACAGAATTTCTGTGAAGTTTGAGTTTTTTGAATTGGAAGGCAATGAAGTTTGCAAATATGATTATGTGGAGATCTGGAGTGGTCTTTCCTCTGAGTCTAAACTGCATGGCAAATTCTGTGGCGCTGAAGTGCCTGAAGTGATCACATCCCAGTTCAACAATATGAGAATTGAATTCAAATCTGACAATACTGTATCCAAGAAGGGCTTCAAAGCACATTTTTTCTCAGACAAAGATGAATGCTCTAAGGATAATGGTGGATGTCAGCACGAATGTGTCAACACGATGGGGAGCTACATGTGTCAATGCCGTAATGGATTTGTGCTACATGACAATAAACATGATTGCAAGGAAG
>mmu_circ_0006129
GCACACTCTGGAACCTGTCATCCTACGAGCCCCTGAAGATGGTCATCATTGACCACGGCTTACAGACTCTGACCCATGAGGTCATCGTGCCCCATTCCGGCTGGGAGCGAGAGCCTAACGAAGACTCGAAGCCCCGGGATGCCGAGTGGACAACAGTCTTCAAGAACACATCAGGCTGCCTGAGGAATGTGAGCTCAGATGGTGCAGAGGCCCGGCGGCGACTCCGTGAGTGCGAAGGGCTGGTGGACGCTCTCCTACATGCCCTGCAGTCAGCTGTGGGCAGGAAAGACACAGATAATAAG
>hsa_circ_0078419
GTAACTACTCCAGACCCCCAGCGTATAGTGGGGTGCCCAGTGCAAGCTACAGCGGCCCAGGGCCCGGTATGGGTATCAGTGCCAACAACCAGATGCATGGACAAGGGCCAAGCCAGCCATGTGGTGCTGTGCCCCTGGGACGAATGCCATCAGCTGGGATGCAGAACAGACCATTTCCTGGAAATATGAGCAGCATGACCCCCAGTTCTCCTGGCATGTCTCAGCAGGGAGGGCCAGGAATGGGGCCGCCAATGCCAACTGTGAACCGTAAGGCACAGGAGGCAGCCGCAGCAGTGATGCAGGCTGCTGCGAACTCAGCACAAAGCAG
>hsa_circ_0042074
AGTGTGCTCGGGTGTTCCACACAGGTGGGGCAAGGCTGGTGCTGTGTGGAAAGAACTGGGAGAGGCTAGAGAACCTATATGATGCCTTGATCAGCGTGGCTGACCCCAGCAAGCAGACATTCACCCCAAAGCTGGTCCTGTTGGACCTCTCAGACATCAGCTGTGTCCCAGATGTGGCAAAAGAAGTCCTGGATTGCTATGGCTGTGTGGACATCCTCATCAACAATGCCAGTGTGAAGGTGAAGGGGCCTGCCCATAAGATTTCTCTGGAGCTCGACAAAAAGATCATGGATGCCAATTACTTTGGCCCCATCACATTGACGAAAGCCCTGCTTCCCAACATGATCTCCCGGAGAACAGGCCAAATCGTGTTAGTGAATAATATCCAAGGGAAGTTTGGAATCCCGTTCCGTACGACTTACGCTGCCTCCAAGCACGCAGCCCTGGGCTTCTTTGACTGCCTCCGAGCCGAAGTGGAGGAATACGATGTTGTCATCAGCACCGTGAGCCCGACTTTCATCCGGTCGTACCACGTGTATCCAGAGCAAGGAAACTGGGAAGCTTCCATTTGGAAATTCTTTTTCAGGAAGCTGACCTACGGCGTGCACCCAGTAGAGGTGGCGGAGGAGGTGATGCGCACCGTGCGGAGGAAGAAGCAAGAGGTGTTTATGGCCAACCCCATCCCCAAGGCCGCCGTGTACGTCCGCACCTTCTTCCCGGAGTTCTTTTTCGCCGTGGTGGCCTGTGGGGTGAAGGAGAAGCTCAATGTCCCGGAGGAGGGGTAACTGCAGGAGGCCAAATGGGCCACCCCTTGGAAATAAAGGTTTTTCTGGCAGGTG
>hsa_circ_0095590
GTGTGGAAAGATGCTGCCACTCAGATTTTCTTCTCTTTATCTGCTGCATGGGGAGGCCTGATCACTCTCTCTTCTTACAACAAATTCCACAACAACTGCTACAGGGACACTCTAATTGTCACCTGCACCAACAGTGCCACAAGCATCTTTGCCGGCTTCGTCATCTTCTCCGTTATCGGCTTCATGGCCAATGAACGCAAAGTCAACATTGAGAATGTGGCAGACCAAGGGCCAGGCATTGCATTTGTGGTTTACCCGGAAGCCTTAACCAGGCTGCCTCTCTCTCCGTTCTGGGCCATCATCTTTTTCCTGATGCTCCTCACTCTTGGACTTGACACTATGTTTGCCACCATCGAGACCATAGTGACCTCCATCTCAGACGAGTTTCCCAAGTACCTACGCACACACAAGCCAGTGTTTACTCTGGGCTGCTGCATTTGTTTCTTCATCATGGGTTTTCCAATGATCACTCAGGGTGGAATTTACATGTTTCAGCTTGTGGACACCTATGCTGCCTCCTATGCCCTTGTCATCATTGCCATTTTTGAGCTCGTGGGGATCTCTTATGTGTATGGCTTGCAAAGATTCTGTGAAGATATAGAGATGATGATTGGATTCCAGCCTAACATCTTCTGGAAAGTCTGCTGGGCATTTGTAACCCCAACCATTTTAACC
>hsa_circ_0048825
GGTTCCGCGGGGCTGGCGGGCGAGCGGGCGGCCGGGATCGGCGGCGGCGGCGGCGGCGGCGGCGCTTGACAGACAATGAGGGCGGCGGGGCGGCGTTGAGCGGCGGCGGCGGCGGCGGCGGCGGCGAGCGACGCGGGGCCCGGGGGCGGGGCGGGGCGCCAGCCATGGACAATCAGTGCACCGTCCAGGTGAGGTTAGAGCTGGGGCATCGCGCCCAACTGCGCAAGAAGCCCACCACGGAGGGGTTCACTCACGACTGGATGGTGTTTGTCCGCGGCCCCGAGCAATGTGACATCCAGCACTTCGTGGAGAAGGTGGTCTTCTGGCTGCACGACAGCTTCCCCAAGCCCAGACGCGTGTGCAAGGAGCCCCCCTACAAAGTAGAGGAGTCGGGGTACGCTGGCTTCATCATGCCCATCGAGGTGCACTTCAAAAACAAG
>hsa_circ_0002158
AGTAAGAGGGACCATCTCCTCATGAACGTCAAATGGTACTACCGTCAATCTGAGGTTCCAGATTCTGTGTATCAGCATTTGGTTCAGGATCGACATAATGAAAATGACTCTGGAAGAGAACTTGTCATTACAGACCCAGTTATCAAGAACCGAGAGCTCTTCATTTCTGATTACGTTGACACTTACCATGCTGCTGCCCTTAGAGGGAAGTGTAACATCTCCCATTTTTCTGACATATTTGCTGCTAGAGAGTTTAAAGCCCGAGTGGATTCATTTTTCTACATATTAGGATATAACCCTGAGACAAG
>hsa_circ_0071197
AAGTGTCATTGTTGCAGCAAAAAAGTCAGCAGTCTCACCTTCCACCTTTAATACAAGCATACCTACCAATGCTGTCAGTGTGGTTTCCTCAGTAGATTCAGCCCAAGCCTCAGATATGGGAGGAGAATCACCAGGCAGTAGATCATCTAATGCAAAATTGCCCTCAGTTCCAACAGTTGATTCAGTTTCACAAGATCCGGTTTCAAATATGAGTATTACAGAGAGGCTTGAACACGCTTTGGAAAAGGCAGCTCCTCTCCTTCGTGAGATTTTTGTGGATTTTGCACCTTTTCTTTCTCGGACACTTTTGGGTAGCCATGGACAAGAACTGCTTATAGAAGGAACAA
>hsa_circ_0103119
ATGCAGAAAGAAAAAGTTTATACACTCTCTTTCTGGAATCTGTACAGTCCCGTCTTCGACATGGAGAAGATTCCACTCCACAGGTTCTTACTGAGCAACAGGCAACCAAGGAGAACCTGATGAAGATGCAGTCCATTGCTGAAAGCCATCTTGAACTGGATGATGTTCATGATCCACTGCTTGCCATTAACTTTGCAAGGATGTATTTGGAGCAGAGTGACTTTCACGAGAAGTTTGCTGGTGGTGATGTATGTGTGGATAGATCATCGGAATCTGTGACATGCCAGACTTTTGAATTAACGCTGAGATCCTGCCTCTATCCTCATATTGACAAGCAGTATCTAGATTGCTGTGGAAATCTCATGCAAACTCTAAAAAAAGATTACAG
>hsa_circ_0062080
GTTCCGTTGCAAACATTTTTAAAGGGCTGGTTATTCTTCCTGAAATGAGTTTGGTGATTAGAAATCTGCAGCGAGTCATCCCCATCAGGAGAGCGCCACTTCGCAGTAAGATCGAGATTGTAAGGAGGATTTTAGGAGTGCAGAAATTTGACCTGGGGATCATCTGTGTTGACAACAAGAATATTCAGCACATTAATAGAATCTACAGAGATAGAAATGTCCCAACCGATGTGCTTTCTTTTCCATTTCATGAGCATCTGAAAGCAGGTGAATTTCCCCAGCCTGATTTTCCAGATGACTACAATTTGGGAGACATTTTCCTAGGAGTGGAGTATATCTTCCATCAGTGTAAAGAAAATGAAGATTACAATGACGTCCTGACTGTAAGCGGGGATGCTGAAATCATATAACCTGGCTCATGGAACATGGGCCTTGCAAAGGGGTCAAGATCACAACCCTGCATCCATGTGTGTCCGTGGGTACCGTAAGGGCTACTGGGGGAAGAACCTGTAAGCAGGGTGTGAGGAGCACCCAGGCTGGGTAGGGACTGCATGCCCCATGCCACAGTTGAAGGAGGGAGAGAACACGCTGTGAAAACACAGAAGCTCCCAGAGAAGCCTTCTCAGCTTTTATCTCTGGAGTAGAGCAGACTATGTTGAGCTAACACAGACCTGCTGAATCAGCTTCTTTCTGAGCTGCCAGAAGTACAGAAGTTGGAGCCTCCACCACCTTCCAGATCTGTTTCTCCTCAGTGTAATCCACCTATGGGTTCTTCCTGCCCACTGCACAGACAAAACCAATTCACTGCAATTGTGGTATTGCAGTAGAGAAAGAGTTTAACACAGAGCTAGCCAAGCAGAAAGGCTGGAGTTATTATTCAACTCAATCTCCCAGAGAACTCAGAGGCTACAGTTTCTACAGGCAATTTGGCAGGCAGGGGCTAGGGAATGCCTGCTGCTGATCGGCTGCAGACGGACCATGGGGTGTCAACGATTTTTGTCCCCTGAGTCCGCCTCTGCGTGGAGCCACGGGATCAGCTGAGTCATGAGTCTCAGGTCCAGGTGGAGTCTGTAGGTTGCCAGAACTCAAAAGTCTGAAAAACATCCCAAAAGACCATT
>hsa_circ_0068274
CAACCCGGCTAAATGGAACTGCGAAGGGGGAACGGCGGCGAGAACCAGGGGGTTATGATAGCTCATCCACCCTTATGAGCAGTGAGCTGGAGACCACCAGCTTCTTTGACTCAGATGAGGATGACTCCACCAGCAGGTTCAGCAGCTCCACAGAACAGAGCAGTGCCTCACGCCTGATGAGAAGACACAAGCGGCGGCGGCGGAAGCAGAAGGTTTCTCGGATTGAGCGG
>hsa_circ_0063730
CCATTTCCAGGAATGCCTCAGTGCAAGACAGCACCAACACCCCACTGGGCTCAACGTTCCTACAAACAGAGGGTGGGAGGACAGGTCCCTACAAAGCTGTGGCCTTTGACCTGATCCCCTGCAGTGACCTGCCCAGCCTGGATGCCATTGGGGATGTGTCCAAGGCCTCACAGATCCTGAATGCCTACCTGGTCAGGGTGGGTGCCAACGGGACCTGCCTGTGGGATCCCAACTTCCAGGGCCTCTGTAACGCACCCCTGTCGGCAGCCACGGAGTACAG
>hsa_circ_0086834
GCTGAGGCAGATGTGGCCTCCCTGAACCGCCGCATTCAGCTGGTTGAGGAGGAGCTGGACCGGGCCCAGGAGCGCCTGGCTACAGCCCTGCAGAAGCTGGAGGAGGCCGAGAAGGCGGCTGATGAGAGCGAGAGAGGAATGAAGGTCATCGAAAACCGGGCCATGAAGGATGAGGAGAAGATGGAACTGCAGGAGATGCAGCTGAAGGAGGCCAAGCACATCGCTGAGGATTCAGACCGCAAATATGAAGAGGTGGCCAGGAAGCTGGTGATCCTGGAAGGAGAGCTGGAGCGCTCGGAGGAGAGGGCTGAGGTGGCCGAGAGCCGAGCCAGACAGCTGGAGGAGGAACTTCGAACCATGGACCAGGCCCTCAAGTCCCTGATGGCCTCAGAGGAGGAGTATTCCACCAAAGAAGATAAATATGAAGAGGAGATCAAACTGTTGGAGGAGAAGCTGAAGGAGGCTGAGACCCGAGCAGAGTTTGCCGAGAGGTCTGTGGCAAAGTTGGAGAAAACCATCGATGACCTAGAAGAGACCTTGGCCAGTGCCAAGGAGGAGAACGTCGAGATTCACCAGACCTTGGACCAGACCCTGCTGGAACTCAACAACCTGTGAGGGCCAGCCCCACCCCCAGCCAGGCTATGGTTGCCACCCCAACCCAATAAAACTGATGTTACTAGCCTCTCAAGGCCCTTTAATCCTT
>mmu_circ_0010893
GAACTGCGCACTAAGTGACAGAAGAAGGACGCGATGACGCTTATTTGCCAAGGGTTACACAGAGGACGTCGGCTCCCTTGGTTTCATAGTTTGAGAGTCAGGGGGAAAGAAAGAACATAGCCACTTAGGGCGTAGAGCAAACCCCGGCCCTCGCCGCCCCCACCTCAGTTCCCATTGCCCTTCCTCTCTGGTTAGTCGGGGAGCCACACCGACCAGCTAGCTGGGCCTTTAAGAAGGAAGATGACTGGGCGAGGAAACCGAGGGCTGCACCCACACCGAGCACGTGGGAGCCTCGACCAATGAAAAGACAGACAGACGGGAAAGGGTGGGGAGTCTTGGAGAACCCACGTAGTCACCTTGCACCTTGTCAATGCTAGGCTCTAGCTTCACCCTACTTGCGGCGGGGCTAATGGAGGGGATGTGGCTAGAATCTCCTGGGAGGGGACAATAGGTCCAAACCACCGAGGCCAAGAACTTCCCTAGCGGAGGAATTCCACAGAGGGTGTGACTCCAG
>mmu_circ_0003839
ACATTTTAAATTATACTTGACATCAAGTACCGAACGCTTTTCACAAAACTTGAGAGTCGTGGTGGTGGACGGGAAAGAAGAAAGCGAGTACAGCGTGAAGTGGCAGAACTTCTTCAGTGGTCACGTGGTTGGTGAGCCTGACTCTAGGGTTCTAGCCCACATAGGAGATGATGATGTTACAGTGAGAATCAACACAGATGGGGCAGAATATAACGTAGAGCCACTTTGGAGGTTTGTCAATGATACTAAAGATAAACGAATGCTGGTGTATAAGTCTGAAGATATCAAGGATTTTTCACGTTTGCAGTCTCCAAAAGTATGTGGTTATTTAAATGCAGATAGTGAAGAGCTGCTTCCAAAAGGGCTCATAGACAGAGAGCCATCTGAAGAGTTTGTTCGTCGAGTGAAGAGACGAGCTGAACCTAACCCCTTGAAGAATACTTGTAAATTACTGGTGGTAGCAGATCATCGATTTTATAAATACATGGGCCGTGGAGAAGAGAGCACCACTACAAATTACTTAGGCTACATTTCAGGCACTCGGGACAGAGTGACGACCGACTGCTTTTTAGAGTTTTTGATAGAGCTAATTGACCGAGTTGATGACATATACCGGAACACGTCGTGGGATAATGCAGGGTTTAAAGGGTATGGAGTGCAGATAGAGCAG
>hsa_circ_0045300
CAAGAGGTGGAAACATACAGAAGAAGCAAGGAAATTACAGTTAGAGGTCACAACTGCCCGAAGCCAGTTCTAAATTTTTATGAAGCCAATTTCCCTGCAAATGTCATGGATGTTATTGCAAGACAGAATTTCACTGAACCCACTGCTATTCAAGCTCAGGGATGGCCAGTTGCTCTAAGTGGATTGGATATGGTTGGAGTGGCACAGACTGGATCTGGGAAAACATTGTCTTATTTGCTTCCTGCCATTGTCCACATCAATCATCAGCCATTCCTAGAGAGAGGCGATGGGCCTATTTGTTTGGTGCTGGCACCAACTCGGGAACTGGCCCAACAGGTGCAGCAAGTAGCTGCTGAATATTGTAGAGCATGTCGCTTGAAGTCTACTTGTATCTACGGTGGTGCTCCTAAGGGACCACAAATACGTGATTTGGAGAGAG
>hsa_circ_0082042
AACTGCAACTTCCAGTGAGTCCCTCTGTGTGTCTGGATCAGGGAATGCAATTAAAGCCGAGTACTTCGAGTCACCTTTTAAAAACAGTGAAGCCACGTGTGTGGAAACCAGGGGACTGGAGTCGTGAACAGCTGAATGAAACGACAGTCCTTGCTCCACATGAAACAATCTTTCGAGCCGAAGATCTATCTGTGATTCTTAAAGCGTATGTGTTGGTGACGTCCTTAACCCCTTTGCGTGCATTCATTCATTCGACGGGCACAGTTTGGAATCCACCAAAGAAAAAACGCTTCACTGTCAAGCTGCAAACATTTTTTGAGACATTCCTGAGAGCCAGTTCACCTCAACAGGCTTTTGACATTATGAAGGAAGCAATTGGCAAACTACTGCTAGCGGCTGAAGTATTCAGTGAAACATCTACTCTGGGACCAAAGACCTTCCATAGATGCAGATTCTGCTTTCAACTTCTAACTTTTGATATTGGTTATGGCAGTTTCATGTACCCTGTAGTGCTCCAGGTACACGAGCATTTAAATTTTCAAGATTATGATAATATGGATTTTGAGGACCAAAATACAGAAGAATTCCTTTTAAATGACACTTTCAATTTTCTCTTCCCTAATGAATCATCACTTTCCATATTTTCTGAGATATTTCAGAGACTTTATAGATCAGATGTTTTCAAGGGTGAAAACTATCAAAAGGAACTAAATCAGTGTCTGTCCTTAGAAGAAATTAACTCAATTATGACTTTCATAAAGGAACTTGGAAGTCTGGGACAATTCCAACTGCTCTTCCCATCTACTACTCCTGGGATTCAGTCACTGATGCATGAATTTTATGATGTGGCAAATCCTGTGGGAAATCCTGGCTCAGTCCTGACCCAATACTGGTCTCTTTTAAATGTATTTGAACAATTTCAGTTCATGAATAAAAAGACACAGCCACATCCACTGGAATGGAATTCTTTCACAGAAGATAAGAACATTGAAAAACCACAAGTGCCATTTGATGCAATAGAAAATAAAAAAGCTGCAGTTCCACAAATTAAAAATGAAAATAAAGAAATACATTGCAGTGATGATGAAAACACACCATGTCATATCAAGCAGATCTTCACACATCCACATTTGGAACTAAATCCTGACTTTCATCCAAAGATCAAAGATTATTACTGTGAAGTCCCATTTGATGTGGTAACAGTGACAATTGGAGTGGAAACTCCTAAGTGTCTGTGCAAGGTGCACCTGTACGAGCAGGCAGGGCCAAGCTTTGCCAGCTACCCTCTGGGCTTAGGAATGAACAAAATCTCAATATTTGTTGTGGATGAATCTCCAGCACACGGTGAGACTCTGATCACGTACAAACTCACCATCTATAGAGAAGACCGCCCAAGTCTGCCCTTGTTTGAGGCCTTCACAGCATGTGGTTTTGTGCAGGATTGTGGTTTGCTGATTCATCCAGAGGAAACCTGTGGGTTACAGCCTATTTCTTCTGACTACATTGAAGCCATTTTACAGTCTGAACTAAAAAGATGTCCATCTGGGGACATGAAAGGCCAGTGGATTGTGCCTTGCCTTAGTTGTTCGGACAACAGGACGTGTGACTGGAGAGAAATAACCTGGCAGCCCCACAACTGCCAATATGGTGTCCTAACTAAGCCTCAACTCCAGCAGTGCCTGGGAGGAAGGAAG
>hsa_circ_0013023
ATTGCAGCAAAAATTGGAGGTGATGCAGGGACATCACTGAATTCAAATGACTATGGTTATGGGGGACAAAAAAGACCTTTAGAAGATGGAGATCAACCAGATGCTAAGAAAGTTGCTCCTCAAAATGACTCTTTTGGAACACAGTTACCACCGATGCATCAGCAGCAAAGCAGATCTGTAATGACAGAAGAATACAAAGTTCCAGATGGAATGGTTGGATTCATAATTGGCAGAGGAGGTGAACAGATCTCACGCATACAACAGGAATCTGGATGCAAAATACAGATAGCTCCTGACAGTGGTGGCCTTCCAGAAAGGTCCTGTATGTTAACTGGAACACCTGAATCTGTCCAGTCAGCAAAACGGTTACTGGACCAGATTGTTGAAAAAGGAAGACCAGCTCCTGGCTTCCATCATGGCGATGGACCGGGAAATGCAGTTCAAGAAATCATGATTCCAGCTAGCAAGGCAGGATTAGTCATTGGAAAAGGGGGAGAAACTATTAAACAGCTTCAGGAACGGGCTGGAGTTAAAATGGTTATGATTCAAGACGGGCCGCAGAACACTGGTGCTGACAAACCTCTTAGGATTACAGGAGACCCATATAAAGTTCAACAAGCCAAGGAAATGGTGTTAGAGTTAATTCGTGATCAAGGCGGTTTCAGAGAAGTTCGGAATGAGTATGGGTCAAGAATAGGAGGAAATGAAGGGATAGATGTCCCCATTCCAAGATTTGCTGTTGGCATTGTAATAGGAAGAAATGGAGAGATGATCAAAAAAATACAAAATGATGCTGGTGTTCGCATTCAGTTTAAGCCAGATGATGGGACAACACCCGAAAGGATAGCACAAATAACAGGACCTCCAGACCGATGTCAACATGCTGCAGAAATTATTACAGACCTTCTTCGAAGTGTTCAGGCTGGTAATCCTGGTGGACCTGGACCTGGTGGTCGAGGAAGAGGTAGAGGTCAAGGCAACTGGAACATGGGACCACCTGGTGGACTACAGGAATTTAATTTTATTGTGCCAACTGGGAAAACTGGATTAATAATAGGAAAAGGAGGTGAAACCATAAAAAGCATAAGCCAGCAGTCTGGTGCAAGAATAGAACTTCAGAGAAATCCTCCACCAAATGCAGATCCTAATATGAAGTTATTTACAATTCGTGGCACTCCACAACAGATAGACTATGCTCGGCAACTCATAGAAGAAAAGATTGGTGGCCCAGTAAATCCTTTAGGGCCACCTGTACCCCATGGGCCCCATGGTGTCCCAGGCCCCCATGGACCTCCTGGGCCTCCAGGGCCTGGAACTCCAATGGGACCATACAACCCTGCACCTTATAATCCTGGACCACCAGGCCCGGCTCCTCATGGTCCTCCAGCCCCATATGCTCCCCAGGGATGGGGAAATGCATATCCACACTGGCAGCAGCAGGCTCCTCCTGATCCAGCTAAGGCAGGAACGGATCCAAATTCAGCAGCTTGGGCTGCTTATTACGCTCACTATTATCAACAGCAAGCACAGCCACCACCAGCAGCCCCTGCAGGTGCACCAACTACAACTCAAACTAATGGACAAGGAGATCAGCAGAATCCAGCCCCAGCTGGACAGGTTGATTATACCAAGGCTTGGGAAGAGTACTACAAGAAAATGGGTCAGGCAGTTCCTGCTCCGACTGGGGCTCCTCCAGGTGGTCAGCCAGATTATAGTGCAGCCTGGGCTGAGTATTATAGACAACAAGCAGCCTATTATGCCCAGACAAGTCCCCAGGGAATGCCACAGCATCCTCCAGCACCTCAG
>hsa_circ_0057440
GGGCTTCCTGGTCCTCCAGGGCCTCCTGGAGAAGGTGGAAAACCAGGTGATCAAGGTGTTCCTGGAGATCCCGGAGCAGTTGGCCCGTTAGGACCTAGAGGAGAACGAGGAAATCCTGGGGAAAGAGGAGAACCTGGGATAACTGGACTCCCTGGTGAGAAGGGAATGGCTGGAGGACATGGTCCTGATGGCCCAAAAGGCAGTCCAGGTCCATCTGGGACCCCTGGAGATACAGGCCCACCAGGTCTTCAAGGTATGCCGGGAGAAAGAGGAATTGCAGGAACTCCTGGCCCCAAGGGTGACAGAGGTGGCATAGGAGAAAAAGGTGCTGAAGGCACAGCTGGAAATGATGGTGCAAGAGGTCTTCCAGGTCCTTTGGGCCCTCCAGGTCCGGCAGGTCCTACTGGAGAAAAGGGTGAACCTGGTCCTCGAGGTTTAGTTGGCCCTCCTGGCTCCCGGGGCAATCCTGGTTCTCGAGGTGAAAATGGGCCAACTGGAGCTGTTGGTTTTGCCGGACCCCAGGGTCCTGACGGACAGCCTGGAGTAAAAGGTGAACCTGGAGAGCCAGGACAGAAGGGAGATGCTGGTTCTCCTGGACCACAAGGTTTAGCAGGATCCCCTGGCCCTCAT
>hsa_circ_0060402
GAACATGTGCCTCCCGGCCTGTGCACCTCACCCATCCCTTGGGGGGGTCTGTCTGGCTTCCCCTCGGACTCCCAGCTGGGCACTGCCAGTGAGCCTGAGGGCCTCGTCATGGCAGGCACGGCCTCCACTGGGCGGAGGAAGAGGCGTCGCAGGAGGAAACCCAAGCAGAAAGAGGATGCAGTGGCAACTGATTCTAGTCCAGAGGAACTGGAGGCAGGCGCTGAGAGTGAGCTATCCCTGCCGGAAAAGCTGAGGCCAGAGCCCCCAGGTGTCCAGTTGGAAGAGAAGTCTTCACTGCAGCCCAAAGACATCTACCCCTACTCGGATGGCGAGTGGCCCCCCCAGGCCAGCCTCTCAGCAGGTGAGCTAACATCCCCTAAGAGCGACTCGGAGCTGGAGGTGCGGACCCCGGAGCCCAGTCCCCTAAGAGCCGAGTCCCACATGCAGTGGGCCTGGGGGAGGCTGCCTAAGGTGGCCAGAGCTGAGCGGCCCGAGTCCTCAGTGGTCCTTGAAGGCAGAGCTGGGGCAACCTCTCCTCCTCGGGGAGGACCCAGCACTCCCTCTACCTCTGTGGCTGGCGGCGTGGACCCTTTGGGACTCCCAATCCAGCAAACAGAGGCTGGTGCCGACCTTCAGCCTGACACAGAGGATCCCACTCTAGTGGGTCCCCCTCTCCACACCCCAGAGACAGAGGAAAGCAAGACTCAGAGCTCTGGGGACATGGGCCTCCCTCCTGCCTCCAAGTCATGGAGCTGGGCCACTCTGGAGGTTCCAGTTCCCACCGGGCAGCCAGAGAGGGTCTCCAGGGGGAAAGGCTCCCCAAAGAGAAGCCAGCACCTGGGCCCCAGTGACATCTACCTGGATGACTTGCCCTCCCTGGACTCTGAGAATGCAGCGCTTTACTTCCCCCAAAGTGACTCTGGGCTGGGGGCCAGAAGATGGAGTGAACCCAGCAGTCAGAAGTCCCTGAGGGACCCCAACCCTGAACATGAACCTGAACCCACTCTGGACACAGTGGATACAATAGCACTGTCCCTCTGTGGTGGACTGGCTGACAGCCGGGACATCTCCCTAGAGAAATTCAACCAGCACAGCGTCTCTTACCAGGACCTCACCAAAAACCCCGGACTTTTGGATGACCCAAACCTAGTGGTGAAAATCAATGGAAAGCATTATAACTGGGCTGTGGCTGCCCCCATGATCCTCTCCCTGCAAGCCTTCCAGAAAAACTTGCCCAAGAGCACCATGGACAAGCTGGAGAGGGAGAAGATGCCCCGGAAGGGTGGGCGATGGTGGTTTTCCTGGCGACGCAGGGACTTCCTGGCCGAGGAGCGCAGTGCCCAGAAGGAGAAGACTGCAGCCAAGGAGCAGCAGGGGGAGAAGACAGAAGTCCTGAGCAGTGATGACGATGCCCCAGACAGCCCTGTGATCCTGGAGATCCCCTCCTTGCCACCCTCCACTCCACCCTCCACTCCTACCTACAAGAAGTCCCTCCGCCTCTCCTCCGATCAGATC
>mmu_circ_0013352
AAGAAACTTGTTCATACAGAAGATCCATTTACTGATGAGCATAAGGAGAGGCAAGAAGTGGAAATGTTGGCTAAGAAGTTTGAAATGAAATATGGTGGGAAAGCCCGTAAACACCGGAAGGATCGGCTACAAGATTTAATTGATATAGGCTTTGGCTATGATGAGACAGATCCATTTATTGATAACTCAGAGGCTTATGACGAATTAGTCCCTGCTTCTCTAACAACAAAATATGGAGGCTTCTATATCAACACTGGCACTCTGCAGTTCCGCCAGGCTTCAGACACTGAAGAAGATGATTTCACAGATAACCAAAAGCACAAGCCACCCAAG
>hsa_circ_0120878
TATTACAGCGTGAAATAAATTCCCAGTATTTTTCAAGATTATGTAAAAGGAGTTGTAATTACTGCTCAGCACCTAGGACAGCACCCAGTGCAACACAATGTACATGAACTCTGGCTTGAGGTTTGGGGCTTGTGTTCTGCATTCAGGAAAGAAAAGAAGAGAAAGTTTTTGGGAAATTTAAATCTTCGTAAGCCCTTACTCTAAAAGTATATGAAATGCAGAATGGTTTCATGGCTTTATTTCAAAATGTTTTACACTGGCTGTAGAACCCACTTCATGAAGTAGTTTGAGTTAAAATGATCTAATATTTGTGTTTTAACTTTCAGCTTTGTGTTATTCTTGGAAAATTTCGCACCACTTGTGAATTCCTTGAACCTGGGCATTGCAAACCCACTTCTGTTGGGCCCATCTCCTTTGCACTTTGCTCAGATTAAGACTCAGTTGGCGCTTCAGCAGCTGAATGCCGTTGCCTCACATGGTTCAACACCACCTTATACTTTATTAAATCAGGCTTTCTTGAAAATAGCCATGTCGAGACCCAGGTTTAATCCTCGAGGAGACTTTCCACTTCAAAGGCCACGAGCACCTAACCCTTCTGGGATGAGGCCTCCAGGACCATTTATGAGGCCTGGATCTATGGGTCTCCCAAGATTTTACCCAGCAGGGAGAGCACGTGGAATTCCACACAGATTTGCTGGCCATGAATCTTATCAGAACATGGGGCCACAGAGAATGAATGTTCAGGTAACTCAACACAGAACTGATCCAAGATTGACCAAAGAAAAACTGGATTTTCATGAAGCACAACAGAAGAAGGGGAAGCCTCATGGTAGCCGGTGGGATGATGAGCCTCATATATCTGCATCAGTGGCAGTGAAACAGAGTTCTGTAACACAGGTTACAGAGCAGAGTCCCAAAGTACAGAGCCGCTATACAAAAGAGAGTGCCTCAAGTATCTTAGCAAGTTTTGGATTATCTAATGAAGACCTAGAAGAACTTAGTCGCTATCCTGATGAACAACTAACTCCTGAAAATATGCCATTAATTTTGAGGGATATAAGAATGCGAAAAATGGGGCGCCGATTACCTAATTTACCTTCTCAGAGCAGAAATAAAGAAACACTTGGTAGTGAAGCAGTTTCAAGTAATGTGATCGATTATGGGCATGCAAGCAAATATGGCTACACAGAAGATCCACTTGAAGTACGTATTTATGATCCTGAAATTCCAACTGATGAGGTCGAGAATGAATTTCAGTCACAGCAGAACATTTCTGCATCTGTTCCCAATCCAAATGTGATATGTAATTCTATGTTTCCTGTTGAAGACGTATTTCGCCAAATGGACTTCCCCGGTGAGTCCTCCAATAATCGGTCCTTTTTCTCAGTTGAGAGTGGAACCAAGATGTCAGGCTTACACATTTCAGGAGGACAGTCAGTCCTTGAACCCATAAAATCCGTCAACCAATCCATTAACCAAACAGTTAGCCAGACAATGAGTCAATCTCTGATTCCTCCATCTATGAACCAGCAACCTTTTTCGTCGGAATTAATTTCATCTGTAAGCCAGCAAGAGCGGATCCCACATGAACCTGTGATTAATTCATCTAACGTACATGTTGGATCAAGAGGAAGTAAAAAGAATTACCAGTCACAGGCTGACATTCCCATTCGGTCTCCCTTTGGTATTGTGAAAGCATCCTGGCTACCAAAGTTTTCACATGCTGATGCCCAGAAGATGAAGAGACTTCCAACTCCTTCTATGATGAATGATTATTATGCAGCATCTCCAAGAATATTTCCACATTTGTGTTCTCTGTGTAACGTAGAATGTAGTCATTTGAAG
>hsa_circ_0114962
ATGGCACTGTTACCACAGAAACCAGCTCCGTAGTCCTGACTGCTGCTGTACCCAGATTCTGCTCCTGGCTGGTGGAAGATAATGAAGTAAAATTGTCTGAGAAAACCCAGCAAGCAGTGAGGGGGGATGAGTCTTTCCTGGGCACTTATCTAACAGGAGGAGAAGGAGCATATCTTTATTCCAGCAATCTACAGTCCTGGCCTGAGGAAGGGAATGTTCATTTCTTCTCTAGTGGCCTTCTGTTTTCTCACTGTCGTCATAGAAGTATCATCATTTCCAAGGATCACATGAATTCCATTTCCTTCTATGATGGGGATTCCACCAGTACTGTTGCTGCTCTTCTCATAGACTTCAAAAGCTCATTGCTTCCTCACCTCCCAGTTCATTTCCATGGATCAAGCAATTTTCTGATGATTGCCCTTTTCCCCAAATCGAAGATATACCAAGCATTTTACTCAGAGGTCTTCTCCCTCTGGAAACAGCAGGATAACTCAGGGATCTCTTTAAAAGTGATCCAGGAAGATGGATTATCTGTGGAACAAAAGAGATTGCACTCCAGTGCACAGAAGCTCTTCAGTGCCCTGAGCCAGCCTGCTGGGGAGAAACGGAGTTCCCTAAAGTTACTCTCAGCCAAACTCCCAGAGCTGGACTGGTTTCTCCAGCATTTCGCCATCAGCAGCATTAGCCAGGAGCCTGTGATGCGGACCCATCTTCCTGTGCTGCTGCAGCAAGCTGAAATCAACACTACTCACAGAATAGAAAGTGACAAG
>mmu_circ_0013196
TCCTACAAGATTATTAATTTTGCCCCCAGCTTGCTTCGGATCATAGTCTCTGACCATGTGGAGTTCCCTGTGCGTCAGGCAGCTGCCATCTACCTGAAGAACATGGTGACACAATACTGGCCAGACAGGGAGCCTCCACCAGGAGAAGTGATATTTCCATTCAATATTCATGAGAACGACCGGCAGCAGATCCGTGACAACATTGTGGAAGGGATAATTCGGTCTCCAGATTTG
>hsa_circ_0106034
GTTGCACTGCTGTGATCCATCCTCATCTCCTAAAGATGCATCCTGACTTATCTCCACACTTGCACACTGAAGAATGCAACGTCTTGATTAACTTGCTTAAGGAATGTCACAAAAATGTAAGAGTTCAGAAAAACGACTGTACAGCCAAAATGAAACTTAGTTATAACCCACTGATGTAAAATGTTATCTCCGTTGATAGAAGGAAACGATAATGTCTTAGTAAGGAGTCTGAGTTTAGTCAAGATTAGCAGTTGATATGTGCGATTTTTTTCTTTTTTTTACACAAACTACCTCCTTTTATGATTAGTAAAAATCAGACATGGTAGTTTGTTAGGGAACGTCTGAACTGGTATGTAACAGTTGGAATCCATGTTCTTACAATAAAATGCTTTCTCTTTCCTAATTATAGGGCACTAGAACAGTTATATTCAGCGCTGACACTTCTGATTATAATGGAATTATTCTAAAAGTATCTGCTCTTTGATGGCTACCATTCTGTGTTTAATG
>mmu_circ_0011576
TCAGCATCTGCATGAGTTTCCGCTAATTCTGATTTTTGGGATCGCCACATCTCCTGTTATTATCCACCGACTGCTTCCTCATTCAGTGTCATCGCTGTTGTGTGTAGAACTGTTCCAGTCTCTGTCTTGCGAGCAACACCTGACAGTAGTTCTTGATAAGCTACTTCTTACACCTCAGTTTCCCTTTAAACTAAGTAAAAAGGCATTACAGGTTCTGACCAACATCTTTTTGTATCATGATTTCTCAATTCAAAGCTTCATCAAAGGAATTAAGCTTTCTCTACTAGAACATTTTTATTCCCAGCCCCTAAGTGTTCTGTGCTGCGATCTCTCAGAAGCCAAGAAAAGAGTAAATGTTTTCTCAGTTAGTCAATGTGAAAACATCCGCCGCCTTCCTTCATTTAGGAGGTACGTGGAAAACCAGCCTTTGGGAAAGCAAGTGGCACTGCTGACAAATGAGACCTTCTTAAAGGAGAAAACTCAATCATTGCTGGAAGACCTGCATGTTTACCATATCAATTACTTCCTTGTCTTGAGATGTCTTCATAATTTTACCTCTTCTCTTCCCAAGTACCCACTGGGTCGACAGATTAGGGAGCTGTATTGCACATGTTTAGAAAAGAAGATATGGGATTCGGAGGAGTACAAGTCAGCCTTGCAGCTGCTGAGAATGCTGGCAAAGGATGAACTGGTGAGCATACTTCAGCGCTGTATTGAGGTTTTAGATTCCTCTACTGAAAAGCAGCTTGGCAACACAACACAGAAAATAAAGGATTTCCTGACCCAGTTTCAGAACCTCGATG
>hsa_circ_0057967
CTTCCATTTTTGCCTGGACCAGAGGGTTAGCCCACAGAGCAAAGCTTGATAACAATAAAGAGCTTGCCTTCTTTGCAAATGCTTTGGAAGAAGTCTCTATTGAGACAATTGAGGCTGGCTTCATGACCAAGGACTTGGCTGCTTGCATTAAAGGTTTACCCAATGTGCAACGTTCTGACTACTTGAATACATTTGAGTTCATGGATAAACTTGGAGAAAACTTGAAGATCAAACTAGCTCAGGCCAAACTTTAAGTTCATACCTGAGCTAAGAAGGATAATTGTCTTTTGGTAACTAGGTCTACAGGTTTACATTTTTCTGTGTTACACTCAAGGATAAAGGCAAAATCAATTTTGTAATTTGTTTAGAAGCCAGAGTTTATCTTTTCTATAAGTTTACAGCCTTTTTCTTATATATACAGTTATTGCCACCTTTGTGAACATGGCAAGGGACTTTTTTACAATTTTTATTTTATTTTCTAGTACCAGCCTAGGAATTCGGTTAGTACTCATTTGTATTCACTGTCACTTTTTCTCATGTTCTAATTATAAATGACCAAAATCAAGATTGCTCAAAAGGGTAAATGATAGCCACAGTATTGCTCCCTAAAATATGCATAAAGTAGAAATTCACTGCCTTCCCCTCCTGTCCATGACCTTGGGCACAGGGAAGTTCTGGTGTCATAGATATCCCGTTTTGTGAGGTAGAGCTGTGCATTAAACTTGCACATGACTGGAACGAAGTAGGAGTGCAACTCAAATGTGTTGAAGATACTGCAGTCATTTTTGTAAAGACCTTGCTGAATGTTTCCAATAGACTAAATACTGTTTAGGCCGCAGGAGAGTTTGGAATCCGGAATAAATACTACCTGGAGGTTTGTCCTCTCCATTTTTCTCTTTCTCCTCCTGGCCTGGCCTGAATATTATACTACTCTAAATAGCATATTTCATCCAAGTGCAATAATGTAAGCTGAATCTTTTTTGGACTTCTGCTGGCCTGTTTTATTTCTTTTATATAAATGTGATTTCTCAGAAATTGATATTAAACACTATCTTATCTTCTCCTGAACTGTTGATTTTAATTAAAATTAAGTGCTAATTACCA
>mmu_circ_0001357
AGTACAGTTATGGCCACCCAGGTGATGGGGCAGTCTTCTGGAGGAGGCAGTCTCTTCAACAACAGTGCCAACATGGGCATGGCCTTAACCAACGACATGTACGACCTGCACGAGCTCTCGAAAGCTGAACTGGCAGCCCCTCAGCTCATCATGTTAGCCAACGTGGCCCTGACGGGGGAGGCAAGCGGCAGCTGCTGCGATTACCTGGTCGGTGAAGAGAGGCAGATGGCCGAATTGATGCCCGTGGGAGACAACCACTTCTCAGAAAGTGAAGGAGAAGGCCTGGAAGAGTCGGCTGACCTCAAAGGGCTGGAAAACATGGAACTGGGAAGTTTGGAGCTAAGTGCTGTAGAACCCCAGCCCGTATTTGAAGCCTCAGCTGCCCCAGAAATATACAGCGCCAATAAAGATCCCGCTCCAGAAACACCCGTGGCGGAAGACAAATGCAGGAGTTCTAAGGCCAAGCCCTTCCGGTGTAAGCCTTGCCAGTACGAAGCCGAATCTGAAGAGCAGTTTGTGCATCACATCCGGATTCACAGCGCTAAGAAGTTCTTTGTGGAGGAAAGTGCAGAGAAACAGGCCAAAGCCTGGGAGTCGGGGTCGTCTCCGGCCGAAGAGGGCGAGTTCTCCAAAGGCCCCATCCGCTGTGACCGCTGTGGCTACAATACCAACCGGTATGACCACTACATGGCACACCTGAAGCACCACCTGCGAGCTGGCGAGAACGAGCGCATCTACAAGTGCATCATCTGCACGTACACGACGGTCAGCGAGTACCACTGGAGGAAACACCTGAGAAACCATTTCCCCAGGAAAGTCTACACCTGCAGCAAGTGCAACTACTTCTCAGACAGAAAAAATAACTACGTTCAGCACGTGCGAACTCACACAG
>hsa_circ_0028986
ATGCCCCGAGGAAGCCCAGCATAGACGGCTTCTCTTCGGATTCCTGGCTGGAGATGGAGGAGGAGGCCTGTGATCAGCAGCCTCAGGAGGAGGAGGAGAAGGACGAGGAGGGCGAGGGCAGGGACAGGGCACCCAAACCGCCCACCGATGGCTCCACTTCACCCACCAGCACGCCCTCTGAGGACCAGGAGGCCCTCGGGAAGAAGCCCAAAGCACCTGCCCTGCGATTCCTCAAAAGGACTTTGTCTAATGAGTCGGAGGAAAGTGTGAAGTCCACCACATTGGCCGTAGACTACCCCAAGACCCCCACCGGCTCTCCCGCCACGGAGGTCTCTGCCAAATGGACCCATCTCACTGAGTTTGAACTGAAGGGCCTGAAAGCTCTGGTGGAGAAACTGGAATCCCTCCCGGAGAACAAGAAGTGTGTCCCCGAGGGCATCGAGGACCCCCAGGCACTCCTGGAGGGTGTGAAG
>hsa_circ_0063844
GCGCGTAGGCACAACTTCCGGAAGGAGGCGGAAGAGCTTCTCGGCTCTAGGCTCTGGAGTCCCGGGAGCAGTGAGGGGCCACCCGGGGCACAGGAAAGGGCCGCTAGGGGAGGGCCGGGTGCACTCGGGGTGTCTGGGCCGCGGGTCTGAGGGATGAGGAGGGGCCATGGCCAGCGACGGGGCCAGGAAGCAATTCTGGAAGCGCAGCAACAGCAAGCTCCCGGGCAGCATCCAGCACGTGTATGGTGCCCAGCACCCCCCCTTTGATCCACTGTTACATGGCACTTTGCTCAGGTCCACGGCCAAGATGCCGACCACACCAGTGAAGGCCAAGAGGGTCAGCACCTTCCAGGAGTTTGAGAGCAATACCAGCGATGCCTGGGACGCTGGGGAGGACGACGATGAGCTCCTGGCCATGGCGGCGGAGAGCCTGAACTCCGAGGTGGTCATGGAGACGGCCAACCGTGTGCTGCGTAACCACAGCCAGCGGCAGGGGCGGCCCACGCTGCAGGAGGGGCCAGGGCTTCAGCAGAAGCCCAGGCCCGAGGCAGAGCCGCCCTCACCCCCCAGCGGCGACCTCCGGCTGGTGAAGTCGGTCAGTGAGAGCCACACGTCCTGTCCTGCAGAAAGTGCCAGCGATGCCGCCCCTCTGCAGAGGTCCCAGTCTCTCCCACACTCGGCCACCGTCACGCTGGGTGGCACATCTGACCCCAGCACTCTCAGCAGCTCAGCGCTGAGCGAAAGAGAGGCCTCCCGGCTCGACAAGTTCAAGCAGCTGCTTGCCGGCCCCAACACGGACCTTG
>hsa_circ_0081159
GGTATGACTGGTTTCCCTGGTGCTGCTGGACGGACTGGTCCCCCAGGACCCTCTGGTATTTCTGGCCCTCCTGGTCCCCCTGGTCCTGCTGGGAAAGAAGGGCTTCGTGGTCCTCGTGGTGACCAAGGTCCAGTTGGCCGAACTGGAGAAGTAGGTGCAGTTGGTCCCCCTGGCTTCGCTGGTGAGAAGGGTCCCTCTGGAGAGGCTGGTACTGCTGGACCTCCTGGCACTCCAGGTCCTCAGGGTCTTCTTGGTGCTCCTGGTATTCTGGGTCTCCCTGGCTCGAGAGGTGAACGTGGTCTACCAGGTGTTGCTGGTGCTGTGGGTGAACCTGGTCCTCTTGGCATTGCCGGCCCTCCTGGGGCCCGTGGTCCTCCTGGTGCTGTGGGTAGTCCTGGAGTCAACGGTGCTCCTGGTGAAGCTGGTCGTGATGGCAACCCTGGGAACGATGGTCCCCCAGGTCGCGATGGTCAACCCGGACACAAGGGAGAGCGCGGTTACCCTGGCAATATTGGTCCCGTTGGTGCTGCAGGTGCACCTGGTCCTCATGGCCCCGTGGGTCCTGCTGGCAAACATGGAAACCGTGGTGAAACTGGTCCTTCTGGTCCTGTTGGTCCTGCTGGTGCTGTTGGCCCAAGAGGTCCTAGTGGCCCACAAGGCATTCGTGGCGATAAGGGAGAGCCCGGTGAAAAGGGGCCCAGAGGTCTTCCTGGCTTAAAGGGACACAATGGATTGCAAGGTCTGCCTGGTATCGCTGGTCACCATGGTGATCAAGGTGCTCCTGGCTCCGTGGGTCCTGCTGGTCCTAGGGGCCCTGCTGGTCCTTCTGGCCCTGCTGGAAAAGATGGTCGCACTGGACATCCTGGTACAGTTGGACCTGCTGGCATTCGAGGCCCTCAGGGTCACCAAGGCCCTGCTGGCCCCCCTGGTCCCCCTGGCCCTCCTGGACCTCCAGGTGTAAGCGGTGGTGGTTATGACTTTGGTTACGATGGAGACTTCTACAGGGCTGACCAGCCTCGCTCAGCACCTTCTCTCAGACCCAAGGACTATGAAGTTGATGCTACTCTGAAGTCTCTCAACAACCAGATTGAGACCCTTCTTACTCCTGAAGGCTCTAGAAAGAACCCAGCTCGCACATGCCGTGACTTGAGACTCAGCCACCCAGAGTGGAGCAGTG
>hsa_circ_0016969
AACTGAAGACATCAAGGAGAATGTACTGGCGATTTTACTCATTGTCCTGGTTTCCCTCCTTGGATTTCTGACCTTGAGCCAAGGCTTTTGCAAAGATATGTGGGTGCTCCTCTTCTGCCTCGTCATGGCCAGCTGCCAGTACTCCCTGCTAAAGAGTGTTCAGCCTGACCCCGCCTCACCAATACACGGACACAACCAAATCATAACATATAGCAGACCAATCTATTTTTGTGTGCTGTGTGGCCTTATTTTGCTTCTTGATACAGGGGCCAAAGCCAGGCACCCTCCCAGTTACGTTGTGTATGGCCTGAAGCTCTTCTCTCCAGTGTTTCTACAATCAGCTAGGGACTACTTAATAGTATTTTTATATTGCTTCCCTGCTATTTCCCTCCTTGGGCTCTTCCCGCAAATCAACACTTTCTGCACTTATCTTTTGGAGCAAATTGACATGCTGTTTTTTGGTGGTTCTGCTGTGTCTGGGATAACCTCGGCTGTTTACAGTGTGGCCCGGAGCGTCTTGGCTGCCGCCCTGCTCCACGCAGTCTGCTTCAGTGCAGTGAAG
>hsa_circ_0054521
GTTCCAGATGTGGAATCTCGTGAAGACTTAATTAAAAATCACTACATGGCAAGGATAGTGGAACTTACGTCTCAGTTGCAGCTGGCTGACAGTAAGTCAGTGCATTTTTATGCCGAGTGCCGAGCACTGTCTAAAAGACTGGCCTTGGCTGAAAAGTCTAAGGAAGCATTGACAGAAGAAATGAAACTTGCCAGTCAGAACATCAGCAGACTTCAGGATGAGCTGACAACTACCAAGAGGAGTTACGAGGATCAGTTAAGTATGATGAGTGACCACCTGTGCAGCATGAATGAGACATTATCTAAACAGAGAGAAGAGATTGACACACTAAAGATGTCCAGTAAG
>hsa_circ_0083142
GAGGAAAAGGCTTCTCTTTTACATCGTACTCAGGAAGAAAGAAGAAAGAGAGAGGAAGAAAGGCGAAGGTTGAAAAATGCAATAATTATCCAGTCATTTATTCGAGGCTATAGAGACAGAAAACAGCAATATTCCATCCAAAGAAGTGCATTTGATCGCTGTGCTACCTTGTCACAGTCCGGGGGCGCTTTTCCCATTGCTAATGGCCCCAACCTTACCCTTTTGGTAAGGCAGCTTCTGTTTTTTTACAAACAAAATGAAGACTCAAAACGTTTG
>hsa_circ_0044810
GTTTCAGGTACGTTCACCAACTTTCTTTCAAAAATCCCGGGACCAGCATTGGTACATTACTCAGTTGGAAGCTGCACAGACTAGTTATATCCAACAAATAAACAACCTTAAAGAGAGACTTACTATTGAGCTGTCTCGAACTCAGAAGTCAAGAGATTTGTCACCACCAGATAACCATCTTAGCCCCCAAAATGATGATGCTCTGGAGACACGAGCTAAGAAGTCTGCATGCTCTGACATGCTTCTCGAAGGTGGTCCTACTACAGCTTCTGTAAGAGAGGCCAAAGAGGATGAAGAAGATGAGGAGAAGATTCAGAATGAAGATTATCATCACGAGCTTTCAGATGGAGATCTGGATCTGGATCTTGTTTATGAGGATGAAGTAAATCAGCTCGATGGCAGCAGTTCCTCTGCTAGTTCCACAGCAACAAGTAATACAGAAGAAAATGATATTGATGAAGAAACTAT
>hsa_circ_0120389
AATGAGGATTATCGAAAGTAATTCCTCGAAGATTCAATCTCAAATAGATCACATCAAGCAGTGTAGGGCAGAGTATGACACAAAAGAAGTAAAATATTGTACTTTCTCCAAAGATCCTTCAAAACCTATTCCAGGCATGACTCTTCAAGAATCCATGAATCTAGATGCTCTCACTAAATACATGAAACATCTTGAAGATAAATATGCAGAAATTAAACAAGCTATGTTGATAAAATATGTGCCAGCTCAGAGGAAGGCTGATTTAGATGAAGAAATGATTGTGTTATTAAAACGGCGAGATGTAGCTGAAAATCTGAACAAAAAATTGCAGTTTTGTCATCAAAGACTGCAGATAATTTCACAGGCACTTAGTTCATGGGTAAAATCTGATATGAGCAGCCCATTTCAAGACTTTGTGGAGCAAATTCAGAAAACCAAATATTTACAAGGTGACCAAGGCATTGTTGAAGAACTAATGGAAGATGATCCACGCAGGGCAAAAGAAGCTGAAATTATGCTTCACTACATTGAAAGGTTTAATGAGTTAATCTCACTTGGTGAATATGAAAAGGCAGCTTGTTATGCAGCAAACAGTCCTAGAAGAATTCTTCGAAACATTGGTACAATGAATACATTTAAGG
>hsa_circ_0074063
GTCATGATTGTGGTTGGCGGCCAGGCACCCAAGGCAATCCGCAGTGTGGAGTGCTATGATTTCGAGGAGGACCGGTGGGATCAGATTGCTGAGCTTCCTTCCAGAAGATGCAGAGCAGGTGTGGTGTTCATGGCTGGCCACGTGTATGCCGTGGGAGGGTTTAATGGCTCACTGCGGGTGCGGACAGTGGATGTGTATGACGGCGTGAAGGACCAGTGGACGTCCATTGCCAGCATGCAGGAGCGCCGGAGCACACTGGGCGCAGCGGTGCTCAATGACTTGCTCTACGCAGTGGGAGGCTTTGATGGCAGTACTGGCCTAGCATCGGTGGAAGCCTACAGCTACAAGACCAACGAGTGGTTCTTTGTGGCCCCGATGAACACGCGGCGGAGCAGTGTGGGTGTGGGCGTTGTGGAGGGGAAGCTATATGCTGTTGGGGGTTATGATGGAGCTTCCCGCCAGTGTCTGAGCACTGTGGAGCAGTACAACCCAGCGACCAATGAATGGATATACGTGGCGGACATGAGCACCCGCCGCAGTGGCGCAG
>hsa_circ_0098082
CATGTCTATGTGCCTGACAGAAGGTCAGTGCCAGCTGGCCTGACTTTACAGTCTGTTAGTCCCCAGAGCCTCCAAGGGAAAACGCCAGAGGAGCTTACGCTGCTGCTAATAAAGCTGAGACGGCAGCAAGCCGAACTGAGTAGTATCCGGGAGCATACGTTAGCACAGCTCATGCAGCTAAAGCTTGAGGCCCACAGCCCAAAGAATGAAATTCTTTCACATCATCTCCAAAGGAACACCATATATTTGGATCATCAG
>hsa_circ_0003533
ATTTGTCAAAGATGAAAGTGACCTTATCAGCTTTGGATACTTCTGAGAGTTCTTTCACACCTTTGGTGGTCATAGAACTTGCTCAGGATGTCAAAGAAGAAACCAAAGAATGGCTGAAAAACAGAATTATAGCTAAAAAAAAAGATGGAGGTGCCCAGTTGTTGTTTAGACCATTGTTAAATAAATATGAACAAGAAACACTAGAAAATCAGAACTTATATCTTGTTGGTGCCTCCAAGATTAGAATGTTACTAGGGGCAGAAGCAGTGGGATTGGTAAAAGAGTGCAATGATAACACCATGAGAGCCTTCACATACAGAACCAGACAGAACTTCAAAGGTTTTGATGATAACAATGATGATTTCCTGACAATGGCAGAATGTCAATTCATTATCAAACATGAACTTGAAAATCTTAGAGCTAAAGATGAAAAAATGATCCCTGGTTACCCTCAGGCAAAGTTGTATCCAGGAAAATCATTGT
>hsa_circ_0135374
AATGAAATGGCTTTAGTGCAAGAGTTGGGTGTACCTCCAGAAAACATTATTTACATAAGTCCTTGCAAGCAAGTGTCTCAGATAAAGTATGCAGCAAAAGTTGGAGTGAATATCCTGACATGTGACAATGAAATTGAATTGAAGAAAATTGCACGTAATCACCCAAATGCCAAGGTCTTACTACATATTGCAACAGAAGATAATATTGGAGGTGAAGAGGGTAACATGAAGTTTGGCACTACCCTGAAGAACTGTAGGCATCTCTTGGAATGTGCTAAGGAACTTGATGTCCAAATAATTGGGGTTAAATTTCATGTTTCGAGTGCTTGCAAAGAATCTCAAGTATATGTACATGCTCTATCTGATGCTCGATGTGTGTTTGACATGGCTGGAGAAATTGGCTTTACGATGAACATGTTAGACATTGGTGGAGGATTCACGGGAACTGAATTTCAATTGGAAGAGGTTAATCATGTTATCAGCCCTCTGTTGGATATCTACTTTCCTGAAGGATCTGGTGTTAAGATAATTTCAGAACCCGGAAGCTACTATGTGTCTTCTGCATTTACACTCGCAGTTAATATCATAGCAAAGAAAGTTGTTGAAAATGATAAATTTCCCTCTGGAG
>hsa_circ_0065303
AAAAACCGGCGCTCACTAGGGCAGAATGCAGCCTACGGAGGATGGCGGAAGAGGCGGCTGAGGCCGCAGGACGTGCTATTCCAAGGCACGGCCGCACGAGTGCTACGCATGCGCGTGCGCTGGCTCGCGTCAGATACAGTGCCAGTTCCCAGATGGGGCGGGGCCGGGCGTCCGCGCCGGAAGAGGGTTGGCTGGGCGGGGCCGGGAAGCGGCAGTGGCGGCTACGCGCGCGGGGGTGCGCGCGGGAACGACCGGGAAACACCGCGAGGGCCGGGGTGGGCCAGGCTGTGGGGACGACGGGCTGCGACGATGGCCGCAGCGGCGGGCGGCGGCGGGCCGGGGACAGCGGTAGGCGCCACGGGCTCGGGGATTGCGGCGGCAGCCGCAGGCCTAGCTGTTTATCGACGGAAGGATGGGGGCCCGGCCACCAAGTTTTGGGAGAGCCCGGAGACGGTGTCCCAGCTGGATTCGGTGCGGGTCTGGCTGGGCAAGCACTACAAGAAGTATGTTCATGCGGATGCTCCTACCAATAAAACACTGGCTGGGCTGGTGGTGCAGCTTCTTCAGTTCCAGGAAGATGCCTTTGGGAAGCATGTCACCAACCCGGCCTTCACCAAACTCCCTGCAAAGTGTTTCATGGATTTCAAAGCTGGAGGCGCCTTATGTCACATTCTTGGGGCTGCTTACAAGTATAAAAATGAACAGGGATGGCGGAGGTTTGACCTACAGAACCCATCTCGAATGGATCGTAATGTGGAAATGTTTATGAACATTGAAAAAACATTGGTGCAGAACAATTGTTTGACCAGACCCAACATCTACCTCATTCCAGACATTGATCTGAAGTTGGCTAACAAATTGAAAGATATCATCAAACGACATCAGGGAACATTTACGGATGAGAAGTCAAAAGCTTCCCACCACATTTACCCATATTCTTCCTCACAAGACGATGAAGAATGGTTGAGACCGGTGATGAGAAAAGAGAAGCAAGTGTTAGTGCATTGGGGCTTTTACCCAGACAG
>hsa_circ_0023924
GGAGCCTGGCGCCGCCATTTTCCTGCAGCTGCCTGTTCCTCTTACCCTGCCCGGCTCCAGCTGACCCGGGAAGGGGTGGGCTGAACTGAGGCGGGGGCAAGGGAGTGCCCGACATCTTGTCCGACTCCGCGGGTGACACGAGCCGGTTCTCTCTGGACTGGTGGCAGCGCGCGGCCCCGAACCGCGCCCCAGGCCGGCAGGCGGGGAAGGAGCCGGTGGGGGTAGGGGGTGCGGTGGGGGGTGGGGACCCTCCGGCTCTTGGGGGTCCCAGTCCCCGCCGGCTGCTGAGCGGGTGGGGTGGTGGAGGAGCTGCAGAGATGTCCGGCCAGAGCCTGACGGACCGAATCACTGCCGCCCAGCACAGTGTCACCGGCTCTGCCGTATCCAAGACAGTATGCAAGGCCACGACCCACGAGATCATGGGGCCCAAGAAAAAGCACCTGGACTACTTAATTCAGTGCACAAATGAGATGAATGTGAACATCCCACAGTTGGCAGACAGTTTATTTGAAAGAACTACTAATAGTAGTTGGGTGGTGGTCTTCAAATCTCTCATTACAACTCATCATTTGATGGTGTATGGAAATGAGCGTTTTATTCAGTATTTGGCTTCAAGAAACACGTTGTTTAACTTAAGCAATTTTTTGGATAAAAGTGGATTGCAAGGATATGACATGTCTACATTTATTAGGCGGTATAGTAGATATTTAAATGAGAAAGCAGTTTCATACAGACAAGTTGCATTTGATTTCACAAAAGTGAAGAGAGGGGCTGATGGAGTTATGAGAACAATGAACACAGAAAAACTCCTAAAAACTGTACCAATTATTCAGAATCAGATGGATGCACTTCTTGATTTTAATGTTAATAGCAATGAACTTACAAATGGGGTAATAAATGCTGCCTTCATGCTCCTGTTCAAAGATGCCATTAGACTGTTTGCAGCATACAATGAAGGAATTATTAATTTGTTGGAAAAATATTTTGATATGAAAAAGAACCAATGCAAAGAAGGTCTTGACATCTATAAGAAGTTCCTAACTAGGATGACAAGAATCTCAGAGTTCCTCAAAGTTGCAGAGCAAGTTGGAATTGACAGAGGTGATATACCAGACCTTTCACAGGCCCCTAGCAGTCTTCTTGATGCTTTGGAACAACATTTAGCTTCCTTGGAAGGAAAGAAAATCAAAGATTCTACAGCTGCAAGCAGGGCAACTACACTTTCCAATGCAGTGTCTTCCCTGGCAAGCACTGGTCTATCTCTGACCAAAGTGGATGAAAGGGAAAAGCAGGCAGCATTAGAGGAAGAACAGGCACGTTTGAAAGCTTTAAAGGAACAGCGCCTAAAAGAACTTGCAAAGAAACCTCATACCTCTTTAACAACTGCAGCCTCTCCTGTATCCACCTCAGCAGGAGGGATAATGACTGCACCAGCCATTGACATATTTTCTACCCCTAGTTCTTCTAACAGCACATCAAAGCTGCCCAATGATCTGCTTGATTTGCAGCAGCCAACTTTTCACCCATCTGTACATCCTATGTCAACTGCTTCTCAGGTAGCAAGTACATGGGGAG
>hsa_circ_0021639
AACCTGAGCCAGCAGAAGAGTACACTGAGCAAAGTGAAGTTGAATCAACAGAGTATGTAAATAGACAGTTCATGGCAGAAACACAGTTCACCAGTGGTGAAAAGGAGCAGGTAGATGAGTGGACAGTTGAAACGGTTGAGGTGGTAAATTCACTCCAGCAGCAACCTCAGGCTGCATCCCCTTCAGTACCAGAGCCCCACTCTTTGACTCCAGTGGCTCAGGCAGATCCCCTTGTGAGAAGACAGCGAGTACAAGACCTTATGGCACAAATGCAGGGTCCCTATAATTTCATACAGGATTCAATGCTGGATTTTGAAAATCAGACACTTGATCCTGCCATTGTATCTGCACAGCCTATGAATCCAACACAAAACATGGACATGCCCCAGCTGGTTTGCCCTCCAGTTCATTCTGAATCTAGACTTGCTCAGCCTAATCAAGTTCCTGTACAACCAGAAGCGACACAG
>hsa_circ_0126956
CATTTGACATTGTGCAGCAAAGAAATGGTTATGGAGAAGCCCAGTCCGCTGCTTGTAGGGCGGGAGTTTGTGAGGCAATATTATACTTTGCTGAATAAAGCTCCGGAATATTTACACAGGTTTTATGGCAGGAATTCTTCCTATGTTCATGGTGGAGTAGATGCTAGTGGAAAGCCCCAGGAAGCTGTTTATGGCCAAAATGATATACACCACAAAGTATTATCTCTGAACTTCAGTGAATGTCATACTAAAATTCGTCATGTGGATGCTCATGCAACCTTGAGTGATGGAGTAGTTGTCCAGGTCATGGGTTTGCTGTCTAACAGTGGACAACCAGAAAGAAAGTTTATGCAAACCTTTGTTCTGGCTCCTGAA
>hsa_circ_0049311
GCCAGAGCCAACGGGCTGAAGTCTTGTGTCATTGTGATCCGGGTCTTGAGGGACCTGTGCACTCGCGTGCCCACCTGGGGTCCCCTCCGAGGCTGGCCTCTCGAGCTCCTGTGTGAGAAATCCATTGGCACGGCCAACAGACCGATGGGTGCTGGCGAGGCCCTGCGGAGAGTGCTGGAGTGCCTGGCGTCGGGCATCGTGATGCCAGATGGTTCTGGCATTTATGACCCTTGTGAAAAAGAAGCCACTGATGCTATTGGGCATCTAGACAGACAGCAACGGGAAGATATCACACAGAGTGCGCAGCACGCACTGCGGCTCGCTGCCTTCGGCCAGCTCCATAAAGTCCTAGGCATGGACCCTCTGCCTTCCAAGATGCCCAAGAAACCAAAGAATGAAAACCCAGTGGACTACACCGTTCAGATCCCACCAAGCACCACCTATGCCATTACGCCCATGAAACGCCCAATGGAGGAGGACGGGGAGGAGAAGTCGCCCAGCAAAAAGAAGAAGAAGATTCAGAAGAAAGAGGAGAAGGCAGAGCCCCCCCAGGCTATGAATGCCCTGATGCGGTTGAACCAGCTGAAGCCAGGGCTGCAGTACAAGCTGGTGTCCCAGACTGGGCCCGTCCATGCCCCCATCTTTACCATGTCTGTGGAGGTTGATGGCAATTCATTCGAGGCCTCTGGGCCCTCCAAAAAGACGGCCAAGCTGCACGTGGCCGTTAAGGTGTTACAGGACATGGGCTTGCCGACGGGTGCTGAAGGCAGGGACTCGAGCAAGGGGGAGGACTCGGCTGAGGAGACCGAGGCGAAGCCAGCAGTGGTGGCCCCTGCCCCAGTGGTAGAAGCTGTCTCCACCCCTAGTGCGGCCTTTCCCTCAGATGCCACTGCCGAGAACGTAAAACAGCAGGGGCCGATCCTGACAAAGCACGGCAAGAACCCAGTCATGGAGCTGAACGAGAAGAGGCGTGGGCTCAAGTACGAGCTCATCTCCGAGACCGGGGGCAGCCACGACAAGCGCTTCGTCATGGAGGTCGAAGTGGATGGACAGAAGTTCCAAGGTGCTGGTTCCAACAAAAAGGTGGCGAAGGCCTACGCTGCTCTTGCTGCCCTAGAAAAGCTTTTCCCTGACACCCCTCTCGCCCTTGATGCCAACAAAAAGAAGAGAGCCCCAGTACCCGTCAGAGGGGGACCGAAATTTGCTGCTAAG
>hsa_circ_0051940
CCCCCTTTGCCCTTCCCTGTGTCTGCCCCCATTTTCCTTCCCCTCCCCTCCCCAGCTGTGGGCTGAGCTAGAGACGGGGTCAGAGAGACTGGAGAGATGGTAGGCGTGGCTGAGGTGTCCTGTGGCCAGGCGGAAAGCAGTGAGAAGCCCAACGCTGAGGACATGACATCCAAAGATTACTACTTTGACTCCTACGCACACTTTGGCATCCACGAGGAGATGCTGAAGGACGAGGTGCGCACCCTCACTTACCGCAACTCCATGTTTCATAACCGGCACCTCTTCAAGGACAAGGTGGTGCTGGACGTCGGCTCGGGCACCGGCATCCTCTGCATGTTTGCTGCCAAGGCCGGGGCCCGCAAGGTCATCGGGATCGAGTGTTCCAGTATCTCTGATTATGCGGTGAAGATCGTCAAAGCCAACAAGTTAGACCACGTGGTGACCATCATCAAGGGGAAGGTGGAGGAGGTGGAGCTCCCAGTGGAGAAGGTGGACATCATCATCAGCGAGTGGATGGGCTACTGCCTCTTCTACGAGTCCATGCTCAACACCGTGCTCTATGCCCGGGACAAGTGGCTGGCGCCCGATGGCCTCATCTTCCCAGACCGGGCCACGCTGTATGTGACGGCCATCGAGGACCGGCAGTACAAAGACTACAAGATCCACTGGTGGGAGAACGTGTATGGCTTCGACATGTCTTGCATCAAAGATGTGGCCATTAAGGAGCCCCTAGTGGATGTCGTGGACCCCAAACAGCTGGTCACCAACGCCTGCCTCATAAAGGAGGTGGACATCTATACCGTCAAGGTGGAAGACCTGACCTTCACCTCCCCGTTCTGCCTGCAAGTGAAGCGGAATGACTACGTGCACGCCCTGGTGGCCTACTTCAACATCGAGTTCACACGCTGCCACAAGAGGACCGGCTTCTCCACCA
>hsa_circ_0037003
CCTAAAAGTGGTGATGCCAAATCTTCGAGTAAATCAAAGCGATCTCAGGGTCCTGTCCATATTACAGCAGGAAGTGAACCTGTCCCCATTGGAGAGGATGAGGATGATGATCTGGACCAGGAGACATTCAGCATATGTAAGGAGAGGATGAGGCCCGTGAAAAAGGCACTGAAACAGCTCGACAAACCTGACAAGGGGCTCAACGTGCAAGAACAGCTGGAACACACCCGGAACTGCCTGCTGAAAATCGGAGACCGGATAGCCGAGTGCCTTAAAGCCTACTCAGATCAGGAGCACATCAAACTCTGGAGGAGGAACCTATGGATTTTTGTTTCCAAGTTTACAGAATTTGATGCTCGAAAACTGCATAAGTTATACAAGATGGCTCATAAGAAAAGGTCTCAAGAAGAAGAG
>hsa_circ_0029592
GTTGCGACCTTTCCTTCCCCAGCAATAAACTGGTCTCTGGAGATCACTGTAGAATTGTAGTGGATGAAAAATCAGGTCAGGTGACACTGGAAGATACCAGCACCAGTGGAACAGTGATTAACAAGCTGAAGGTTGTTAAGAAGCAGACATGCCCTTTACAGACTGGGGATGTCATCTACTTGGTGTACAGGAAGAATGAACCGGAACACAACGTGGCATACCTCTATGAATCTTTAAGTGAAAAGCAAGGCATGACACAAGAATCCTTTGAAGCTAACAAGGAAAATGTGTTCCATGGGACCAAAGATACCTCAGGTGCAGGTGCAGGGCGAGGGGCCGATCCCCGGGTCCCTCCGTCGTCGCCCGCCACTCAGGTGTGCTTTGAGGAACCACAGCCATCAACATCGACGTCAGACCTCTTCCCCACAGCCTCGGCCTCTTCCACGGAGCCTTCTCCTGCAGGGCGAGAGCGTTCCTCCAGTTGTG
>hsa_circ_0132068
ACTTACAGACTCAAATTTGAAGGTACCAGAGGAAAAGGCAGCAAAAGTTGCCACAAAAATTGAGAAAGAGCTTTTCTCTTTTTTTCGGGACACAGATGCTAAATATAAGAACAAATATAGAAGTTTGATGTTTAATTTGAAAGATCCTAAAAACAATATATTATTTAAAAAAGTACTGAAAGGAGAAGTAACTCCTGATCATCTTATCAGAATGAGTCCAGAAGAACTAGCTTCTAAAGAGTTAGCTGCTTGGAGACGAAGAGAAAACAGACATACCATAGAAATGATTGAGAAAGAGCAGAGAGAAGTGGAACGACGGCCAATCACCAAAATAACTCATAAAGGTGAAATAGAAATTGAGAGTGATGCCCCAATGAAAGAACAGGAAGCAGCCATGGAGATTCAGGAACCAGCCGCCAATAAGTCATTGGAGAAGCCAGAAGGATCTGAAAAACAAAAAGAGGAGGTTGACTCTATGTCTAAAGATACCACTAGTCAACACAGACAGCATCTTTTTGATCTCAACTGCAAAATCTGCATAGGTCGAATGGCACCACCTGTAGATGATCTTTCTCCAAAAAAAGTAAAAGTTGTTGTAGGAGTAGCTCGCAAACATTCAGACAATGAAGCAGAAAGTATAGCAGATGCATTATCTTCAACCTCAAATATTTTGGCTTCTGAATTCTTTGAGGAGGAGAAACAGGAGTCTCCAAAGTCAACGTTCTCTCCTGCTCCACGTCCAGAGATGCCTGGAACTGTTGAAGTTGAGTCTACCTTTCTGGCTCGATTGAACTTCATCTGGAAAGGTTTTATCAACATGCCTTCTGTGGCAAAATTTGTTACCAAAGCCTATCCAGTATCTGGCTCCCCAGAATACCTGACAGAGGACCTACCAGATAGTATTCAAGTAGGTGGCAGGATATCACCTCAGACAGTTTGGGATTATGTGGAAAAAATAAAAGCATCAGGAACCAAGGAAATTTGTGTGGTTCGCTTCACACCAGTAACTGAAGAAGATCAAATTTCTTATACTTTGCTCTTTGCATACTTCAGTAGCAGAAAGCGCTATGGAGTAGCTGCTAACAACATGAAGCAGGTTAAAGATATGTACCTTATTCCTTTGGGTGCCACAGATAAAATTCCACACCCTCTTGTGCCTTTTGATGGACCTG
>hsa_circ_0117970
AAATTCAAGCCATGAGTCAGTGCAGCCATCCCAACGTAGTGACCTATTACACCTCTTTTGTGGTCAAAGATGAACTTTGGCTGGTCATGAAATTACTAAGTGGAGGTTCAATGTTGGATATCATAAAATACATTGTCAACCGAGGAGAACACAAGAATGGAGTTCTGGAAGAGGCAATAATAGCAACAATTCTTAAAGAGGTTTTGGAAGGCTTAGACTATCTACACAGAAACGGTCAGATTCACAGGGATTTGAAAGCTGGTAATATTCTTCTGGGTGAGGATGGTTCAGTACAAATAGCAGATTTTGGGGTAAGTGCGTTCCTAGCAACAGGGGGTGATGTTACCCGAAATAAAGTAAGAAAAACATTCGTTGGCACCCCATGTTGGATGGCTCCTGAAGTCATGGAACAGGTGAGAGGCTATGACTTCAAGGCTGACATGTGGAGTTTTGGAATAACTGCCATTGAATTAGCAACAGGAGCAGCGCCTTATCACAAATATCCTCCCATGAAAGTGTTAATGTTGACTTTGCAAAATGATCCACCCACTTTGGAAACAGGGGTAGAGGATAAAGAAATGATGAAAAAGTACGGCAAGTCCTTTAGAAAATTACTTTCACTGTGTCTTCAGAAAGATCCTTCCAAAAG
>hsa_circ_0096565
GTGGATGAAAATACTAGGAAAAGTTTATTTAAGTTACGTTCTACATGGGATGAAATATTCCCTTTGAAGAAACTTTATGCCCTGGATGTCAGAGTCAATTCATTAGATCCTGCTTGGCCTATTAAACCTCTACCCCCCAATGTGAATACGTCTAGCATCCATGTGAATCCTAAATTTTTAAATAAATCGCCCGAGGAGCCTTCAACACCTGGTACAGTGGTCAGTTCCCCTAGCATCTCCACTCCTCCAATTGTTCCTGATATACAAAAGAATCTTACACAAGAACAACTAATAAGGCAGCAGTTACTGGCAAAGCAAAAACAGTTGTTAGAACTTCAGCAGAAAAAGCTGGAGCTTGAGCTAGAGCAAGCTAAGGCACAGTTG
>hsa_circ_0077990
CGAGCGCGGCGCCCTTGAGCTGCACCGCGGCGCAGGTTTGCGAGCCGACTTGTCAGCCGGCCAAGAAAAGGAAGCTCCGTCCCTTCCCGCTCACCCGGCTTCCCCACCCCTTGTACTCTAAACTCTGCAGAGGGCGAGCGGCGCGGCCACGGAGGCGCCGAGGAGGAGCGAGCCGCCGCCGGGCAGCGGCGTGCCCTCGGGGGAGAGGGCGCCGGAGAGGAGGCGGCGGCGCGGCGGCGAGGGCGCGGCGCGCGATGGCAGCTGCTTAGCCCGGCGGGCGCGGAGCAGCCCCGAGCTGTGGCTGGCCAGGCGGTGCGGCTGGGCGGGGGACGCCGCCGCCGTTGCTGCCCGGCCCGGAGAGATGAGCACGGAGGCGGACGAGGGCATCACTTTCTCTGTGCCACCCTTCGCCCCCTCGGGCTTCTGCACCATCCCCGAGGGCGGCATCTGCAGGAGGGGAGGAGCGGCGGCGGTGGGCGAGGGCGAGGAGCACCAGCTGCCACCGCCGCCGCCGGGCAGCTTCTGGAACGTGGAGAGCGCCGCTGCCCCTGGCATCGGTTGTCCGGCGGCCACCTCCTCGAGCAGTGCCACCCGAGGCCGGGGCAGCTCTGTTGGCGGGGGCAGCCGACGGACCACGGTGGCATATGTGATCAACGAAGCGAGCCAAGGGCAACTGGTGGTGGCCGAGAGCGAGGCCCTGCAGAGCTTGCGGGAGGCGTGCGAGACAGTGGGCGCCACCCTGGAAACCCTGCATTTTGGGAAACTCGACTTTGGAGAAACCACCGTGCTGGACCGCTTTTACAATGCAGATATTGCGGTGGTGGAGATGAGCGATGCCTTCCGGCAGCCGTCCTTGTTTTACCACCTTGGGGTGAGAGAAAGTTTCAGCATGGCCAACAACATCATCCTCTACTGTGATACTAACTCGGACTCTCTGCAGTCACTGAAG
>hsa_circ_0118204
GGCTTCCTCCATCATCCTTAGGTGGCTGCCATGAGATAGTCATGTGTTCAGGAGTAACATCCAGAATATTAATAGGACCTGTTGGTGGCCCAGGAACATCAAGAACAGTAAGATGTACGGCTACTGTTTTGCTACCGGCTGCATTGGAAACTGTGATTTGATATTCCCCAGTGTCTCTCCTTAAGCAGTTCTTAATGAGAATAGACGCCTTGATGGCTCCTCTGGCAGTTCTTGATGACCATGGATGAGCTAATGGCTGTGGTCTCAATGGTGGCTTCTTGAGTTACTTTGGATCCACCATCTTTTAGTGGGGGAGACCACTCCAGATCTGCAGATGATTTAGTCCAATCTGTCACTTTGGGAAATGGAGGACCAGGAGGGGCTGCAAAGAGCCAGTATACATTATTTACAGCTGTGATGGTATATAAGCCAGTGTCACTCCTGCGAGACTGCGGAATAACTAAAGTGCAAGTATCATCTACCACCAGTTTGTTGACATGGGTGTCATAGAGAACAGGTTCTTTGTTATCAGGCTTCTTTGGAGGAGCTTTAAACCAGAGAAATAAAAACTTGATTGTGAAGATAAATGGGTCTCAGCAGTTGCTAAGAAAATGACTGGTTACTTTCTGTCCCTTTTGAGGAGCATGCAGAGAAATTGCTTTAGCCTCTGATAAATAAAACAGACTGCGAGGAAAATTACAGCGAGGAAATTACAGACATCATCTCCTTTGAACAGGGAAAAGGTAACAG
>hsa_circ_0039507
GACCCTGCTATAGCCATCCCCAAGGGGACCCTCATGGCCATTTTCTGGACGACCATTTCCTACCTGGCCATCTCAGCCACCATTGGCTCCTGCGTGGTGCGTGATGCCTCTGGGGTCCTGAATGACACAGTGACCCCTGGCTGGGGTGCCTGCGAGGGGCTGGCCTGCAGCTATGGCTGGAACTTCACCGAGTGCACCCAGCAGCACAGCTGCCACTACGGCCTCATCAACTATTACCAGACCATGAGCATGGTGTCAGGCTTCGCGCCCCTGATCACGGCTGGCATCTTCGGGGCCACCCTCTCCTCTGCCCTGGCCTGCCTTGTCTCTGCTGCCAAAGTCTTCCAGTGCCTTTGCGAGGACCAGCTGTACCCACTGATCGGCTTCTTCGGCAAAGGCTATGGCAAGAACAAGGAGCCCGTGCGTGGCTACCTGCTGGCCTACGCCATCGCTGTGGCCTTCATCATCATCGCTGAGCTCAACACCATAGCCCCCATCATTTCCAACTTCTTCCTCTGCTCCTATGCCCTCATCAACTTCAGCTGCTTCCACGCCTCCATCACCAACTCGCCTGGGTGGAGACCTTCATTCCAATACTACAACAAGTGGGCGGCGCTGTTTGGGGCTATCATCTCCGTGGTCATCATGTTCCTCCTCACCTGGTGGGCGGCCCTCATCGCCATTGGCGTGGTGCTCTTCCTCCTGCTCTATGTCATCTACAAGAAGCCAGAGGTAAATTGGGGCTCCTCGGTACAGGCTGGCTCCTACAACCTGGCCCTCAGCTACTCGGTGGGCCTCAATGAGGTGGAAGACCACATCAAGAACTACCGCCCCCAGTGCCTGGTGCTCACGGGGCCCCCCAACTTCCGCCCGGCCCTGGTGGACTTTGTGGGCACCTTCACCCGGAACCTCAGCCTGATGATCTGTGGCCACGTGCTCATCGGACCCCACAAGCAGAGGATGCCTGAGCTCCAGCTCATCGCCAACGGGCACACCAAGTGGCTGAACAAGAGGAAGATCAAGGCCTTCTACTCGGATGTCATTGCCGAGGACCTCCGCAGAGGCGTCCAGATCCTCATGCAG
>hsa_circ_0060888
GTGCTGTTCAACCAGTTCAAATACTTTTTCAACCTCTATTTCTTACTTCTTGCCTGCTCTCAGTTTGTTCCCGAAATGAGACTTGGTGCACTCTATACCTACTGGGTTCCCCTGGGCTTCGTGCTGGCCGTCACTGTCATCCGTGAGGCGGTGGAGGAGATCCGATGCTACGTGCGGGACAAGGAAGTCAACTCCCAGGTCTACAGCCGGCTCACAGCACGAGGCACAGTGAAGGTGAAGAGTTCTAACATCCAAGTTGGAGACCTTATCATCGTTGAAAAGAACCAGCGGGTCCCTGCCGACATGATCTTCCTGAGGACATCAGAAAAAAACGGGTCATGCTTCTTGCGGACGGATCAGCTGGATGGGGAGACGGACTGGAAGCTGCGGCTTCCCGTGGCCTGCACGCAGAGGCTCCCCACGGCCGCCGACCTTCTTCAGATTCGATCGTATGTGTACGCAGAAGAGCCAAATATTGACATTCACAACTTCGTGGGAACTTTTACCCGAGAAGACAGCGACCCCCCGATCAGCGAGAGCCTGAGCATAGAGAACACGCTGTGGGCTGGCACTGTGGTCGCATCAGGTACTGTTGTGGGTGTTGTTCTTTACACTGGCAGAGAACTCCGGAGTGTCATGAATACCTCAAATCCCCGAAGTAAGATCGGCCTGTTCGACTTGGAAGTGAACTGCCTCACCAAGATCCTCTTTGGTGCCCTGGTGGTGGTCTCGCTGGTCATGGTTGCCCTTCAGCACTTTGCAGGCCGTTGGTACCTGCAGATCATCCGCTTCCTCCTCTTGTTTTCCAACATCATCCCCATTAGTTTGCGTGTGAACCTGGACATGGGCAAGATCGTGTACAGCTGGGTGATTCGAAGGGACTCGAAAATCCCCGGGACCGTGGTTCGCTCCAGCACGATTCCTGAGCAGCTGGGCAGGATTTCGTACTTACTCACAGACAAGACAGGCACTCTTACCCAGAACGAGATGATTTTCAAACGGCTCCATCTCGGAACAGTAGCCTACGGCCTCGACTCAATGGACGAAGTACAAAGCCACATTTTCAGCATTTACACCCAGCAATCCCAGGACCCACCGGCTCAGAAGGGCCCAACGCTCACCACTAAGGTCCGGCGGACCATGAGCAGCCGCGTGCACGAAGCCGTGAAGGCCATCGCGCTCTGCCACAACGTGACTCCCGTGTATGAGTCCAACGGTGTGACTGATCAGGCTGAGGCCGAGAAGCAGTACGAAGACTCCTGCCGCGTATACCAGGCATCCAGCCCCGATGAGGTGGCCCTGGTACAGTGGACGGAAAGTGTGGGCTTAACCCTGGTGGGCCGAGACCAGTCTTCCATGCAGCTGAGGACCCCTGGCGACCAGATCCTGAACTTCACCATCCTACAGATCTTCCCTTTCACCTATGAAAGCAAACGTATGGGCATCATCGTGCGGGATGAATCAACTGGAGAAATTACGTTTTACATGAAGGGAGCAGATGTGGTCATGGCTGGCATTGTGCAGTACAATGACTGGTTGGAGGAAGAG
>hsa_circ_0066586
TTTAAGCATTCCAGACCAAAGAAGCCACGGAGTCTAAGAATTTATGAATCTCATGTGGGAATTTCTTCCCATGAAGGAAAAGTAGCTTCTTATAAACATTTTACATGCAATGTACTACCAAGAATCAAAGGCCTTGGATACAACTGCATTCAGTTGATGGCAATCATGGAGCATGCTTACTATGCCAGCTTTGGTTACCAAATCACAAGCTTCTTTGCAGCTTCCAGCCGTTATGGAACACCTGAAGAGCTACAAGAACTGGTAGACACAGCTCATTCCATGGGTATCATAGTCCTCTTAGATGTGGTACACAGCCATGCTTCAAAAAATTCAGCAGATGGATTGAATATGTTTGATGGGACAGATTCCTGTTATTTTCATTCTGGACCTAGAGGGACTCATGATCTTTGGGATAGCAGATTGTTTGCCTACTCCAG
>hsa_circ_0119937
GTGTTCACTCAACTTGGATCTGTGCTGAAAAATTGTGACATTTCAGTACATCTGGTAGAGGTAAGCCAAAAATTAAGTGAGATTCAAGCATTGACACTGACTAAAGAGAAGGTCCCGTTAGAGCGAAATGCTGGATCCCCAGTGTATATGAAAGGTGTCACTAAGTCTGGGATTCCAATTTCCTGGTACCGAGATCTGCACGATGTTCCAAAAGGGTACAGCTTTTATCTTGCACATGAATTTTTTGATGTTCTTCCTGTGCATAAATTTCAGAAAACACCACAGGGATGGCGAGAAGTATTTGTTGACATTGATCCACAGGTTTCTGATAAACTGAGGTTTGTTTTGGCACCTTCTGCCACCCCAGCAGAAGCCTTCATACAACATGACGAAACAAGGGATCATGTTGAAGTGTGTCCTGATGCTGGTGTTATCATCGAGGAACTTTCTCAACGCATTGCATTAACTGGAGGTGCTGCACTGGTTGCTGATTATGGTCATGATGGAACAAAGACAGATACCTTCAGAGGGTTTTGCGACCACAAGCTTCATGATGTCTTAATTGCCCCAGGAACAGCAGATCTAACAGCTGATGTGGACTTCAGTTATTTGCGAAGAATGGCACAGGGAAAAGTAGCCTCTCTGGGCCCAATAAAACAACACACATTTTTAAAAAATATGGGTATTGATGTCCGGCTGAAGGTTCTTTTAGATAAATCAAATGAGCCATCAGTGAGGCAGCAGTTACTTCAAGGATATGATATGTTAATGAATCCAAAGAAGATGGGAGAGAGATTTAACTTTTTTGCCTTGCTACCTCATCAGAGACTTCAAGGTGGAAGATATCAGAGGAATGCACGTCAGTCAAAACCCTTTGCATCCGTTGTAGCTGGGTTTAGTGAACTTGCTTGGCAGTGATATTTCAGCTTGGACATTTTACCCTTCAGTCGGCCCAAGAAATCAAAATAAAGGAAACACATTTCATATACTGCAG
>hsa_circ_0105134
TGTTCAAAGCTTCTTTCAGACACCAGTGTTATTCAGTTCTACCCAAGCAAATTTGTCCTTATCACCGACATACTTGATACATTTGGAAAGCTCGTGTACGAGCGCATCTTTTCCATGTGTGTGGATAGCCGCAGCGTCTTACCAGATCACTTTTCTCCAGAGAATGCAAATGACACGGCCAAGGAAACATGCCTAAATTGGTTTTTCAAGATTGCCTCCATCAGGGAACTCATTCCAAGATTTTACGTGGAGGCATCCATCCTGAAATGTAACAAATTCCTCTCCAAAACGGGAATTTCAGAGTGCCTGCCCCGGTTGACATGCATGATCAGAGGGATCGGAGACCCACTAGTGTCGGTGTATGCCCGTGCCTACCTGTGCCGGGTGGGAATGGAAGTGGCCCCACATCTCAAAGAAACCCTAAATAAGAACTTTTTTGACTTCCTCCTTACGTTCAAACAGATTCATGGGGATACGGTCCAGAACCAGCTGGTGGTCCAAGGAGTGGAGCTCCCATCTTACCTCCCCTTGTACCCGCCTGCCATGGACTGGATCTTCCAGTGCATCTCCTACCATGCCCCCGAG
>hsa_circ_0019132
GATCCACCTCAGAAAAAGATGGAATGCACCATACTGTCACCAAGCACAGAGGTATAATTACACTCTACAGGCACCAGAAAGCTGCCTTTGCTATCACAAGTAGGCGAGGTCCTACCCCCAAAGCAGTAAAAGCTCAAATAGCAGATCTTCCTGCAGGAAGTAGTGGAAATATTCTTGTTGAACTTGATGAGGCCCAGAAGCCTTACCTGGTACAACGGAGAGGAGCTGAATTTGCTTTGACAACTATAGTAAAGCATTTTGGTGGTGAAATGGCAGTGAAGTTGCCACATCTCTGGGATGCTATGGTTGGCCCATTGAGGAATACAATCGACATAAATAATTTTGATGGAAAATCCCTCCTGGATAAGGGAGATAGCCCTGCTCAAGAATTGGTGAATTCTCTGCAGGTTTTTGAAACAGCAGCAGCTTCAATGGATTCTGAGCTTCATCCCTTGTTGGTCCAGCATTTGCCACATCTTTATATGTGCCTTCAATACCCCAGTACTGCAGTGAGGCACATGGCTGCTCGTTGTGTAGGTGTCATGAGCAAAATAGCTACCATGGAAACAATGAATATTTTTTTGGAGAAGGTTCTTCCGTGGCTGGGAGCAATTGATGACAGTGTCAAACAAGAGGGTGCAATTGAAGCACTTGCCTGTGTAATGGAACAACTAGATGTTGGTATTGTTCCATATATTGTCCTTTTAGTTGTTCCTGTATTAGGAAGAATGAGTGATCAGACAGACAGTGTGAGATTCATGGCCACGCAGTGCTTTGCAACGCTAATTAGACTCATGCCACTTGAGGCAGGCATTCCAGACCCTCCAAACATGTCAGCAGAATTAATCCAATTGAAAGCCAAGGAGCGACACTTTTTGGAGCAATTGTTAGATGGGAAAAAATTGGAAAATTATAAAATTCCAGTACCAATCAATGCTGAACTCAGAAAATATCAGCAGGATGGTGTGAACTGGTTAGCATTTCTTAATAAGTATAAACTTCATGGAATTCTGTGTGATGACATGGGTTTAGGAAAAACTTTACAGTCCATCTGCATTCTAGCAGGAGATCATTGTCATAG
>hsa_circ_0080061
TCATGGGACATTTTTTTTCGCAACACGAATGCCGGAGCCCCACCGGGCACTGCCTACCAGAGTCCCCTTCCCCTGAGCCGAGGCTCCCTGGCTGCTGTGGCCCATGCACAGTCCCTGGTAGAAGCACAGCCCAACGTGGACAAGCTCGTGGAGGACCACCTGGCAGTGCAGTCGCTCATCAGGGCATATCAGATACGAGGGCACCATGTAGCACAGCTGGACCCCCTGGGGATTTTGGATGCTGATCTGGACTCCTCCGTGCCCGCTGACATTATCTCATCCACAGACAAACTTGGGTTCTATGGCCTGGATGAGTCTGACCTCGACAAGGTCTTCCACTTGCCCACCACCACTTTCATCGGGGGACAGGAATCAGCACTTCCTCTGCGGGAGATCATCCGTCGGCTGGAGATGGCCTACTGCCAGCATATTGGGGTGGAGTTCATGTTCATCAATGACCTGGAGCAGTGCCAGTGGATCCGGCAGAAGTTTGAGACCCCTGGGATCATGCAGTTCACAAATGAGGAGAAACGGACCCTGCTGGCCAGGCTTGTGCGGTCCACCAGGTTTGAGGAGTTCCTACAGCGGAAGTGGTCCTCTGAGAAGCGCTTTGGTCTAGAAGGCTGCGAGGTACTGATCCCTGCCCTCAAGACCATCATTGACAAGTCTAGTGAGAATGGCGTGGACTACGTGATCATGGGCATGCCACACAGAGGGCGGCTGAACGTGCTTGCAAATGTCATCAGGAAGGAGCTGGAACAGATCTTCTGTCAATTCGATTCAAAGCTGGAGGCAGCTGATGAGGGCTCCGGAGATGTGAAGTACCACCTGGGCATGTATCACCGCAGGATCAATCGTGTCACCGACAGGAACATTACCTTGTCCTTGGTGGCCAACCCTTCCCACCTTGAGGCCGCTGACCCCGTGGTGATGGGCAAGACCAAAGCCGAACAGTTTTACTGTGGCGACACTGAAGGGAAAAAGGTCATGTCCATCCTGTTGCATGGGGATGCTGCATTTGCTGGCCAGGGCATTGTGTACGAGACCTTCCACCTCAGCGACCTGCCATCCTACACAACTCATGGCACCGTGCACGTGGTCGTCAACAACCAGATCGGCTTCACCACCGACCCTCGGATGGCCCGCTCCTCCCCCTACCCCACTGACGTGGCCCGAGTGGTGAATGCCCCCATTTTCCACGTGAACTCAGATGACCCCGAGGCTGTCATGTACGTGTGCAAAGTGGCGGCCGAGTGGAGGAGCACCTTCCACAAGGACGTGGTTGTCGATTTG
>hsa_circ_0006297
GTTAAATGGAAACCACCCTTGGGAACTGGATGCCTGTGTAGCTGTTCTACCATATCAGTGTATTGCAATGAGTGGGGGAGGAGAGCAGCTGGATATCCTGAGTGTTGGAATCCTAGTGAAAGAAAGATGGAAAGTGTTGAGAAAGATTGGGGGTGGGGGCTTTGGAGAAATTTACGATGCCTTGGACATGCTCACCAGGGAAAATGTTGCACTGAAGGTGGAATCAGCTCAACAACCAAAACAAGTTCTGAAAATGGAAGTTGCTGTTTTGAAAAAGCTGCAAGGGAAAGACCATGTTTGTAGATTTATTGGCTGTGGGAGGAATGATCGATTCAACTATGTGGTCATGCAGTTGCAGGGTCGGAATCTGGCAGATCTTCGCCGTAGCCAGTCCCGAGGCACATTCACCATTAGTACCACTCTCCGGCTGGGTAGACAGATTTTGGAGTCTATTGAAAGCATTCATTCTGTGGGATTCTTGCATCGAGACATCAAACCGTCGAACTTCGCTATGGGTCGCTTTCCTAGTACATGTAGGAAATGTTACATGCTTGATTTTGGCTTGGCTCGACAATTTACCAATTCCTGTGGTGACGTCAGACCA
>hsa_circ_0059297
TGGCCTCATTGTTCCTGAGAGAGATGGCAATGAGACTGTCCCTGAGGTTGTTGCCACATCAGGTTATGCCTTGCTGCATTTTTTTAGTGATGCTGCTTATAATTTGACTGGATTTAATATTACTTACAGTTTTGATATGTGTCCAAATAACTGCTCAGGCCGAGGAGAGTGTAAGATCAGTAATAGCAGCGATACTGTTGAATGTGAATGTTCTGAAAACTGGAAAGGTGAAGCATGTGACATTCCTCACTGTACAGACAACTGTGGTTTTCCTCATCGAGGCATCTGCAATTCAAGTGATGTCAGAGGATGCTCCTGCTTCTCAGACTGGCAGGGTCCTGGATGTTCAGTTCCTGTACCAGCTAACCAGTCATTTTGGACTCGAGAGGAATATTCTAACTTAAAGCTCCCCAGAGCATCTCATAAAGCTGTGGTCAATGGAAACATTATGTGGGTTGTTGGAGGATATATGTTCAACCACTCAGATTATAACATGGTTCTAGCGTATGACCTTGCTTCTAGGGAGTGGCTTCCACTAAACCGTTCTGTGAACAATGTGGTTGTTAGATATGGTCATTCTTTGGCATTATACAAGGATAAAATTTACATGTATGGAGGAAAAATTGATTCAACTGGGAATGTGACCAATGAGTTGAGAGTTTTTCACATTCATAATGAGTCATGGGTGTTGTTGACCCCTAAGGCAAAGGAGCAGTATGCAGTGGTTGGGCACTCTGCACACATTGTTACACTGAAGAATGGCCGAGTGGTCATGCTGGTCATCTTTGGTCACTGCCCTCTCTATGGATATATAAGCAATGTGCAGGAATATGATTTGGATAAGAACACATGGAGTATATTACACACCCAGGGTGCCCTTGTGCAAGGGGGTTACGGCCATAGCAGTGTTTACGACCATAGGACCAGGGCCCTATACGTTCATGGTGGCTACAAGGCTTTCAGTGCCAATAAGTACCGGCTTGCAGATGATCTCTACCGATATGATGTGGATACCCAGATGTG
>hsa_circ_0024138
GAACGGGATGCCTATCTCCCCCTGGCTGAGAGTGCCAGCAAGATGTACTTCATTATTTCTGATTTGTCCAAAATTAATAACATGTACCGTTTTAGTTTGGCTGCTTTTCTCCGACTTTTCCAACGAGCTCTACAAAACAAACAGGATTCTGAAAATACAGAACAGAGAATCCAGTCACTTATCAGCTCATTACAACATATGGTATATGAATATATATGTCGTTGTCTATTTAAGGCTGATCAGTTGATGTTCGCTTTGCATTTTGTTCGAGGCATGCATCCTGAACTTTTTCAAGAAAATGAATGGGATACGTTTACAGGTGTGGTTGTTGGAGACATGTTACGGAAAGCTGACTCTCAACAAAAAATACGTGATCAGCTTCCGTCTTGGATAGATCAGGAACGAAGCTGGGCCGTGGCAACATTAAAGATTGCTCTCCCCAGTCTTTATCAGACCCTCTGCTTTGAAGATGCAGCTCTGTGGCGTACTTATTATAATAATTCAATGTGTGAGCAAGAGTTTCCATCTATCCTTGCAAAGAAAGTTTCCTTATTTCAGCAGATTCTTGTAGTACAGGCGCTAAGACCGGACAGATTGCAAAGTGCCATGGCTCTTTTTGCATGTAAAACTCTGGGACTGAAAGAGGTGTCCCCACTGCCTCTAAATCTCAAACGTTTATACAAAGAGACACTGGAAATTGAACCCATCTTGATAATTATTTCTCCGGGTGCTGATCCTTCTCAGGAACTTCAAGAACTAGCTAATGCTGAAAGAAGCGGAGAGTGTTATCACCAGGTTGCCATGGGTCAAGGTCAAGCTGATTTAGCAATTCAAATGCTAAAAGAATGTGCCCGCAATGGAGACTGGCTCTGTTTGAAGAACTTACATCTTGTGGTATCTTGGCTGCCAGTTCTGGAAAAGGAATTGAATACTCTTCAACCTAAAGATACCTTTCGTCTTTGGCTCACTGCAGAAGTTCATCCCAACTTTACTCCTATTTTACTACAGTCAAGTCTGAAGATAACATATGAGTCACCTCCAGGTTTAAAGAAGAATTTAATGCGTACTTATGAGTCTTGGACTCCTGAGCAAATTAGCAAAAAAGATAATACACATCGAGCTCATGCTCTCTTCAGTCTTGCATGGTTTCATGCTGCATGTCAAGAAAGAAGAAACTATATTCCTCAGGGTTGGACAAAGTTTTATGAATTTTCTTTATCAGATCTTCGGGCTGGGTACAACATTATTGACAGACTTTTTGATGGTGCCAAAGATGTACAATGGGAATTTGTACATGGTTTACTTGAAAATGCTATTTATGGAGGACGTATAGACAACTATTTTGACCTTAGAGTTCTTCAGTCATACCTGAAGCAGTTTTTTAATTCTTCAGTTATTGATGTATTCAACCAAAGGAACAAGAAAAGCATTTTTCCATATTCCGTATCTCTACCACAATCCTGCAGCATTTTGGACTATCGTGCTGTCATTGAGAAAATTCCAGAGGACGACAAACCTAGTTTCTTTGGTCTGCCTGCCAATATCGCTCGCTCATCTCAGCGCATGATCAGTTCTCAGGTTATTTCACAGTTGAGGATTTTGGGCAGATCCATAACAGCTGGTTCCAAATTTGATAGAGAAATCTGGTCTAATGAACTTTCTCCTGTCCTCAATCTCTGGAAGAAACTAAACCAG
>hsa_circ_0082364
GAGAAGAGACTACCTAGTTCTTCCGGTAACTTTAGAGCCGCTTGCCGGTGGCCTCCCGCTTGAGCTTGGCTTTGCGCATGCCCAGAGAGAGTGGCGCGAGCCTGCGTTTTCCGGCCAGAGGACATGATGCAGGGGGAGGCACACCCTAGTGCTTCCCTTATTGACAGAACCATCAAGATGAGAAAAGAAACAGAGGCTAGGAAAGTGGTCTTAGCCTGGGGACTCCTAAATGTATCTATGGCTGGAATGATATATACTGAAATGACTGGAAAATTGATTAGTTCATACTACAATGTGACATACTGGCCCCTCTGGTATATTGAGCTTGCCCTTGCATCTCTCTTCAGCCTTAATGCCTTATTTGATTTTTGGAGATATTTCAAATATACTGTGGCACCAACAAGTCTGGTTGTTAGTCCTGGACAGCAAACACTTTTAGGGTTGAAAACAGCTGTTGTACAGACTACGCCTCCACATGATCTGGCAGCAACCCAAATCCCTCCCGCTCCACCTTCCCCTTCAATTCAGGGTCAGAGTGTGTTGAGTTATAGCCCTTCTCGTTCGCCCAGTACCAGTCCCAAGTTCACCACCAGCTGTATGACTGGTTACAGCCCTCAGCTGCAAGGTCTGTCCTCAGGTGGCAGTGGTTCTTATAGCCCTGGAGTGACCTACTCGCCCGTCAGTGGTTATAATAAGTTGGCGAGCTTTAGCCCCTCTCCTCCTTCTCCGTACCCTACCACTGTTGGACCAGTGGAGAGCAGTGGATTGAGATCTCGCTACCGTTCTTCACCTACCGTCTACAACTCACCTACTGACAAAGAAGACTACATGACCGACCTACGAACTTTGGATACTTTTCTCAGAAGTGAAGAGGAGAAACAGCATAGGGTTAAGCTGG
>hsa_circ_0138319
ATCTTCTCACTCAGATATGGCAACAAGCAGCCTTCACTTTGCATCATGTGATACACAACAGGCGCCCAGACAGCGCGGAGCGTCTACTGTCAGCAGAGAGCCATAACAAAAGAGAAGAGAATGGAGGAAGGAACCTTTTGGGAACACAGAACATTGAAGCATGGCTGAGACAGTGACCGTTCAAACAAGAGCTACATAGATGTGTGAGAGAGGAAGACTACAAGTTGGTGGCCACAGGACAGGCAAGGGACTTGGGGGAAGGTTCATCATCAACCAAGGTGGATCTCAAGAGTGGCCTCGAAGAATGTGCTGTGGCATTGAACTTATTTCTAAGCAACAAATTTACAGACGCCTTAGAATTGCTTCGCCCCTGGGCTAAGGAGAGTATGTACCATGCCTTGGGCTACAGTACCATTGTGGTGTTGCAGGCTGTCCTGACCTTCGAGCAACAGGACATCCAGAACGGCATTTCTGCCATGAAGGACGCTTTACAAACCTGCCAAAAATACAGGAAAAAATACACAGTTGTAGAATCTTTCTCAAGTCTTCTTTCTAGAGGATCCCTGGAGCAACTGAGTGAAGAGGAAATGCATGCTGAAATCTGTTATGCCGAGTGTCTCCTACAGAAAGCTGCACTCACGTTTGTGCAGGATGAAAATATGATCAACTTCATCAAAGGTGGACTCAAAATTAGAACAAGTTACCAAATATATAA
>hsa_circ_0048834
TAGCTCCCAAGAAGAGCCTGAGAGCAAGGCCAAGGCGCCGCAGCAGGAGGAGGGGCCCAAGGGTGTCGATGAGCAGAGCGACAGTAGTGAGGAGAGTGAGGAGGAGAAGCCGCCTGAGGAGGACAAGGAGGAGGAGGAGGAGAAGAAGGCACCCACCCCGCAGGAGAAGAAGCGCAGGAAAGACAGCAGCGAGGAGTCGGACAGCTCAGAGGAGAGCGACATTGACAGCGAGGCCTCCTCAGCCCTCTTCATGGCGAAGAAGAAGACGCCACCCAAGAGAGAGCGGAAGCCGTCGGGAGGGAGCTCAAGGGGCAACAGCCGCCCAGGCACGCCCAGCGCAGAGGGTGGCAGCACCTCCTCCACCCTGCGGGCGGCTGCCAGCAAACTCGAGCAAGGGAAGCGGGTGAGCGAGATGCCTGCAGCCAAGCGGTTGCGGCTGGACACGGGACCCCAGAGCCTGTCTGGGAAGTCGACACCCCAGCCACCATCAGGCAAGACAACACCCAACAGCGG
>hsa_circ_0104673
GAATGACCATACCTGAAGAAGACGCTGATGTGGGACAAGGCAGTAAATATTGCCTCGTGGCAATTGGGAGACTCCAGGTGACCAGCTCTCCTGTATGCATGGACATGAATGGGATGTCGGTGCCCACAGAGTTCTTATCCCGGCATAACTCCGATGGAATCATCACATTTGTGGATCCAAGATGTATCAGTGTGATTGGCTACCAACCCCAGGATCTTCTGGGAAAGGACATTTTGGAATTCTGCCACCCTGAGGATCAAAGCCATCTGCGTGAGAGCTTCCAGCAGGTGGTTAAGCTGAAAGGCCAAGTCCTGTCGGTCATGTATCGATTTCGCACCAAGAACCGGGAGTGGATGTTGATCCGCACCAGCAGCTTCACATTCCAGAATCCCTATTCTGATGAGATTGAGTACATCATCTGCACCAACACCAACGTCAA
>hsa_circ_0071367
GCCGCAAGCTCCCTTCCGCCGCTCCCGGCGAGCACGCAGGTCTGGCTGTCCGTTGGGCTAGAGCTTAAAAGCCCAACACGGGCGAAAAAGACGCGGTCTCAGTTAACGGGGACGCTTTAGAGAAACGCACTCGCCTCTCCTGTTCCGGTTGGGTCGGCGCGGGCTTCTCAGGCGCCACGTGGGATTCGGCCCGGGTGCTCTTGTGAGCTGCTGCTCCTGCGGTTGGTGAGATTACCTGGGTCTAGAGTGCGGAGCTGCTCCGTGGCCACGAGGACGTCACCATGCCCAAAGCACCAAAGGGAAAAAGTGCAGGACGGGAAAAAAAAGTCATCCATCCATATAGTAGAAAAGCAGCTCAAATTACGAGAGAGGCCCACAAACAAGAAAAAAAGGAAAAATTGAAGAATGAAAAGGCCTTGCGTCTCAACCTTGTTGGTGAAAAACTGCAATGGTTTCAAAATCATCTTGATCCCCAAAAAAAGAGATATTCAAAGAAAGATGCTTGTGAACTAATTGAAAGGTACTTAAATCGATTCAGCAGTGAGCTGGAGCAGATTGAGTTACATAACAGTATCAGGGACAGGCAGGGGAGGCGGCACTGTTCCCGGGAGACCGTCATCAAGCAGACGATGGAGCGGGAGCGACAGCAGTTTGAGGGATATGGCCTTGAGATTCCAGACATTCTAAATGCAAGTAATCTGAAAACATTTAGGGAATGGGACTTTGATCTGAAGAAATTACCAAACATTAAAATGAGAAAAATTTGCGCTAATGATGCAATTCCCAAGACGTGCAAGAGGAAAACTATTATAACTGTAGACCAAGATTTGGGGGAATTGGAACTAAACGATGAATCAAGTGATTCAGATGAGGAAATGACTGCAGTGGCCTAATTGTCTTCACTTGAATTGAAAATAAATAATTTGAGAGCTTCAAATTATATTCATTGATTATGGTACCTAATTGTCATGATACAAAAATTTGATACTGACATTCTCTTATATGATGAGAGTTTCATTTGCGTTTCAAAAATGGTGTTATGATACTTATTTTAAAATGAAGATTGCTTTTCATTTCCATTAAGTTGCTAAAATAGATAGATGTGATCTGCAGAAGTTGTTTAGTCTTCATCTGAATTTCAGGCTGGGAGGGAGCAATATAACTAAGGACAAAAAATGTTTTGTTTTTCTTGTGTATTTATGATCACCTAATTTCACGTTTTGTGAAATGGACAGTAACCTGTTTCCTGAAAGATTCCTGTGGGTACTTTTTGAGCTGTGATAATAGCAAAATTGTTTTTCGGTAATAATATCACACTAATGCTTCTTTTAAACATTAAACCTATTTTCCTTTTTTACAGAATAAGGGAAAATGTGATAAGAAGTTTGTATACATTTCTGGATTATAGATTATTATTTATCTTTTGAACCAGAGCTAAATGGTAAAAGAAAAAAAATCAGTGATGATTGTTATGTTGATCTCCCACAATTAATTTATCTTTTGACAAAGGGGATAAAGAGTTTCAGTTTAGCTCCTTTTGATTGTATATTATTTTTTGCTTTTTTATTGTGAAAAGAGGTAGGTTTTATTTGTGGAGAGAGAGTTGAAGATTAGGGAACCAGTGATTTTAATTATGCTACTTTTTCTTCTAAGAGATAAATTGATATATCATTCAGTGTCATGAAAAACATGAATGTTGTACAATTTTCTTCCTCAAAAAACTTTTTAAATGTAAGTATCCTTATTTTTTTTTTAAAAGAGCACAATGTAGGTGTATTTGAGTATTTTCAAGAAAAGAATAAAAACATTAATGCAGTATTAGGTTAACTGGATATCAACTAAGCCTTGTTAACAGTTAAAGTATTATAACTTTTTTTACTTCTGAAAATTAAAAATAAAATTTATTTCTGCAATTTCA
>hsa_circ_0044668
GGTAAGCCTCCAACAAAGAAAGCAAAAGTTCTTCAGAAACAACCTTTAGTTGCTAAGCTAGCCGCATATGCTCAGTATCAAGCTACCTTGCAAAATCAAGCAAAGACAAAAGCAGCAGTCTCCATGGAAGGTTTCAGCTGGGGTAACTACATCAATAGCAATAGCTTTATAGCAGCTCCGGTTACCTGTTTTAAACATGCACCTATGGGGACCTGCTGGGGTGATATCTCAGAAAATGTGAGAGTAGAAGTTCCCAATACAGACTGCAGCCTACCTACCAAAGTCTTCTGGATTGCTGGAATTGTAAAATTAGCAGGTTACAATGCCCTTTTAAGATATGAAGGATTTGAAAATGACTCTGGTCTGGACTTCTGGTGCAATATATGTGGTTCTGATATCCATCCAGTTGGTTGGTGTGCAGCCAGCGGAAAACCTCTTGTTCCTCCTAGAACTATTCAGCATAAATATACAAACTGGAAAGCTTTTCTAGTGAAACGACTTACTGGTGCCAAAACACTGCCTCCTGATTTCTCCCAAAAGGTTTCAGAGAGTATGCAGTATCCTTTCAAACCTTGCATGAGAGTAGAAGTGGTTGACAAGAGGCATTTGTGTCGAACACGAGTAGCAGTGGTGGAAAGTGTAATTGGAGGAAGATTAAGACTAGTGTATGAAGAAAGCGAAGATAGAACAGATGACTTCTGGTGCCATATGCACAGCCCATTAATACATCATATTGGTTGGTCTCGAAGCATAGGTCATCGATTCAAAAGATCTGATATTACAAAGAAACAGGATGGACATTTTGATACACCACCACATTTATTTGCTAAG
>hsa_circ_0005386
ATGAAGTGGAAAGGGAAGGACCTCTTTGATTTGGTGTGCCGGACTCTGGGGCTCCGAGAAACCTGGTTCTTTGGACTGCAGTACACAATCAAGGACACAGTGGCCTGGCTCAAAATGGACAAGAAGGTACTGGATCATGATGTTTCAAAGGAAGAACCAGTCACCTTTCACTTCTTGGCCAAATTTTATCCTGAGAATGCTGAAGAGGAGCTGGTTCAGGAGATCACACAACATTTATTCTTCTTACAGGTAAAGAAGCAGATTTTAGATGAAAAGATCTACTGCCCTCCTGAGGCTTCTGTGCTCCTGGCTTCTTACGCCGTCCAGGCCAAG
>hsa_circ_0014524
CCTCTGTGTCCAGATGTTTGACTGGTTTGACTACCATGGCCACATGTGTATCTCCTTTGAGCTTCTGGGCCTTAGCACCTTCGATTTCCTCAAAGACAACAACTACCTGCCCTACCCCATCCACCAAGTGCGCCACATGGCCTTCCAGCTGTGCCAGGCTGTCAAGTTCCTCCATGATAACAAGCTGACACATACAGACCTCAAGCCTGAAAATATTCTGTTTGTGAATTCAGACTATGAGCTCACCTACAACCTAGAGAAGAAGCGAGATGAGCGCAGTGTGAAGAGCACAGCTGTGCGGGTGGTAGACTTTGGCAGTGCCACCTTTGACCATGAGCACCATAGCACCATTGTCTCCACTCGCCATTACCGAGCACCAGAAGTCATCCTTGAGTTGGGCTGGTCACAGCCTTGTGATGTGTGGAGTATAGGCTGCATCATCTTTGAATACTATGTGGGATTCACCCTCTTCCAG
>hsa_circ_0064107
GTCTGCCAGGTCAGCGCTCAGCAGCCCGTCCAGACAGAACTGCTCATGCGTTATCACCAGCTGCAGTCCAGACTGGCCACCCTCAAGATAGAGAATGAGGAGGTTAGGAAAACCCTGGATGCCACCATGCAGACATTACAGGACATGCTGACTGTGGAGGACTTTGATGTCTCCGATGCCTTCCAACACAGTCGATCGACAGAGTCCGTCAAGTCGGCTGCCTCTGAGACCTACATGAGCAAGATCAACATTGCCAAGAGGAGAGCCAACCAGCAGGAAACAGAAATGTTTTATTTTACAAAATTTAAAGAGTATGTGAATGGCAGTAACCTCATCACCAAGCTGCAGGCCAAGCACGATTTACTCAAGCAGACCCTGGGCGAAGGGGAAAGAGCAGAATGCGGCACCACCAGGCCCCCCTGTCTTCCCCCTAAACCACAGAAAATGAGGAGACCTAGGCCTCTCTCAGTGTATAGCCATAAACTCTTTAACGGCAGTATGGAAGCATTCATTAAGGATTCAGGACAAGCTATACCGCTTGTAGTCGAGAGCTGCATCCGTTACATCAATTTATATGGACTCCAGCAGCAGGGGATCTTCAGAGTGCCAGGATCTCAGGTGGAAGTCAATGACATCAAAAATTCCTTTGAGAGAGGTGAAGACCCCCTTGTGGACGATCAAAATGAACGAGATATCAATTCAGTCGCTGGTGTTTTAAAACTGTATTTCCGAGGACTGGAAAACCCACTCTTTCCTAAGGAAAGGTTTCAAGATTTGATATCTACTATTAAACTGGAGAACCCAGCCGAGAGGGTGCACCAGATCCAACAAATCCTCGTCACCCTTCCCCGCGTGGTCATTGTGGTCATGAGATACCTCTTCGCTTTCCTCAACCACCTCTCCCAGTATAGCGACGAGAACATGATGGATCCCTACAACCTGGCCATCTGCTTCGGGCCTACCCTCATGCACATCCCTGATGGGCAGGACCCTGTGTCCTGCCAGGCACACATCAATGAAGTCATCAAAACCATCATCATCCATCATGAAGCCATCTTCCCCAGCCCCCGGGAGCTAGAGGGACCTGTGTATGAAAAATGCATGGCTGGAGGGGAAGAATATTGTGACAGCCCACACAGCGAGCCAGGGGCCATCGATGAAGTTGACCATGACAATGGCACTGAGCCTCATACCAGCGATGAAGAAGTGGAGCAGATCGAGGCTATTGCCAAGTTTGACTACATGGGGCGGTCCCCGCGTGAGCTATCCTTCAAGAAGGGGGCCTCGCTGCTCCTGTACCACCGCGCCTCGGAGGACTGGTGGGAGGGCCGGCACAACGGCGTGGATGGACTCATCCCCCATCAGTACATAGTTGTACAGGACATGGATGATGCCTTCTCCGACAGCCTGAGCCAGAAGGCTGACAGCGAGGCCAGCAGTGGGCCATTGCTGGATGACAAGGCCTCTTCCAAAAACGACCTCCAGTCCCCCACGGAGCACATCTCGGATTACGGCTTTGGGGGGGTGATGGGCCG
>hsa_circ_0063234
CCCGATCTGCTCAACTTCAAGAAGGGATGGATGTCGATCTTGGACGAGCCTGGAGAGCCTCCCTCCCCCTCGCTCACCACCACCTCTACTTCGCAGTGGAAGAAACATTGGTTTGTGCTGACAGATTCAAGTCTCAAATATTACAGAGACTCCACTGCTGAGGAGGCAGATGAGCTGGATGGTGAGATCGACCTGCGTTCCTGCACGGATGTCACTGAGTACGCGGTGCAGCGCAACTATGGCTTCCAGATCCACACCAAGGATGCTGTCTATACCTTGTCGGCCATGACCTCAGGCATCCGGCGGAACTGGATCGAGGCTCTGAGAAAGACCGTACGTCCAACTTCAGCCCCAGATGTCACCAA
>hsa_circ_0089332
CGAGCGGCCGGAGCGCGGCGCGGCGCAGACAATGGGAGCGGCGCTGGCGGCTGCCGGGGCGGCCCCGAGGGCCGCAGAGTCCTGGGCCCGGCGGGGACCGGAGGCCGCGCCATGAGCCCCGCAGCCGGGCGCACCCCTGCGCCGCGCGCGGGCCCAGGCGAGCGGCCTCTGCGAGCCCCGGGTCCCGCCCTGGGGCCGGCGATGTGCCACCGAGGCTGAGGATGATGGTAGATTGCCAGAGCTCCACGCAGGAGATCGGTGAGGAGCTGATCAACGGAGTCATCTACTCCATCTCCCTGCGCAAGGTGCAGCTGCACCACGGAGGCAACAAGGGGCAGCGCTGGCTCGGGTATGAGAATGAGTCGGCCCTGAACCTTTATGAGACTTGCAAGGTGCGGACCGTGAAGGCTGGCACGCTGGAGAAGCTGGTGGAGCACCTGGTGCCAGCCTTCCAGGGCAGCGACCTCTCCTACGTCACCATCTTCCTGTGTACCTATAGAGCCTTCACCACCACCCAACAGGTCCTGGACCTGCTGTTCAAAAGGTACGGTAGATGTGACGCCCTCACGGCCTCCTCTAGATACGGCTGCATCCTCCCCTATTCCGACGAGGATGGTGGACCCCAGGACCAACTTAAAAA
>hsa_circ_0081861
TTGCTCTTCAAAAAATGGACTCAATGCTTTCCTCAGAAGCTGCCTGGGTATCGCAATATAAGGATATCACTGACGTGGATGAAATGAAAGTTCCAGATTGTGCAGAAACTTTTATGACTCTACTCTTGGTTATAACTGACAGGTATAAAAATCTTCCCACAGCTTCCCGAAAGCTTCAGTTCCTGGAGTTACAGAAGGACTTAGTAGATGATTTTAGGATACGATTAACACAAGTGATGAAAGAAGAGACTAGAGCTTCCCTTGGCTTTCGATACTGTGCAATTCTTAATGCTGTGAACTACATCTCAACAGTACTAGCAGATTGGGCTGACAATGTT
>hsa_circ_0103894
GTTGACAGTGACATAAGTGTCCATTGATCTTTCATGCTTGTTCCAACCAGTTTTCAAAACGGAGTTCTGAAACACTCATTTCCTCAGTGCAGCTGTTCCAAGCTGTGTATTCTTGTTAGCAGAGGAAACCATTTAGCAATCCCTACCCAGTGCTAGGCGTATGTTAAGTGCCAAACCATATGTTCTCAGTTTACCTTTCCCACAAGGCTTAAG
>hsa_circ_0023017
CTTACAGGATGGAAAAGAATATTTATTCCAGGCCAAGGATGAGGCAGAGATGAGCTCGTGGCTACGGGTGGTGAATGCAGCCATTGCCACAGCGTCTTCTGCCTCTGGAGAGCCTGAAGAGCCGGTGGTGCCCAGCACCACCCGGGGCATGACCCGGGCCATGACCATGCCCCCAGTGTCACCCGTCGGGGCTGAGGGGCCTGTTGTGCTCCGCAGCAAAGACGGCAGAGAACGAGAGCGAGAAAAACGCTTCAGCTTCTTTAAGAAGAACAAGTAGTTGGGGGCAAGGTCCCAGGCCAACTCCCTCCCTCCGTTCAGGAAACTGCCAGGGACAGTCGACAGGGACCGCCCTCTTGTCAGGACAACTGCCTGCTGCTAGGGTCTGTTGCCAAGGTCAACCCATCACCAGGAACTGTCACTGGGGACGAGTCCATGTTCCCAAGGGCAGCCCTTCTCTTCTGCTGTTTAATTCCAGACTGGTGGTGGGACCCAGGTAACCCCCTCTCCCACCCCCGCCGACTTCTCCCCTTTCCCCAGCCTCGTGCCTCTGTCCCTCACCACGGTGTGGACAGTGCCGCACCCTCAACATAGGCCATGTGGGGAGTGGCTGCCCCTGCCTCAGGGTCATTCTCCTGCCATGCGAGGGCACTCGCCTTCTGCCTTCTGGTTCCTCACCCCTCAGACCAGCCAGGAACCTCTCAGAGCTGAAGCAGGCCCTGGGGGCAGAAGTGCCAGATGACAGTCAGAGGCGCAGGAGCCCTCCCTCCCCACCCCCACCCTGTAACTCCAGCTGCCACTCCATCTCCAGCTGCTCTCAATGGCTTCCAGGTGTGTTGTTCGGGGACAGCCACCGCCTTGAGTCTGGCCAAGGAGGTGATTAAACAGCTCAGCTTCTC
>hsa_circ_0096593
GTAAACAACTACAGTTTAGAAGAAGTAACACACGAAGAGGCAGTAGCAATATTAAAGAACACATCAGAGGTAGTTTATTTAAAAGTTGGCAAACCCACTACCATTTATATGACTGATCCTTATGGTCCACCTGATATTACTCACTCTTATTCTCCACCAATGGAAAACCATCTACTCTCTGGCAACAATGGCACTTTAGAATATAAAACCTCCCTGCCACCCATCTCTCCAGGAAGGTACTCACCAATTCCAAAGCACATGCTTGTTGACGACGACTACACCAGGCCTCCGGAACCTGTTTACAGCACTGTGAACAAACTATGTGATAAGCCTGCTTCTCCCAGGCACTATTCCCCTGTTGAGTGTGACAAAAGCTTCCTCCTCTCAGCTCCCTATTCCCACTACCACCTAGGCCTGCTACCTGACTCTGAGATGACCAG
>hsa_circ_0092448
AGCAACTTATGACTCTCATCTCTGCTGCACGAGAATATGAGATAGAGTTCATCTATGCGATCTCACCTGGATTGGATATCACTTTTTCTAACCCCAAGGAAGTATCCACATTGAAACGTAAATTGGACCAGGTTTCTCAGTTTGGGTGCAGATCATTTGCTTTGCTTTTTGATGATATAGACCATAATATGTGTGCAGCAGACAAAGAGGTATTCAGTTCTTTTGCTCATGCCCAAGTCTCCATCACAAATGAAATCTATCAGTACCTAGGAGAGCCAGAAACTTTCCTCTTCTGTCCCACAGAATACTGTGGCACTTTCTGTTATCCAAATGTGTCTCAGTCTCCATATTTAAGGACTGTGGGTGAAAAGCTTCTACCTGGAATTGAAGTGCTTTGGACAG
>hsa_circ_0068731
AGCTGGCGGAGTTGCCTTTGATACGGTTAGACTTCTCATGCAATAAAATTACCACAATCCCTGTTTGTTATCGGAACCTCAGGCACCTACAGACGATCACCCTAGATAACAATCCACTACAATCACCTCCTGCACAGATATGTATAAAAGGCAAAGTCCACATATTTAAATACCTGAACATACAAGCTTGTAAGATTGCTCCAGATCTGCCGGATTATGATAGGAGACCGTTGGGTTTTGGCTCCTGCCATGAAGAACTGTACTCAAGTCGCCCTTATGGAGCCCTTGATTCAGGCTTCAATAGTGTGGACAGTGGTGATAAGAGATGGTCAGGGAATGAACCTACAGATGAATTTTCAGATCTGCCTCTTCGAGTAGCAGAGATTACTAAAGAACAAAGACTACGAAGAGAAAGCCAGTACCAAGAGAACCGCGGCAGTTTGGTAGTAACAAACGGCGGAGTGGAACATGATCTGGATCAGATTGACTACATAGACAGCTGCACCGCAGAGGAAGAGGAGGCCGAGGTGAGACAGCCCAAGGGACCAGACCCAGACAGCCTTAGTTCACAGTTTATGGCGTATATTGAACAGCGGCGAATCTCTCATGAGGGTTCACCAGTAAAGCCAGTAGCCATTAGGGAGTTTCAAAAAACAGAAGATATGAGAAGATATTTACATCAAAACAGGGTTCCAGCTGAGCCATCTTCCCTCCTGTCACTATCAGCAAGTCACAATCAGCTGTCACACACAGACCTGGAACTTCATCAGAGAAGGGAGCAGTTAGTAGAGCGCACTCGGAGAGAGGCTCAGCTTGCTGCCCTGCAGTATGAGGAGGAGAAAATAAGGACCAAGCAGATCCAGAGAGATGCTGTCCTGGACTTTGTCAAACAAAAAGCATCACAAAGTCCACAAAAACAGCACCCGCTCCTAGATGGCGTAGATGGTGAGTGCCCCTTCCCATCCAGAAGGTCTCAGCACACTGATGATAGTGCCTTGTGCATGTCGCTGTCAGGGTTGAATCAAGTGGGCTGTGCTGCTACCCTGCCTCATTCTTCTGCCTTCACGCCTCTTAAGAGTGATGACAGACCTAATGCTCTATTAAGTTCACCTGCAACAGAAACAGTTCATCATTCCCCTGCATATTCTTTTCCTGCTGCTATCCAGAGAAATCAGCCTCAGCGCCCTGAAAGCTTCCTTTTCCGAGCAGGTGTCAGGGCAGAAACCAACAAAG
>hsa_circ_0002822
GTTTCCAATACTTATCTACAGGAATCGCCATGACCCCAGCTCTGAGGGAGGCAACAGCAAAGGGTATCAGCTTTTCATCTTTGCCAAGTACCATGGAGTCTGACAAGATGCTCTACATGGAAAGTCCCAGAACTGTAGATGAAAAGCTAAAGGGAGACACCTTTTCTCAGATGCTTGGATTTCCAACTCCTGAACCTACTCTTAATACTAATTTTGTGAATTTAAAACATTTTGGCTCCCCTCAGTCTTCAAAACATTACCAGACTGTTTTTTTAATGAGATCTAATTCTACATTAAATAAACACAATGAGAATTATAAACAAAAGAAATTAGGGGAGCCCAGTTGCAATAAGCTGAAAAACATACTGTATAATGGCAGCAACATTCAGCTCAGTAAAATCTGTCTTTCTCATTCTGAAGAGTTCATCAAAAAGGAGCCTCTATCAGATACCACGAGCCAGTGCATGAAAGATGTACAAATTATTCTGGATTCAAATATAACCAAAGACACTAATGTAGATAAAGTACAACTACAAAACTGTAAATGGTATCAAGAGAATGCACTTTTGGATAAAGTTACTGATGCTGAGATTAAAAAGGGTTTATTGCACTGTACTCAAAAGAAAATTGTACCTGGCCACTCAAATGTGCCTGTTAGTTCTTCAGCTGCTGAAAAAGAGGAGGAAGTACATGCTCGTTTACTTCATTGTGTAAGCAAACAGAAAATTTTACTTAGCCAGGCTAGAAGAACTCAGAAACATTTGCAGATGCTCCTGGCAAAGCATGTTGTTAAGCACTATGGTCAGCAGATGAAATTGTCTATGAAACATCAACTCCCCAAAATGAAGACATTTCATGAACCTACCACAATTTTGGGTAATAGTTTACCTAAATGCACTGAAATTAAGCCAGAAGTTAACACATTGACTGCAGAGAATAAATTGTGGGATGATGCAAAAAATGGCTTTGCACGGTGTACAGCTGCGGAAATCCAAAGATTTGCATTTTCTGCTACAGGGCTGTTGTCTCATGTTGAAGAGGGTTTGGATTCCGATGCAACTGATAGCAGCTCTGATGACGATTTGGATGAATATACCCTTAGAAAAAATGTGGCAGTTAACTGTAGTACTGAATGGAAGTGGCTTGTAGACAGAGCACGAGTTGGCAGCCGATGGACTTGGCTTCAAGCTCAGATTTCAGACCTAGAATGCAAAATCCAACAACTAACAGACATTCACAGGCAAATTCGTGCCTCCAAG
>hsa_circ_0001869
GCCCTTCATAACACAAGGCTTTTATCTGCTTATTCCGCCATTGATCCCAGAGTGAAGTATTTGTGCTATACCATGAAAGTATTTACAAAGATGTGTGATATTGGTGATGCATCTAGAGGCAGCTTATCATCGTATGCATATACTCTTATGGTGCTATATTTTCTCCAGCAGAGGAATCCACCAGTCATTCCTGTCCTTCAAGAGATATACAAAGGTGAAAAGAAACCTGAAATATTTGTTGATGGCTGGAATATTTATTTTTTTGATCAAATAGATGAACTGCCTACCTATTGGTCAGAATGTGGAAAAAATACAGAATCTGTTGGGCAGTTATGGTTGGGCCTTCTTCGTTTCTACACAGAGGAATTTGATTTTAAAGAACATGTTATTAGCATCAGGAGAAAAAGTCTGCTTACAACTTTTAAGAAACAGTGGACCTCAAAATACATTGTTATTGAAGATCCCTTTGATTTGAATCATAATCTTGGAGCTGGATTATCAAGGAAAA
>hsa_circ_0032201
GGCACTCCAGTGTTTGTCCATGCTGGCCCGTTTGCCAACATCGCACATGGCAATTCCTCCATCATTGCAGACCGGATCGCACTCAAGCTTGTTGGCCCAGAAGGGTTTGTAGTGACGGAAGCAGGATTTGGAGCAGACATTGGAATGGAAAAGTTTTTTAACATCAAATGCCGGTATTCCGGCCTCTGCCCCCACGTGGTGGTGCTTGTTGCCACTGTCAGGGCTCTCAAGATGCACGGGGGCGGCCCCACGGTCACTGCTGGACTGCCTCTTCCCAAGGCTTACATACAGGAGAACCTGGAGCTGGTTGAAAAAGGCTTCAGTAACTTGAAGAAACAAATTGAAAATGCCAGAATGTTTGGAATTCCAGTAGTAGTGGCCGTGAATGCATTCAA
>hsa_circ_0045488
ATTAAGAATGACCCAAAATAAATTAAAGCTTTGTTCCAAAGCCAATGTGTATACTGAAGTGCCTGATGGAGGATGGGGCTGGGCGGTAGCTGTTTCATTTTTCTTCGTTGAAGTCTTCACCTACGGCATCATCAAGACATTTGGTGTCTTCTTTAATGACTTAATGGACAGTTTTAATGAATCCAATAGCAGGATCTCATGGATAATCTCAATCTGTGTGTTTGTCTTAACATTTTCAGCTCCCCTCGCCACAGTCCTGAGCAATCGTTTCGGACACCGTCTGGTAGTGATGTTGGGGGGGCTACTTGTCAGCACCGGGATGGTGGCCGCCTCCTTCTCACAAGAGGTTTCTCATATGTACGTCGCCATCGGCATCATCTCTGGTCTGGGATACTGCTTTAGTTTTCTCCCAACTGTAACCATCCTATCACAATATTTTGGCAAAAGACGTTCCATAGTCACTGCAGTTGCTTCCACAGGAGAATGTTTCGCTGTGTTTGCTTTCGCACCAG
>hsa_circ_0043580
TGTCTGCAACTCCAAAGATCAAGGCCATAACCCAGGAGACCATCAACGGAAGATTAGTTCTTTGTCAAGTGAATGAAATCCAAAAGCACGCATGAGACCAATGAAAGTTTCCGCCTGTTGTAAAATCTATTTTCCCCCAAGGAAAGTCCTTGCACAGACACCAGTGAGTGAGTTCTAAAAGATACCCTTGGAATTATCAGACTCAGAAACTTTTATTTTTTTTTTCTGTAACAGTCTCACCAGACTTCTCATAATGCTCTTAATATATTGCACTTTTCTAATCAAAGTGCGAGTTTATGAGGGTAAAGCTCTACTTTCCTACTGCAGCCTTCAGATTCTCATCATTTTGCATCTATTTTGTAGCCAATAAAACTCCGCACTAGC
>hsa_circ_0065775
TGACAGAGGCCAAGCAAGAATTAATAACCTACCCTCAGCCTCAGAAAACATCCATACCAGCACCATTGGAAAAACAGCCCAACCAGCCCCTAAGACCAGCTGATAAGGAACCTGAACCCAGGAAGAGGGAAGAAGGCCAAGAGTCACGCTTAGGACATCAAAAGAGAGAAGCAGAAAGGTATCTGCCTCCTTCTCGAAGGGAAGGGCCAACTTTCCGAAGAGACCGAGAGAGGGAGTCATGGTCTGGAGAGACACGCCAGGATGGAGAGAGCAAAACTATCATGCTAAAGCGTATCTATCGTTCCACACCACCTGAGGTGATAGTGGAAGTGCTGGAGCCCTATGTCCGCCTTACTACTGCCAACGTCCGTATCATCAAGAACAGAACAGGCCCTATGGGGCATACCTATGGCTTTATTGACCTCGACTCCCATGCGGAAGCTCTTCGTGTGGTGAAGATCTTACAGAACCTTGATCCGCCATTTAGCATTGATGGGAAGATGGTAGCTGTAAACCTGGCCACTGGAAAACGAAG
>hsa_circ_0065471
CCGGCCCTGCTGCGGACGCCAGCCTTGCGGAGTACGGCAACCTTCGCTCAGGCGCTCCAGTTCGTGCCGGAGACGCAGGTTAGCCTGCTGGACAACGGCCTGCGTGTGGCCTCCGAGCAGTCCTCTCAGCCCACTTGCACGGTGGGAGTGTGGATTGATGTTGGCAGCCGTTTTGAGACTGAGAAGAATAATGGGGCAGGCTACTTTTTGGAGCATCTGGCTTTCAAGGGAACAAAGAATCGGCCTGGCAGTGCCCTGGAGAAGGAGGTGGAGAGCATGGGGGCCCATCTTAATGCCTACAGCACCCGGGAGCACACAGCTTACTACATCAAGGCGCTGTCCAAGGATCTGCCGAAAGCTGTGGAGCTCCTGGGTGACATTGTGCAGAACTGTAGTCTGGAAGACTCACAGATTGAGAAGGAACGTGATGTGATCCTGCGGGAGATGCAGGAGAATGATGCATCTATGCGAGATGTGGTCTTTAACTACCTGCATGCCACAGCATTCCAGGGCACACCTCTAGCCCAGGCTGTGGAGGGGCCCAGTGAGAATGTCAG
>hsa_circ_0089902
GTTTTCTTATGCATTTTTTAAAAGAATTGGCAGAATATCATCAAGCTAAAGAGAGTTGTAATATGGAAACTCAGACAAGTTCGACATTTAACAGAGATTCTCTGGCTGAGAAGCTTCAGCTTATTGATGATCAGTTTGCAGATGCTTACCCTCAGCGTATCAAGTTCGAATCTTTAGAAATAAAGCTAAATGAGTATAAGAGAGAAATAGAAGAGCAACTTCGGGCAGAAATGTGTCAAAAGTTGAAGTTTTTTAAAGATACCGAGATAGCAAAAATTAAAATGGAAGCAAAAAAAAAGTATGAAAAGGAGTTAACCATGTTCCAGAATGATTTTGAAAAAGCTTGTCAAGCAAAATCTGAAGCTCTCGTTCTTCGGGAAAAGAGTACCCTTGAAAGAATTCACAAGCACCAAGAGATTGAAACAAAAGAAATTTATGCTCAAAGGCAACTTTTACTAAAAGATATGGATTTGCTAAGAGGAAGAGAAGCAGAGCTGAAGCAAAGAGTTGAAGCTTTTGAATT
>hsa_circ_0122892
GGATATGAAGATTGGTTACGGCATAACTCAGATAATGAAGTAAATGGAGCTCCTGTTTATGTTGTTCGAAGTGGTGGCCTTGTAAAAACTAGATCAAAAAACATTCGGGTGGGTGATATTGTTCGAATAGCCAAAGATGAAATTTTTCCTGCAGACTTGGTGCTTCTGTCCTCAGATCGACTGGATGGTTCCTGTCACGTTACAACTGCTAGTTTGGACGGAGAAACTAACCTGAAGACACATGTGGCAGTTCCAGAAACAGCATTATTACAAACAGTTGCCAATTTGGACACTCTAGTAGCTGTAATAGAATGCCAGCAACCAGAAGCAGACTTATACAG
>hsa_circ_0073713
GACCCAGATTCAAGAACATGGCATCATTATGTATACCAGCCCAAATATCTGGATCAGCAAAAGTCAGAAGAACTTGATAGAGAGAAGAAATTAAAAGAGGATAGTCCGAGGAAAACTCCTAATAAAGAGAGTGGTGTGCCCAGCCTTCCTGTATCGTTAACAAGCATTAAAGAGGAGCCCAAAGAGGCCAAGCATCCTGATTCTCAATCAATGGAGGAGAGCAAGCTGAAAAATGATGATCGAAAGACTCCTGTGAACTGGAAGGACTCTCGGGGAACAAGAGTGGCTGTCTCCTCACCCATGAGTCAGCATCAGTCATACATACAGTACTTGCATGCTTATCCTTACCCACAGATGTACGACCCCAGCCATCCTGCATACCGGGCTGTTTCTCCCGTCCTAATGCACAGTTATCCTGGGGCATATCTCTCTCCAGGATTTCATTATCCTGTTTATGGGAAGATGTCAGGGAGAGAAGAGACAGAGAAAGTCAATACCAGCCCTAGCGTCAACACGAAAACAACCACTGAATCTAAAGCACTGGATTTGCTCCAGCAGCATGCTAACCAATACCGCAGCAAGTCTCCTGCTCCTGTGGAAAAGGCTACAGCTGAGCGGGAACGGGAGGCAGAAAGGGAAAGGGATCGCCACTCCCCCTTCGGCCAGCGGCACCTGCACACGCACCACCACACCCACGTTGGCATGGGTTACCCGCTAATCCCGGGTCAATATGACCCTTTTCAAGGCTTGACCTCTGCTGCCCTTGTTGCCTCTCAGCAGGTGGCTGCCCAGGCATCTGCATCTGGAATGTTTCCTGGACAAAGAAGGTAAATATCCTCTACATTTTTAATTAGTTGTAGATAGAAATATCTTAATGGTTGGGAGGAAGCAAGTACAGGATTTTTAGACCAAAAACTTAACTCCTTGGGTTTTATATCATTGTAATGAATGTGTTTATTATGCCAATATAAGTTGCTTCACATGCAACTTAAATTCCATGAACCTCATTCTGTAAGGGTTACATAGATTAGTAATTAACTGATTAGTTTTTTAGACAGTTGAAATTTTCTTGGGTTATCCTTACGGCATTTCTAAAATAATTCACCATGACTCCCTTTGTTTTATTATGTTTAAAGATAAAGTCGCAAATGGAGACATTTATTTTCATAATGCTAAAG
>hsa_circ_0064853
GGCCACCAGGCCACTGCGGATGAGATTGAGGCCCTGAACAGCAACGCTGAGGAACTAGATGTCATGTATGGTGGCGTCCTAGTACAGGAGCATGTGACCATGGGCAGCGAGCCCCCCCACTTCCTCGCCATCTTCCAGGGCCAGCTGGTGATCTTCCAGGAGAGAGCTGGGCACCATGGAAAGGGGCAGTCAGCATCCACCACAAGGCTTTTCCAAGTGCAAGGCACTGACAGCCACAACACCAGGACCATGGAGGTGCCAGCCCGTGCCTCATCCCTCAACTCCAGTGACATCTTCTTGCTGGTCACAGCCAGCGTCTGCTACCTCTGGTTTGGGAAG
>hsa_circ_0135866
GTGACCGGACCCAATTTCTGCTCAAGTAGTTGGTTGTTATTTGGGGCCCCATTTGCCTGGATTCTCAGTGGCATTGAGAGTGGAGGCAGAGAAAGTTCTCCTGGCATTGGTCAGGAGTGAGGAGCCACCTGCTTAGTGAACAGAGAAGATTCGCTATGGAGAACTGTGTCCGAGGTGTAACATTGGTAGCTGGGCCCGTTTAGGCAGAGGACAACACTGAGGTGTGCCAGTTATGGGGCGGCTGCAGGGAGGGGTGTGGTCCCTCGGGGTTGGCATCTTGTTAGAGAAGTCTGGGGGGGCATGGAGCTGCCACAGCCATTTGAGAAGGGGACACCTGGGGTCTTGGAAGTGAGGTGCGATGTCACTGGGGGGTACCTGCAGGAATCGTAGACAGAAAACTCTCGAGGGGCAAGGGGAGGCCCAGGGAGAGCAGATCGCTTCTTCCCTCTGTGGTCCGAAGGCCTCCCGCCAGCACCCATGGGCAGAGCGGGAATGTGGTCTGTGGAGTCTCAGCCCCACACCCCAGCTGGCAGAGAGGAGTCAGGGCGTCACTTGCCCATCGGCCACGGCTCTTCTTTCCCTCAAGCCCCGCTTTAGGCCAGCTCTGTCCTGGGTCCCCCTGGCAGTGCTGTGAGGGGCACTGTCCTGTCCTCGACGCTGTGGGTCTCTTGGTTCCCCAGCCTTGCTGTGAGGGGCGCTGTCCTGTCCTCCTCGACACTGTGGGTCTCTTGGATGGGGTTTGTTGTTTTCCACCTCAGATTCTCCCTCTTGCTGTACTAGAGGTTCGTAGACTTTGCTGTGTGTTGTCATCACCCGGGGGTCTTTACTAAAGAGGG
>mmu_circ_0006676
GTGGGTGCCTGGCTGTCCTCAAACTATGGCTGCATAGAAACACATGGAGGCAAGGGATGGCAGCAGCGGCTCCCCTGTGCGCTCACCCCATGCGGCCAGGAGACAGCTTTTCAAACTCCAAAGAAAGAAATCTGGTTGCCAAGGCCCAGGTGCAGGCCTCAGCCCCAGGGCTGTCACAAGCAACGCCAGTGCCCTTGGCAAGCTACAGCCAGAGCCAGTGGGGTCACGACCACGGATCCTGTGCAGAAGAGGTGGGGATCATTCGTGGACTAATCTTGAGTGGATCTAATGTTCAAAGTGAAGTTGTCTCTTCTTGTGTGATGAGTTTCCCGTAACAGGCAAAAAACTTCTTCCACAGAACCTGCCCCACCCCGACTTCCAGCGCTGAGGGAGAGGGAGGGCACAGCCTAGCCCAGCCACATGGCCAGTCTCGGCAGCTTCCTGTGGCCAAGGCACGCGTGGCCATCAGGTCCTGCTGGGACCAAGCGAAAGTGAAGAGGTGAAAGGCCGACCACGGAAGAGTTTCTGTCAAAGCTGCCAGCGTGGGCGTCGAGGCCCGCGCCTCCTTTACTGACTCAGCCTGGTCTGGACACTTTCCGCTTAAGGCTTTTGTAAGTCTGACTCCAGCAGTGACAGGCATGTGTTGTTGTAAATCCACTAGCCATGCTCAAAACAAATATTCTTCATGTTTTAATTTTATACAATGGCTAGCAGGCACCTTAGTAACCAGCCAGAAATCAATTTCATCCACCATCAACCCCTAAGCTACAGTACCAGGACGGCTGGCTAAAGAAAGGAAACGGCCGGCTGTGGTCTGACGCGTGCCCAGTACAAG
>mmu_circ_0007263
GGTATCAGTTAGCAGAGCAATCAAGCCCTTTGCAGAACCTGGCCGGCCTCCAGACTGGTTCTCTCAAAAACATTGTGCTTCTCAGTATTCTGAGCTCTTAGAGACTACTGAGACTCCAAAACGGAAACGGGGTGAAAAAGGAGAAGTGGTAGAAACTGTTGAAGATGTTATTGTTCGCAAACTGACTGCTGAGAGAGTTGAAGAACTGAAGAAAGTCATAAAGGAGACACAGGAGAGATACAG
>hsa_circ_0021182
ATGTGTTTGAAGATTTCATTTCTCCTACCACTGCTGCCCAGACACTTTTGTTTACAGCCTGTAGTAAGAGGAAAGAGGTACTGCAAAAGACTATGGGATTTTGTTACCAGATTCTTACAGAACCAAATGCTGACCCTCGAAAAAAAGATGGAGCCCTGCATATGATTGGCTCTTTAGCTGAAATACTTCTGAAGAAAAAGATCTATAAAGATCAGATGGAATACATGTTGCAGAATCATGTATTCCCTCTCTTCAGCAGTGAACTAGGCTACATGAGAGCAAGGGCTTGCTGGGTACTTCACTATTTTTGTGAAGTGAAGTTCAAAAGTGATCAGAACCTTCAAACAGCCTTAGAGCTAACAAGAAGATGTCTGATTGATGATAGAGAAATGCCTGTGAAAGTGGAAGCTGCCATTGCCCTTCAAGTATTGATCAGCAATCAAGAAAAAG
>hsa_circ_0135413
GGGACAGTCAAAAGGGAAAAAGAAAAACTAGTGAGCAGGCAGTTTTGTCGGACTCTAACACCAGGTCTGAGAGACAAAAGGAAATGATGTACTTTGGTGGCCACTCTTTGGAAGAGGATTTGGAATGGTCTGAACCTCAGATTAAGGACTCTGGGGTAGATACGTGTAGTAGCACAACCCTTAACGAGGAGCATAGCCATAGTGATAAGCACCCTGTAACCTGGCAACCATCTAAAGATGGAGATCGTTTAATTGGTCGCATTTTATTAAATAAGCGTCTAAAAGATGGAAGTGTACCTCGAGATTCAGGAGCAATGCTTGGCTTGAAGGTTGTAGGAGGAAAGATGACTGAATCAGGTCGGCTTTGTGCATTTATTACTAAAGTAAAAAAAGGAAGTTTAGCTGATACTGTAGGACATCTTAGACCAGGTGATGAAGTATTAGAATGGAATGGAAGACTACTGCAAGGAGCCACATTTGAGGAAGTGTACAACATCATTCTAGAATCCAAACCTGAACCACAAGTAGAACTTGTAGTTTCAAGGCCTATTGGAGATATACCGCGAATACCTGATAGCACACATGCACAACTGGAGTCCAGTTCTAGCTCCTTTGAATCTCAAAAAATGGATCGTCCTTCTATTTCTGTTACCTCTCCCATGAGTCCTGGAATGTTGAGGGATGTCCCACAGTTCTTATCAGGACAACTTTCAATAAAACTATGGTTTGACAAGGTTGGTCACCAATTAATAGTTACAATTTTGGGAGCAAAAGATCTCCCTTCCAGGGAAGATGGGAGGCCAAGGAATCCTTATGTTAAAATTTACTTTCTTCCAGACAGAAGTGATAAAAACAAGAGAAGAACTAAAACAGTAAAGAAAACATTGGAACCCAAATGGAACCAAACATTCATTTATTCTCCAGTCCACCGAAGAGAATTTCGGGAACGAATGCTAGAGATTACCCTTTGGGATCAAGCTCGTGTTCGAGAGGAAGAAAGTGAATTCTTAGGCGAGATTTTAATTGAATTAGAAACAGCATTATTAGATGATGAGCCACATTGGTACAAACTTCAGACGCATGATGTCTCTTCATTGCCACTTCCCCACCCTTCTCCATATATGCCACGAAGACAGCTCCATGGAGAGAGCCCAACACGGAGGTTGCAAAGGTCAAAGAGAATAAGTGATAGTGAAGTCTCTGACTATGACTGTGATGATGGAATTGGTGTAGTATCAG
>hsa_circ_0031720
CGTGGTCCTCAGATGCCTTTGATATTCCTCTATGTGGTTGATACTTGCATGGAAGATGAAGATTTACAAGCCCTGAAAGAATCCATGCAGATGTCATTAAGTCTTTTACCACCTACAGCTTTGGTTGGACTTATTACTTTTGGGAGAATGGTTCAGGTTCATGAACTTGGATGTGAAGGCATTTCAAAAAGCTATGTCTTCAGAGGAACAAAAGATTTGTCTGCCAAACAACTGCAGGAAATGCTGGGGCTCTCTAAAGTACCACTTACTCAAGCAACACGTGGTCCTCAGGTACAGCAGCCACCTCCTTCCAACAGATTCTTACAACCAGTACAGAAAATAGACATGAATCTCACAGATCTTCTGGGAGAACTCCAGCGAGACCCTTGGCCTGTACCACAGGGAAAGAGACCTTTGCGTTCCTCTGGGGTGGCACTTTCCATAGCTGTAGGACTGCTGGAGTGTACTTTTCCCAACACTGGTGCTCGTATCATGATGTTCATTGGTGGTCCTGCTACTCAGGGGCCTGGAATGGTGGTTGGAGATGAGTTGAAGACACCTATAAGATCGTGGCATGACATTGACAAAGACAATGCCAAATATGTTAAAAAGGGAACTAAGCATTTTGAAGCATTGGCTAATCGAGCTGCTACAACTGGCCATGTTATTGATATCTATGCGTGTGCATTAGATCAGACAGGTCTCCTGGAGATGAAATGCTGTCCCAACCTTACTGGAGGATACATGGTAATGGGTGATTCTTTCAATACTTCCTTATTCAAACAAACTTTTCAAAGAGTCTTTACCAAAGACATGCATGGACAGTTTAAAATGGGCTTTGGTGGTACGCTAGAAATAAAGACCTCAAGGGAAATAAAGATTTCAGGAGCTATTGGACCCTGTGTGTCACTCAATTCTAAAGGACCCTGTGTGTCTGAAAATGAGATAGGAACAGGTGGCACATGTCAGTGGAAGATATGTGGACTTAGTCCCACTACAACCTTAGCCATATATTTTGAGGTTGTCAATCAGCATAATGCTCCAATTCCTCAAGGAGGGCGTGGTGCAATCCAGTTTGTGACTCAGTATCAGCATTCAAGTGGGCAGAGACGCATCCGAGTGACCACCATTGCTAGGAA
>hsa_circ_0105871
GTGCCATTGAGAAACAGAAATTGGTGTATATTTTGAACAGAGATGCTGCAGCCCGACTTACCATTTCATCTCCCCTGGAAGCCCACAAAGCAAACACTTTAGTGTATCATGTAGTTGGAGTAGATGTCGGATTTGAAAATCCAATGTTTGCTTGTCTGGAAATGGATTATGAGGAAGCAGACAATGATCCAACAGGGGAAGCAGCAGCTAATACCCAGCAGACACTTACTTTCTATGAGCTAGACCTTGGTTTAAATCATGTGGTCCGAAAATACAGTGAACCTTTGGAGGAACACGGCAACTTCCTTATTACAGTTCCAGGAGGGTCAGATGGTCCAAGTGGAGTACTGATCTGCTCTGAAAACTATATTACTTACAAGAACTTTGGTGACCAGCCAGATATCCGCTGTCCAATTCCCAGGAGGCGGAATGACCTGGATGACCCTGAAAGAGGAATGATTTTTGTCTGCTCTGCAACCCATAAAACCAAATCGATGTTCTTCTTTTTGGCTCAAACTGAGCAGGGAGATATCTTTAAGATCACTTTGGAGACAGATGAAGATATGGTTACTGAGATCCGGCTCAAATATTTTGATACTGTACCCGTTGCTGCTGCCATGTGTGTGCTTAAAACAGGGTTCCTTTTTGTAGCATCAGAATTTGGAAACCA
>hsa_circ_0012386
GGAAATGCTCCAAGGCTGGAATTTTCTACGACTTCAGTGATTACTGAATGTCTGATAAGTTCAAGGAAATGCCACACTCAGGATAAATTTATTTACCATTTGGCTCCAGTTGAAAAATCACATGGCAGACTGCAAAACAGAACATCAAGATCACAAAAGAAAAAATCCAAGTCACCTGAGAGAAGTAAATACTGTATAAATGCAAAAAACTACGAACAGCCTACAATTTCTTCAAAATCACACTCTCCATCTCCCTACACAAAAAGACGCATGTGTGAGCTATCTGAAGACACCAGGCGGCGGCTGGCCCATTTAAATCTGGGACCCTATGAGTTCAAAAAAGAAACAGATAAACCTCCATTTGTGATTAGACATGTTGATCCCCCAAGTCCCAGGGCTGATACTTTATTGGGATCTTCTGGAAGAGACTGTGAAAGAGATGGATGGTCAAGGGTGCACAATGATCATTCTCATCTTGGCTGCTGCCGACCCAAGGATTATAAGGTTATCAGGACACCCCATGGGAGAGACTTCGATGACTCTTTAGAAAAATGTGAAGAGTATTTGAGCCCAAGGTCGTGTAGTAAGCCCCGGCATTCAGCGAGGACCTTGCTAGTCCATTCAGCACCCTCAACAATGCCAAAGCATTCTCCAAGCCCTGTGTTAAATAGAGCTTCTCTCAGGGAAAGATTTCATTCTGATTGGTGTTCACCTTCAAACTGCGATGAGATCCATGACCGGGTAAAAAATGTCTTGAAATCACATCAGGCTCATCAAAGACATTTATAT
>hsa_circ_0077735
GTTTTGACTGGATCATCTCGTCAAAGTTATTCACCTGGCTATCAGGATTTCAGTAAGTGGGAATCAATGTTGAAAATAAAAGAAGGACTTCTAAGGCAGAAAGAAATTGTAATCGATCGGCAGAAGCAACAAATTACCCACCTGCATGAGAGGATAAGGGATAATGAATTACGGGCTCAACATGCCATGTTAGGACATTATGTAAATTGTGAGGATTCTTATGTGGCTAGTTTGCAG
>hsa_circ_0051374
CCTGAAAAAGGACTGCGCGGACTGACTTCTTGGCTACTGAAAGCAAAGCTCCACTGTTCCAGGCACGATTCTGCCTTCTCTCAAATGGCATAACTCAGGACTCTGCAAATTCCCAGAAACAGGAGGAAAAATGACCACATTCAAGGAGGGACTGACCTTCAAGGATGTGGCTGTGGTCTTCACTGAGGAGGAGCTGGGGCTGCTGGACCCTGTCCAGAGGAATCTGTACCAAGATGTGATGCTGGAGAACTTCAGGAACCTGCTGTCAGTGGGGCATCACCCCTTCAAACATGATGTATTCCTTTTAGAAAAGGAAAAAAAGCTTGATATAATGAAGACAGCAACTCAAAGAAAAGGGAAATCAG
>hsa_circ_0099309
GTGTATCAATATATGCATGAAACGATAACTGTTAATGGCTGTCCCGAATTCCGTGCGAGGGCAACAGCAAAGGCAACAGTTGCAGCTTTTGCAGCTAGTGAAGGCCACTCCCACCCTCGAGTAGTTGAACTGCCAAAGACTGATGAAGGCCTTGGTTTTAATGTGATGGGAGGAAAGGAGCAAAATTCCCCCATTTATATCTCTCGCATAATTCCTGGAGGGGTGGCTGAAAGACACGGAGGCCTCAAAAGAGGAGACCAGCTGCTATCAGTGAACGGAGTG
>hsa_circ_0129393
GAATACAGGAGTTTCCAGAAAATATAAAAAATTGTAAAGTTTTGACAATTGTGGAGGCCAGTGTAAACCCTATTTCCAAGCTCCCTGATGGATTTTCTCAGCTGTTAAACCTAACCCAGTTGTATCTGAATGATGCTTTTCTTGAGTTCTTGCCAGCAAATTTTGGCAGATTAACTAAACTCCAAATATTAGAGCTTAGAGAAAACCAGTTAAAAATGTTGCCTAAAACTATGAATAGACTGACCCAGCTGGAAAGACTGGATTTGGGAAGTAACGAATTCACGGAAGTGCCTGAAGTACTTGAGCAACTAAGTGGATTGAAAGAGTTTTGGATGGATGCTAATAGACTGACTTTTATTCCAGGGTTTATTGGTAGTTTGAAACAGCTCACATATTTGGATGTTTCTAAAAATAATATTGAAATGGTTGAAGAAGGAATTTCAACATGTGAAAACCTTCAAGACCTCCTATTATCAAGCAATTCACTTCAGCAGCTTCCTGAGACTATTGGTTCGTTGAAGAATATAACAACGCTTAAAATAGATGAAAACCAGTTAATGTATCTGCCAGACTCTATAGGAGGGTTAATATCAGTAGAAGAACTGGATTGTAGTTTCAATGAAGTTGAAGCTTTGCCTTCATCTATTGGGCAGCTTACTAACTTAAGAACTTTTGCTGCTGATCATAATTACTTACAGCAGTTGCCCCCAGAGATTGGAAGCTGGAAAAATATAACTGTGCTGTTTCTCCATTCCAATAAACTTGAGACACTTCCAGAGGAAATGGGTGATATGCAAAAATTAAAAGTCATTAATTTAAGTGATAATAGATTAAAGAATTTACCCTTTAGCTTTACAAAGCTACAGCAATTGACAGCTATGTGGCTCTCAGATAATCAGTCCAAACCCCTGATACCTCTTCAAAAAGAAACTGATTCAGAGACCCAGAAAATGGTGCTTACCAACTACATGTTCCCTCAACAGCCAAGGACTGAGGATGTTATGTTTATATCAGATAATGAAAGTTTTAACCCTTCATTGTGGGAGGAACAGAGGAAACAGCGGGCTCAAGTTGCATTTGAATGTGATGAAGACAAAGATGAAAGGGAGGCACCTCCCAGGGAGGGAAATTTAAAAAGATATCCAACACCATACCCAGATGAGCTTAAGAATATGGTCAAAACTGTTCAAACCATTGTACATAGATTAAAAGATGAAGAGACCAATGAAGACTCAGGAAGAGATTTGAAACCACATGAAGATCAACAAGATATAAATAAAGATGTGGGTGTGAAGACCTCAGAAAGTACTACTACAGTAAAAAGCAAAGTTGATGAAAGAGAAAAATATATGATAGGAAACTCTGTACAGAAGATCAGTGAACCTGAAGCTGAGATTAGTCCTGGGAGTTTACCAGTGACTGCAAATATGAAAGCCTCTGAGAACTTGAAGCATATTGTTAACCATGATGATGTTTTTGAGGAATCTGAAGAACTTTCTTCTGATGAAGAGATGAAAATGGCGGAGATGCGACCACCATTAATTGAAACCTCTATTAACCAGCCAAAAGTCGTAGCACTTAGTAATAACAAAAAAGATGATACAAAGGAAACAGATTCTTTATCAGATGAAGTTACACACAATAGCAATCAGAATAACAGCAATTGTTCTTCTCCATCTCGGATGTCTGATTCAGTTTCTCTTAATACTGATAGTAGTCAAGACACCTCACTCTGCTCTCCAGTGAAACAAACTCATATTGATATTAATTCCAAAATCAG
>hsa_circ_0027292
GAGGAGCTGACAAGCACAAGTGTGGAACACATCATTGTCAATCCTAATGCTGCCTATGACAAGTTCAAGGACAAGAGAGTGGGGACAAAGGGACTTGATTTCTCAGATCGTATTGGAAAAACCAAGAGGACAGGATATGAATCTGGAGAATATGAGATGCTTGGAGAGGGTCTGGGAGTGAAGGAGACACCCCAGCAAAAGTACCAGCGCCTACTGCATGAGGTCCAAGAGCTGACAACTGAAGTTGAAAAAATCAAGACGACAGTGAAGGAGTCAGCCACAGAGGAGAAGCTGACCCCTGTGTTGCTGGCTAAACAGCTGGCAGCCCTGAAGCAGCAGCTGGTTGCTTCCCACCTGGAGAAGCTGCTGGGACCAGATGCTGCAATCAACCTTACCGACCCCGATGGCGCCCTGGCTAAGCGCCTACTACTGCAGCTGGAAGCAACAAAGAACAGCAAAGGGGGATCAGGGGGAAAAACCACTGGGACCCCCCCAGATAGCAGCCTTGTCACTTATGAACTACATTCTCGGCCTGAGCAGGACAAGTTCTCTCAAGCTGCCAAA
>hsa_circ_0134426
CTTTGGCGCTGACCACAATGCTGAGCAGGAAGCAGCAGCTGCAGGCCCAGTGACTGGTAGCTCAGTGACCAGCAGCCCAGTGACCGGCAGCCAGGTCCTCACCTGGGTCCTCTCAGTGAAGCCAGGGTGGCCGCCCCAGCAGACAGTGCTACAGAGCCAACTCCTGACAGGTTCTGAAAATATTGTGCACAGGGCAGGCTGAGGACACAGCCACGTGATACCCACTGTAGAGAGAGGGAGAGAGAGACCTCCTATGCAAGCTGCCGGCCCTCTGTTCCGTAGTAAGGACAAGGTGGAGCAGACACCTCGCAGTCAACAAGACCCGGCAGGACCAGGACTCCCCGCACAGTCTGACCGACTTGCGAATCACCAGGAGGATGATGTGGACCTGGAAGCCCTGGTGAACGATATGAATGCATCCCTGGAGAGCCTGTACTCGGCCTGCAGCATGCAGTCAGACACGGTGCCCCTCCTGCAGAATGGCCAGCATGCCCGCAGCCAGCCTCGGGCTTCAGGCCCTCCTCGGTCCATCCAGCCACAGGTGTCCCCGAGGCAGAGGGTGCAGCGCTCCCAGCCTGTGCACATCCTCGCTGTCAG
>mmu_circ_0013717
GAGTATGTATCCTGTTTGGAAATCTTTTCTCGAGGGAACAATGCAGGTAGCCCAGTCTCGGATCAATATATGTGAAAACTATAAAAACTTCATTTCTGAACCTGCAAGAGCAGTAAGAAGCTTAAAAGAACAGCAACTAAAACGGTGTGTGGATCAGTTGACAAAGATCCAAACAGAATTACAGGAAACTGTGAAAGATTTAGTGAAAGGCAAAAAGAAGTACTTTGAGACTGAACAGATGGCTCATGCAGTAAGAGAGAAAGCTGACATCGAAGCAAAGTCTAAACTTAGTCTTTTTCAATCAAGAATCAGTTTACAGAAAGCAAGTGTGAAGTTAAAAGCCCGGCGATCTGAATGTAATACCAAAGCTACCCATGCAAGGAATGATTACCTTCTGACGCTAGCAGCAGCTAACGCACATCAGGACCGCTACTATCAAACAGACTTAGTTAACATCATGAAG
>hsa_circ_0028203
AGTTGATGGAAATCGGCCGTTGGGATGCTGTCTAAGCTTGGATACCTGAGTAATAACGGACAACAGATAAAGCTCCGCATCCTTGCGCCACGTGCTTCGGTCCGTGGTTTGCGTGCAGACGTTTGACCTGTATGGTGACCCTCGCGATTTGCAAATGTGCTGAGGATCTGGAATACTGAAGTGGAAGGCACCTCTTGTTTTGGGGAGCATGTATATTTCCCTCCTGTGACGCACTGCTTCCACAGAGAGGTGCAAACGTGCAAACGCTCAGCGACCGCAGCGCTCCTGCCCCTCCCCCACCGTAACTCCGGGGTCGCGGATCTGCCCGCCCCGCTCTCCCGAAGCTGTTCGGGCAGTGTCCGAACGGCTTCGGAGGGGCGAGAAGCCAGCATCCGAGCCGCCTCTCCGGAATACCAGCAGCCTGACGCACGCGTGCTGTCGGGGGAGGGATGCTGGGACAGCTGCTCCCGCACACGGCTCGCGGTCTCGGCGCCGCGGAGATGCCCGGCCAGGGTCCGGGGTCCGACTGGACGGAGCGTAGCTCTTCTGCAGAGCCGCCCGCTGTGGCCGGGACCGAGGGTGGCGGCGGCGGATCAGCTGGATACTCTTGTTACCAGAATTCCAAAGGTTCTGATAGAATCAAAGATGGATACAAAGTGAACTCACACATAGCTAAGCTGCAAGAGTTATGGAAAACTCCCCAAAATCAAACAATCCACCTCTCTAAATCAATGATGGAGGCGTCCTTTTTCAAGCATCCAGACCTCACCACAGGCCAGAAGCGTTACCTGTGCAGCATTGCTAAAATCTATAATGCAAACTATCTGAAGATGTTAATGAAGAGGCAGTACATGCACGTACTTCAGCACAGCTCACAAAAGCCAGGTGTCCTCACTCATCACAGAAGCCGCCTTAGCTCCCGTTACTCACAGAAACAGCATTACCCTTGCACTACATGGCGACATCAACTGGAGAGAGAGGACTCGGGGTCTTCTGATATCGCAGCTGCATCTGCACCTGAAATGCTCATACAGCATTCCCTTTGGCGGCCAGTGAGAAACAAAGAAGG
>hsa_circ_0077734
AAACAGCTGACCCTTGGCTAACATTACATGATTTGGAGAAATAATTGGAAGTCTACCACAGGGAGACTAAATGTAAAACTCCAATCAGATAAATTACAACACGGATGTGGCCCAGATTATTCATCAGCATGGCTACCTGCTAATGAATCATTGTGGCAGGCCACAACTGTTCCATCTAACCATCGAAATAACCATATCAGGAGACACAGTATAGCTTCTGACAGTGGAGACACTGGCATTGGAACTTCCTGTTCTGATAGCGTGGAAGATCATTCAACTTCAAGTGGCACATTATCTTTTAAGCCTAGTCAATCATTGATTACTCTTCCTACTGCCCATGTGATGCCGTCTAATTCCAGCGCTTCAATTTCCAAACTTAGGGAATCATTGACACCAGATGGCTCAAAATGGAGTACAAGCCTCATGCAAACATTGGGAAACCACAGTAGGGGGGAGCAGGACTCTTCCCTAGACATGAAGGACTTCCGGCCACTTCGGAAATGGTCATCTTTATCCAAACTCACTGCCCCGGATAACTGTGGCCAGGGTGGCACTGTATGCAGAGAAGAGTCAAGGAATGGTTTGGAGAAGATAGGGAAGGCTAAGGCTTTAACATCACAACTGAGGACAATTGGGCCTAGCTGTTTACATGATAGTATGGAGATGCTTAGGTTAGAGGACAAGGAAATAAATAAAAAACGGTCATCAACTCTGGACTGCAAGTATAAATTTGAGAGCTGTAGCAAGGAGGACTTTAGAGCCTCTTCCTCTACTCTTAGGAGACAGCCTGTAGACATGACATATAGTGCCTTACCTGAAAGCAAGCCCATTATGACAAGCTCAGAGGCTTTTGAACCTCCAAAATATTTAATGCTTGGTCAACAGGCAGTAGGTGGAGTTCCCATTCAGCCTTCCGTAAGGACTCAGATGTGGCTTACAGAGCAGCTGCGGACAAATCCTTTGGAAGGTAGAAATACAGAGGATTCTTACAGTTTAGCTCCTTGGCAACAGCAGCAAATTGAAGACTTTCGACAAGGAAGTGAAACACCAATGCAGGTTTTGACTGGATCATCTCGTCAAAGTTATTCACCTGGCTATCAGGATTTCAGTAAGTGGGAATCAATGTTGAAAATAAAAGAAGGACTTCTAAGGCAGAAAGAAATTGTAATCGATCGGCAGAAGCAACAAATTACCCACCTGCATGAGAGGATAAGGGATAATGAATTACGGGCTCAACATGCCATGTTAGGACATTATGTAAATTGTGAGGATTCTTATGTGGCTAGTTTGCAGCCACAATATGAGAACACTTCACTCCAGACACCATTTTCAGAGGAATCAGTTTCCCATTCCCAACAAGGGGAATTTGAGCAAAAGCTTGCATCTACTGAGAAAGAAGTTTTACAGCTTAATGAGTTTCTCAAACAAAGACTAAGCCTATTTAGTGAAGAGAAGAAGAAACTAGAGGAAAAACTTAAAACTAGAGATCGATACATCAGTAGTCTGAAAAAGAAATGCCAGAAGGAATCTGAACAAAACAAAGAAAAGCAGAGAAGAATTGAGACCTTGGAAAAGTATCTGGCTGATCTTCCAACTCTAGATGATGTACAGAGTCAGAGTCTACAGCTGCAGATTCTGGAAGAAAAAAATAAGAATTTACAAGAGGCTTTGATAGATACAGAAAAAAAACTTGAAGAGATCAAAAAGCAGTGTCAAGATAAAGAGACACAGTTAATATGCCAGAAAAAGAAAGAAAAGGAGTTAGTAACTACCGTTCAGAGTTTGCAACAAAAAGTAGAAAGATGCCTTGAAGATGGAATCCGCCTTCCCATGTTAGATGCAAAACAGCTTCAGAATGAAAATGATAATCTCAGACAACAAAATGAGACTGCTAGTAAG
>hsa_circ_0026214
GTGGAGATTCACATTTTATTTATGTATATTCTGCTATGGAATTAGATTTCTCTGGTCGTCACCTTGGTTCTGGGACATCCGACAGTGCTGGCATAACTATCCATTTCAGCCTCTTTCAAGTGGGCTTTATCACTATTATATCATGGAATTGGCCTTCTATTGGTCCCTTATGTTTTCTCAGTTTACAGACATTAAAAGAAAGGACTTCCTGATCATGTTTGTGCATCACTTGGTCACCATTGGGCTTATCTCCTTCTCCTACATCAACAATATGGTTCGAGTGGGAACTCTGATCATGTGTCTACATGATGTCTCAGACTTCTTGCTGGAGGCAGCCAAACTGGCCAATTATGCCAAGTATCAGCGGCTCTGTGACACCCTTTTTGTGATCTTCAGTGCTGTTTTTATGGTTACACGACTAGGAATCTATCCATTCTGGATTCTGAACACGACCCTCTTTGAGAGTTGGGAGATAATCGGGCCTTATGCTTCATGGTGGCTCCTCAATGGCCTGCTGCTGACCCTACAGCTTCTGCATGTCATCTGGTCCTACCTAATTGCACGGATTGCTTTGAAAGCCTTGATCAGGGGAAAGGTATCGAAGGATGATCGCAGTGATGTGGAGAGCAGCTCAGAGGAAGAAGATGTGACCACCTGCACAAAAAGTCCCTGTGACAGTAGCTCCAGCAATGGTGCCAATCGGGTGAATGGTCACATGGGAGGCAGCTACTGGGCTGAAGAGTAAGGTGGTTGCTATAGGGACTTCAGCACACATGGACTTGTAGGGCCACTGGCAACATACTCCTCTTGGCCCTTCCCATATCTACTCTTCTGTGATTGGGAGACTGCAAGGCACTGAGGAGTATCAAAGAAGCAAATATTTTCACTTTGAAAGAAAACTGCCATTTTGTATTTAATAGCCTCCAGGTTCTTTCAGTAATGTTATTTGCTCTGTGTGTTTTTGTGTGTTTGTTGATGTGCGTTTGTGCATATGCGTGAGTTTCATTGCCGGGGTTGGGGCACAATTGTGGACTGGGGCCATGAGGCCTTCCCTGGTCCCCACTGAACCCACCTTAGTTCCACATTTGGCTGCATCTTGAATTATGCCAACTCCAGACTTCTCCTTCTTTTTTGCCCTTGGCTCTTGACACTCTAAACCCCTGGACCATCTGAATGGAGCAGCCAAGTTCAGTCCCACATTTCTGTACTGTTCCTCTTTCACAGCTGGAATATGTCACATGATGAAGTTGTATAGAAACAGAACCATGGATGGATGGCCAGGATTGCCGTGGTCCCTAGCTAGATCCCCTTCCTATCAATCACCTGATAGCAACAGGGACAGCTGCCAATACCCTGCTCTTTACTCAATGGTACCCAGGGAGGGAGCATGGGAAGAGGGTGAGCTGAGGGCTGGAGGAGGGCAACAGCCACTGGGTGAGCTGTTCACGGTCTTATACTATTGTTTGTTTGTGATTAAAAGTGCTTCAACCCA
>hsa_circ_0119619
ATGTTTTCTCCCAGATGTCAGATTCCAATGGCTTAATGATATTTAGCAAGTTTGACCAGTTTCTGAAGGAAGTTCTGAAGCTCCCAACAGCTGTCTTTGAAGGGCCATCTTTTGGTTACACAGAGCACTCAGTCCGCACCTGTTTTCCACAGCAGAGAAAGATAATGCTAAATATGTTTTTAGACACAATGATGGCTGACCCTCCTCCCCAGTGCCTTGTCTGGCTACCTCTCATGCACAGGCTTGCCCATGTTGAGAATGTCTTCCATCCCGTGGAGTGCTCCTACTGCCGATGTGAGAGTATGATGGGTTTCCGGTACCGATGCCAGCAGTGCCACAACTATCAGCTCTGCCAGAATTGCTTTTGGCGTGGCCATGCCGGCGGCCCTCACAGCAACCAGCACCAGATGAAGGAGCATTCCTCTTGGAAATCTCCTGCAAAGAAGCTGAGCCATGCAATTAGTAAATCTTTGGGGTGTGTACCCACGAGAGAACCCCCGCATCCTGTTTTTCCTGAGCAACCAGAGAAACCACTTGACCTTGCACATATAGT
>hsa_circ_0024163
ATTGATTGTGGAATATAAGGATATTGCCAGCATTCATTGGGACTGGAAAATTGCCCTGCTGTTCGTGGCATTTGCCCTGTGTATGTTTTGCCTGTACAGCTTCATGCCATTGGTGATTAAAGTCACTAGTGCCACTTCCGTCAACCTGGGCATCCTGACAGCGGACCTCTACAGCCTTTTTGTTGGACTCTTTCTGTTTGGCTATAAG
>hsa_circ_0116741
ATCCCCCTTAGCACCTCTGGTACTGTACCGTACCTTGCCTTTCTGTCCAGGTTTGGTGGAATTGACCTATATATAAATGGTATAAAGAGGGGAGGTGGGAATGAAATGAATTGCTGCCGCACATTAAGAGAACTTGAAATCCAAGTGGGAGAAAAGGTTTTCAAAAACATTAAGACTGTTATGAAAGCCTTTGAGCTCATTGATGTTAACAAGACTGGACTGGTTCGACCGCAGGAGCTAAGAAGGGTTCTGGAGACCTTCTGTATGAAGTTAAGAGACGAGGAATACGAAAAGTTTTCGAAACACTACAACATCCACAAGGATACTGCAGTAGATTACAACGTGTTTTTGAAGAATCTCAGCATAAATAACGACTTGAACCTTAGATATTGTATGGGAAATCAAGAGGTCTCGTTGGAGAATCAACAAGCCAAAAATTCCAAAAAGGAACGTTTGCTAGGTTCTGCATCATCTGAAGATATCTGGAGAAACTACTCCTTGGATGAAATTGAGAGGAACTTTTGTCTACAACTTTCGAAGTCTTATGAAAAGGTTGAAAAGGCCCTCAGTGCAGGGGACCCCTGTAAAGGTGGCTACGTGTCTTTTAATTATCTAAAGATTGTCCTCGACACTTTTGTATACCAAATACCAAGAAGAATTTTTATCCAGTTAATGAAAAG
>hsa_circ_0040033
GAACAGTGGAGGCCATGTGTCTTTTGGCAGTCAGTCCAGATGGGAATTGGCTAGCTGCATCAGGTACCAGTGCTGGAGTCCATGTCTACAACGTAAAACAGCTAAAGCTTCACTGCACGGTGCCTGCTTACAATTTCCCAGTGACTGCTATGGCTATTGCCCCCAATACCAACAACCTTGTCATCGCTCATTCGGACCAGCAGGTATTTGAGTACAGCATCCCAGACAAACAGTATACAGATTGGAGCCGGACTGTCCAGAAGCAGGGCTTTCACCACCTTTGGCTCCAAAGGGATACTCCTATCACACACATCAGTTTTCATCCCAAGAGACCGATGCACATCCTTCTCCATGATGCCTACATGTTCTGCATCATTGACAAGTCATTGCCCCTTCCAAATGACAAAACCTTACTCTACAATCCATTTCCTCCCACGAATGAATCAGATGTCATCCGGAGGCGCACAGCTCATGCTTTTAAAATTTCTAAGATATATAAG
>hsa_circ_0013923
CATGACACATGTCCTGTATGTAGGAAGAGCTTAAATGGTGAGGACTCTACTCGGCAAAGCCAGAGCACTGAGGCCTCTGCAAGCAACAGATTTAGCAATGACAGTCAGCTACATGACCGATGGACTTTCTGAAGCTAAAGACCACACCTGAATCAGGGCTGTGGTAATCATCTTACCATAGCTGTAAATTGTATCAAAACAAAAAATTAGTAGATGGATTTAGGAATATGTAAGAAACTCAACACATAATATAAATGCAATGAATGTTTTTCTTCTTTAAATTTAAAGTTAGTATCTACAGATGGAATTGTATCTACAACCAAATGCCTCTTATCCCTGAATTCAGAGTGATAATTTTATAAGTGTGAAACTTAATTATGTAGGGCTCCCCCCGTCTGAATAGAATTAATTCCTTAAAGTCTAGTTAGGGTCCTGCTGTCTGTCATGTTGCCTTGTAACGGATGTTTCCACCTCCTTCTCCAACCTCTACCCCACCATTAGTGTATTTTACTATAAAAACAGTGGAACCACAGCCCTAAAGTCCTGCTGATATAAAGTCCTTTTGTCTTAATTGTATTTAAAAAAAAAAAAAAACTACTCTTGATCACATTAGCTATGAGGCGAGGTCAAATTCAGGTATCTAAGACTAATGATTTTGTTTTGTCTTGATCCCCAGAGAGCAAATCAA
>hsa_circ_0112304
CTCCTGAGGTGACCATCCTGGAGCCCCTGCAGGACGTGCAGCTCAGTGAGGGCCAGGATGCCAGCTTCCAGTGCCGGCTATCCAGAGCTTCAGGCCAGGAGGCCCGCTGGGCTTTAGGAGGGGTGCCCCTGCAGGCCAACGAGATGAATGACATCACTGTGGAGCAGGGCACACTCCACCTGCTCACCCTGCACAAGGTGACCCTTGAGGATGCTGGAACTGTCAGTTTCCACGTGGGCACGTGTAGCTCTGAGGCCCAGCTGAAAGTCACAGCCAAGAACACGGTGGTGCGGGGGCTGGAGAATGTGGAGGCGCTGGAGGGCGGCGAGGCGCTGTTCGAGTGCCAGCTGTCCCAGCCCGAGGTGGCCGCCCACACCTGGCTGCTGGACGACGAACCCGTGCACACCTCGGAGAACGCCGAGGTGGTCTTCTTCGAGAACGGCCTGCGCCACCTGCTGCTGCTCAAAAACTTGCGGCCACAAGACAGCTGCCGGGTGACCTTCCTGGCTGGGGATATGGTGACGTCCGCATTCCTCACGGTCCGAGGCTGGCGCCTGGAGATCCTGGAGCCTCTGAAAAACGCGGCGGTCCGGGCCGGCGCACAGGCATGCTTCACCTGCACGCTCAGCGAGGCGGTGCCCGTGGGAGAGGCGTCCTGGTACATCAATGGCGCGGCAGTGCAGCCGGATGACAGCGACTGGACTGTCACCGCCGACGGCAGTCACCACGCCCTACTGCTGCGCAGCGCCCAGCCCCACCACGCCGGGGAGGTCACCTTCGCTTGCCGCGACGCCGTGGCCTCTGCGCGGCTCACCGTGCTGGGCCTCCCTGATCCCCCAGAGGATGCTGAGGTGGTGGCTCGCAGCAGCCACACTGTGACACTGTCTTGGGCAGCTCCCATGAGTGATGGAGGCGGTGGTCTCTGTGGCTACCGCGTGGAGGTGAAGGAGGGGGCCACAGGCCAGTGGCGGCTGTGCCACGAGCTGGTGCCTGGACCCGAGTGTGTGGTGGATGGCCTGGCCCCCGGGGAGACCTACCGCTTCCGTGTGGCAGCTGTGGGCCCTGTGGGTGCTGGGGAACCGGTTCACCTGCCCCAGACAGTGCGGCTTGCAGAGCCACCGAAGCCTGTGCCTCCCCAGCCCTCAGCCCCTGAGAGCCGGCAGGTGGCAGCTGGTGAAGATGTCTCTCTGGAGCTTGAGGTGGTGGCTGAGGCTGGTGAGGTCATCTGGCACAAGGGAATGGAGCGCATCCAGCCCGGTGGGCGGTTCGAGGTGGTCTCCCAGGGTCGGCAACAGATGCTGGTGATCAAGGGCTTCACGGCAGAAGACCAGGGCGAGTACCACTGTGGCCTGGCTCAGGGCTCCATCTGCCCTGCGGCTGCCACCTTCCAGGTGGCACTGAGCCCAGCCTCTGTGGATGAGGCCCCTCAGCCCAGCTTGCCCCCCGAGGCAGCCCAGGAGGGTGACCTGCACCTACTGTGGGAGGCCCTGGCTCGGAAACGTCGCATGAGCCGTGAGCCCACGCTGGACTCCATTAGCGAGCTGCCAGAGGAGGACGGCCGCTCGCAGCGCCTGCCACAGGAGGCAGAGGAGGTGGCACCTGATCTCTCTGAAGGCTACTCCACGGCCGATGAGCTGGCCCGCACTGGAGATGCTGACCTCTCACACACCAGCTCTGATGATGAGTCCCGGGCAGGCACCCCTTCCCTGGTCACCTACCTCAAGAAGGCTGGGAGGCCAGGCACCTCACCACTGGCCAGCAAG
>mmu_circ_0010410
GCAATGGTCTATGACTTTGGCTTAAATGATTCTTAGACATTATCCGACCAACTCTTTCAATTTATAGATGAGAAAACTGAGTCAAAGAGAAACAGGCTGAAGGACTATGGAGGCGAGTACCAAGGCGGCCGTCGGCAGTGGGGCTATGGAGGCGAGCACCAAGGCGGTCATCTGCACTGTTTGCAGCAGCTTTGTTGTTTTCCAGATTCTTTTCCATTTTGTCAGTTACTGGTTTTCAGCAAGAGTTTCTTCAGGTTATAACAGTCTTAGCATCGACAAGAAGATTGAATGGAACTCAAG
>hsa_circ_0025341
AGAGCTGGCGGTCACCATGGCAATGCGGGAGCTGGTGGAGGCCGAATGCGGGGGTGCCAACCCGCTCATGAAGCTCGCCGGGCACTTCACCCAGGACAAGGCCCTTCGGCAGGAGGGATTGAGGCCTGGCCCCTGGCCCCCCGGAGCCCCGGCCTCTGAGGCAGTGAGTGTTCTTGAGGTGGAAAGCCCAGGTGCAGCCTCTGAGGCAGCCTCCAAGCCTTTGGGAGTAGCTTCTGAAGATGAGTTGGTGGCTGAATTCCTGCAGGACCAGAATGCACCCCTTGTGTCCCGTGCCCCTCAGACCTTCAAGATGGATGACCTCCTGGCTGAGATGCAGCAGATTGAGCAGTCAAACTTCCGCCAGGCTCCCCAGAGAGCCCCTGGTGTGGCAGACTTGGCCTTGTCTGAGAACTGGGCCCAGGAGTTTCTTGCAGCTGGAGATGCTGTGGATGTAACTCAGGATTATAATGAGACTGACTGGTCCCAAGAATTCATCTCTGAAGTTACAGACCCCTTGTCTGTGTCCCCTGCCCGCTGGGCTGAGGAATATTTGGAGCAATCAGAGGAGAAGCTGTGGCTGGGAGAACCTGAGGGAACAGCCACCGATCGCTGGTATGATGAATATCATCCTGAGGAGGATCTGCAGCACACGGCCAGTGACTTTGTGGCCAAAGTGGATGACCCCAAATTGGCTAATTCTGAGTTCCTGAAATTCGTGCGGCAGATTGGCGAAGGGCAGGTGTCCCTGGAGTCCGGTGCAGGGTCGGGCCGAGCTCAGGCAGAACAGTGGGCAGCAGAGTTTATACAGCAGCAGGGTACATCAGATGCCTGGGTTGACCAGTTCACAAGACCAGTAAACACATCTGCCCTTGATATGGAGTTTGAACGAGCCAAGTCAGCTATAGAGTCTGATGTCGATTTCTGGGACAAGTTGCAGGCAGAGTTGGAGGAGATGGCAAAACGGGATGCTGAGGCCCACCCCTGGCTTTCTGACTATGATGACCTTACGTCAGCTACCTATGATAAG
>hsa_circ_0130561
GTACAACTTGGCCAAGTAGAAATCAAATGCCCCATCACAGAGTGTTTTGAATTCTTGGAAGAAACAACTGTTGTCTATAACTTAACGCATGAAGACTCCATCAAGTATAAGTACTTCTTGGAACTTGGCCGTATTGATTCCAGCACCAAGCCATGTCCTCAGTGCAAGCACTTTACAACCTTCAAGAAAAAAGGACATATTCCCACCCCTTCCAGATCAGAAAGCAAATACAAAGTAAGCATTTTCACCAGAGCTGTGGGTTAGATGTCACATGGCAGAAGCAGCCAGATTAGATCCACTTGTCGTGGGCATTAAGGGGGCATCTTTCCTTTATGGAGCTGAAGGTGAGCATATATTGGCCATCATTCTGAAAGCATATGGTTTGGGGAGGCTGATGATAAGAGAGTGCTCTTAAGGAATTAATTACAGTTTTGTCTTTGACTTTAACCATGTTGAAAATTAATCTAGTAACCTTATAGGAAGGCTGATCTTTAGAGTAATAATAGTTACTACTACCAAATACTAAATAAATACTAAGGCTTTTTCTTTATTATTATGGACTTGATTTTTTTTTCAGTGGTCCCAATGTAAGTCTCCTCTTGTTCTGTCTATAATAGGTAAAAATAGTATAAATGGTACTCATTCATTTATTCAGCAAATACAGAATGCTGTATATGCTAGGCAGTGTGCTAAATTTGGGGGCTATAGAGCAAATGTGATACAGTCCCTGCTTCAAAAAAAGTCGAAGATGGGAGAGACATGTGTTCTAAAAATGACAGTCCAATATGATTAGAAAAAAACACAAAGCTGTGTACATATAGTGTGCTTTGAGGACACTTGAAGGAGGGTTAGGCTCTAGGATGTCAGGAATGGCTTCACAGAGGAGGTGCAGTTCTCCAGACAGATAAACCTGGTGAGCATTTCAGAGCAAGGGATGAGTAAGTGCACGGCCCCCGAGGCTAAGGCCAGGCTTCTTGTAATCAAGTGCTTCTAGAGCTGGTGGAGAGTCGGGAGAGGCAGCTGATCGGGCAGATAAGAGCAGATCATGTTGAGTCTTGTGCAGTTTGCGCAGAAGTTTGGATGTAACTCTGTAAGCATTAGAGAAATGTCATCTGGCAGCATTCATAGAAGCTATCACAAGAGGACCAGACAGAAGTCTGGTTTGAAACCAAGGCAACAACTGTGACAGCAGAGCATTGATTCACAGCCCTGATTGTATATTAGAATCACCCGAGAACTTCCATGACACACCAGTGCCCCAGGCCCACCCCAGAACAATTGTCTTCCAAATTTTTGAGCCTCACCAGGTGACTAATCCACAGTAGAGAATCTTTGCAGTAAATGAAGCAGAAAACCAGTGAGGCTGTGGCAGTAGTTTTCATCCTTGTCATTACAGCAAAATGGCAGGATGAAGTGGTTTCAAAGGCTGTTTGGAGTCATCTCCATTTAAG
>hsa_circ_0119216
ATTCTCGCTGAAGTCTGTTAATTCTACTTTTTGAGTACTTATGAATAACCACGTGTCTTCAAAACCATCTACCATGAAGCTAAAACATACCATCAACCCTATTCTTTTATATTTTATACATTTTCTAATATCACTTTATACTATTTTAACATACATTCCGTTTTATTTTTTCTCCGAGTCAAGACAAGAAAAATCAAACCGAATTAAAGCAAAGCCTGTAAATTCAAAACCTGATTCTGCATACAGATCTGTTAATAGTTTGGATGGTTTGGCTTCAGTATTATACCCTGGATGTGATACTTTAGATAAAGTTTTTACATATGCAAAAAACAAATTTAAGAACAAAAGACTCTTGGGAACACGTGAAGTTTTAAATGAGGAAGATGAAGTACAACCAAATGGAAAAATTTTTAAAAAG
>hsa_circ_0019801
GGCGTCCGAGGCCGGCCGAACTCCCGCGCTCTCCCGCCGCCTCGCCTCGCCTGGTGTCTCTCCCGACCATGGAGGGGGTCGCGGTGGTGACGGCGGGCAGCGTAGGCGCTGCCAAAACCGAGGGAGCTGCAGCCTTGCCGCCTCCGCCTCCTGTCTCCCCGCCCGCCCTCACCCCTGCACCCGCAGCGGGTGAGGAGGGACCGGCGCCTCTGTCTGAGACGGGGGCTCCCGGCTGCTCCGGCTCCCGGCCCCCTGAGCTGGAGCCGGAGCGCAGCCTGGGCCGCTTCAGAGGCCGCTTCGAGGACGAGGACGAGGAGTTGGAAGAAGAAGAGGAGCTGGAGGAGGAAGAAGAGGAGGAGGAGGAGGACATGAGTCACTTCTCGTTGAGGCTGGAGGGAGGCCGGCAGGACTCGGAGGACGAGGAGGAGCGCCTGATTAATCTCTCTGAGCTGACCCCATACATCTTGTGTTCCATTTGCAAAGGTTACTTAATAGATGCAACTACCATCACAGAATGTCTTCATACCTTTTGTAAAAGCTGCATCGTAAGACATTTTTACTACAGCAACAGATGTCCAAAATGCAATATAGTAGTACATCAGACACAACCTCTTTATAACATAAGGTTGGACCGACAGTTACAAGACATAGTGTACAAATTAGTGATCAATCTAGAGGAAAGAGAAAAAAAGCAAATGCATGATTTCTATAAAGAAAGAGGTCTAGAAGTACCTAAACCTG
>mmu_circ_0007287
TCGCAGTCTGGCAGAAGCTTGTTCAGATGGAGATGTGAATGCTGTTCGTAAATTACTAGATGAAGGCAGAAGTGTAAATGAACATACAGAAGAAGGAGAAAGCCTGCTGTGTTTGGCTTGTTCAGCAGGATATTATGAACTAGCACAAGTACTACTAGCTATGCATGCTAATGTTGAAGATAGAGGGAATAAAGGAGATATAACTCCTTTGATGGCAGCTTCTAGTGGAGGTTATTTAGATATTGTGAAATTATTACTTCTTCATGATGCAGATGTCAACTCCCAGTCGGCAACAGGGAACACTGCACTGACTTATGCTTGTGCTGGAGGATTTATTGACATTGTAAAAGTGCTTCTTAATGAGGGTGCGAATATAGAAGACCATAATGAAAATGGACACACTCCCCTAATGGAAGCAGCCAGTGCCGGTCATGTAGAAGTTGCCAGAGTTCTTCTAGATCACGGTGCAGGCATCAACACTCATTCTAATGAGTTTAAAGAAAGTGCTCTGACACTTGCCTGCTACAAAGGCCATTTGGATATGGTTCGATTTTTGCTTGAAGCTGGTGCAGATCAAGAGCACAAAACCGATGAGATGCACACTGCCTTAATGGAAGCTTGCATGGATGGACATGTAGAGGTGGCACGTTTGCTTTTAGACAGTGGTGCTCAGGTGAATATGCCTGCGGATTCCTTTGAGTCTCCATTGACTCTAGCTGCCTGTGGTGGACATGTTGAATTAGCAGCACTGCTTATTGAAAGAGGAGCAAATCTTGAAGAAGTTAATGACGAAGGATACACGCCTTTGATGGAAGCTGCTCGAGAAGGACATGAAGAGATGGTGGCACTTCTATTGGCACAAG
>hsa_circ_0019727
GGAGCTTCACCCAGCCAGTTTTTGACAGGTACATGATGGTGGATAGCGCAGAGGATCAGAAGATTCACCGGCCCATGGCTCCCAAGGAGGCCCCCAAGAAGCTGATCCGATACATCGACAACCAGGTAGTGAGCACCAAAGGGGAGCGATTCAAAGATGTGCGGAACCCTGAGGCCGAGGAGATGAAGGCCACATACATCAACCTCAAGCCAGCCAGAAAGTACCGCTTCCATTGAGGCACTCGCCGGACTCTGCCCGAGCCTTCTAGGCTCAGATCCCAGAGGGATGCAGGAGCCCTATACCCCTACACAGGGGCCCCCTAACTCCTGTCCCCCTTCTCTACTCCTTTGCTCCATAGTGTTAACCTACTCTCGGAGCTGCCTCCATGGGCACAGTAAAGGTGGCCCAAGGAAGGTG
>hsa_circ_0004671
GCCAGTCTATCCATATGGGGATGGGGAAGCCTTGGCATTGTCCTTTTTCTGATAACCTTTGGACCCTTTGTAATATTTTATTTGACATTTTATATCCTCTGCTTTGTGGGTGGGGGTTTAGTGGTTACTCTCCTGTTTGGAAAAACAAACTCAGAGAAGTACCTAGAACAGTGTGAACACTCATTTCTTCCTCCAACATCACCTGGGGTTCCTAAGTGCTTAGAAGAAATGAAACGGGAAGCCAGGACTATTAAGATTGATAGAAGATTGACGGGTGCCAATATAATTGATGAACCTCTCCAGCAAGTTATCCAGTTTTCCTTGAGGGATTATGTCCAGTATTGGTATTATACACTAAGCGATGATGAATCTTTTCTTCTTGAAATTAGGCAGACTCTTCAAAACGCACTCATTCAGTTTGCTACTAGGTCAAAAGAAATAGACTGGCAACCTTATTTTACTACACGCATTGTAGATGACTTTGGCACACACTTACGAGTATTCAGAAAGGCTCAACAGAAAATAACAGAGAAAGATGATCAAGTGAAAGGTACAGCAGAAGATCTTGTAGATACCTTCTTTGAAGTTGAAGTTGAAATGGAGAAGGAGGTTTGCCGTGATCTAGTGTGCACTTCCCCCAAAGATGAAGAAGGATTCCTAAGGGATTTGTGTGAGGTCTTACTATATTTATTGCTACCTCCTGGAGATTTCCAGAACAAGATCATGCGATACTTTGTCAGGGAAATCCTTGCACGAGGAATTCTTCTTCCATTAATAAATCAACTCAGTGATCCTGATTATATTAATCAGTATGTCATATGGATG
>mmu_circ_0012591
TTGGGTGGAGCCGCTGGGCTCAGGAATTGGCTAGAGGAATTGGCTACGCACTGCAGGTGTATCCAGTCCTCGAGACCCTACTGAGGTTGCCGCTACGAACCCGCGGATTCCGGGTCGCAGCTCTCACCTGCGCTCATGTCAGCGGCAGCTCCCAGTAGGGTGGTCCCCGCGCTGCGACAGCCCGAGGACCGGGCGGGCAGGTGCGGCGCTGGCAGGATCCTCAGCACGCTTGAGGCCAGCGGCTCGGCGCACACA
>hsa_circ_0067542
TCAGAACAGAAGTGGAAACAACTTGCTGAACTTGCCATTAGTAAATGTCAGTTTGGCCTAGCCCAGGAGTGCCTGCATCATGCACAGGATTATGGGGGCCTGCTGCTTTTGGCCACTGCCTCTGGAAATGCTAATATGGTGAACAAGCTAGCAGAGGGTGCGGAGAGAGATGGCAAAAATAATGTGGCATTCATGAGCTACTTTTTACAGGGCAAGGTTGATGCCTGCCTAGAGCTCTTAATTAGAACTGGACGGCTGCCAGAAGCTGCCTTCTTGGCCCGAACTTACTTACCCAGTCAGGTTTCAAGGGTAGTGAAACTCTGGAGAGAGAATCTCTCAAAAGTCAATCAGAAAGCAGCAGAATCCCTTGCTGACCCAACAGAGTATGAAAACCTGTTCCCTGGATTAAAAGAAGCCTTTGTTGTTGAAGAATGGGTGAAGGAAACACATGCTGATCTGTGGCCAGCCAAACAATACCCACTTGTCACGCCAAATGAAGAGAGAAATGTCATGGAAGAGGGAAAAGACTTTCAGCCCTCAAGATCTACAGCTCAACAGGAACTTGATGGGAAACCTGCTTCTCCTACTCCGGTTATTGTGGCCTCCCACACAGCCAACAAAGAAGAAAAGAGTTTACTCGAACTAGAAGTAGATTTGGATAATTTGGAATTAGAAGATATTGACACAACAGATATCAATCTGGATGAAGATATTTTGGATGATTGACTGTAATGCTTTCCATTTACCTGACTAAACAGATCATTATTATATATAGGTATTGATTGCTACCCTGACCACAGTGCTTTGGACTATGAGAAACTTCTTAGATTTTTATATGTAAATGCTGTGGACCACTGGGAGCACAATGCCCACATCATCTTAAGAAGAGTTTATGTGCAGCATTTAAATCACTGTGTTTTCCTTGTTAACTAAAACAGACATGGGCTTTGATTTTTTTCATACTATTAGACCATATCTCATAAAACCTTTTGAATTAA
>hsa_circ_0114036
TGCCGCAGTGTGTCTGGAGAATAAATGTGGATATCCCTGAGGAAGCTAATCAGAATCTTTCGTTTGGTGCTACTGAAAGATGGTGGGAGCAGACAGATTTGACCAAACTAATAATATCAAACAATAAACTTCAGTCACTTACAGATGACCTGCGACTCTTGCCTGCACTGACTGTTCTTGATATACATGATAATCAGTTGACATCCCTTCCTTCTGCTATAAGAGAGCTAGAAAATCTTCAGAAACTTAATGTCAGCCATAATAAACTGAAAATACTCCCTGAAGAAATTACAAACCTAAGAAACCTGAAGTGCCTGTATCTCCAGCATAATGAATTAACCTGCATATCAGAGGGATTTGAACAACTTTCCAATTTAGAAGATTTAGATCTTTCAAACAATCATCTTACAACTGTTCCTGCTAGTTTTTCTTCTCTGTCCAGTCTGGTGCGACTCAATCTTTCTAGTAATGAACTGAAGAGTTTGCCAGCAGAAATAAATAGAATGAAAA
>hsa_circ_0051710
AGACCTGGTTCGAGTTCACCCCTCACCACGCTGGCTTCTCTGCACTGGGGGCCTTTGTTTCCATAACCCACTTCGGAAGCAAATTCAAGAAGGGAAGACTGGTCAGAACTCACCCTGAGAGAGACCTGACTTTCCTGAGAGGTTTATGGGGAAGTGCTCTTGGTAACACTGAAGTCATTAGGGAATACATTTTTGACCAGTTAAGGAATCTGACCCTGAAAGGTTTATGGAGAAGGGCTGTTGCTAATGCTAAAAGCATTGGACACCTTATTTTTGCCCGATTACTGAGGCTGCAAGAAAGTTCACAAGGGGAACATCCTCCCCCAGAAGATGAAGGCGGTGAGCCTGAACACACCTGGCTGACTGAGATGCTCGAGAATTGGACCAGGACCTCCCTGGAAAAGCAGGAGCAGCCCCATGAGGACCCCGAAAGGAAAGGCTCACTCAGTAACTTGATGGATTTTGTGAAGAAAACAGGCATTTGCGCTTCAAAGTGGGAATGGGGGACCACTCACAACTTCCTGTACAAACACGGTGGCATCCGGGACAAGATAATGAGCAGCCGGAAGCACCTCCACCTGGTGGATGCTGGTTTAGCCATCAACACTCCCTTCCCACTCGTGCTGCCCCCGACGCGGGAGGTTCACCTCATCCTCTCCTTCGACTTCAGTGCCGGAGATCCTTTCGAG
>hsa_circ_0064785
ATTAGAAATGATATTTGCCAAATTTGATGAAGTGCAAAGTTCAGGCGGTATGATTTTGAGTGTCTGCAAAGATAAAAGCTTCGATGATGAAGAATCAGTGGATGGAAATAGGCCATCATCAGCTGCATCAGCCTTCAAGGTTCCTGCACCTAAAACATCCGGAAATCCTGCCAACAGTGCAAGGAAGCCTGGTTCAGCAGGTGGCCCTAAGGTTGGAGCAGGTGCTTCTAAGGAAGGAGGTGCTGGAGCAGTTGATGAAGATGATTTTATAAAAGCTTTTACAGATGTCCCTTCTATTCAGATTTATTCTAGTCGAGAACTCGAAGAAACATTAAATAAAATCAGGGAAATTTTGTCAGATGATAAACATGACTGGGATCAGCGTGCCAATGCACTGAAGAAAATTCGATCACTGCTTGTTGCTGGAGCTGCACAGTATGATTGCTTTTTTCAACATTTACGATTGTTGGATGGAGCACTTAAACTTTCAGCTAAGGATCTTAGATCCCAGGTGGTTAGAGAAGCTTGTATTACTGTAGCCCACCTTTCAACAGTTTTGGGAAACAAGTTTGATCATGGCGCTGAAGCCATTGTACCTACACTTTTTAATCTCGTCCCCAATAGTGCAAAAGTCATGGCAACTTCTGGATGTGCAGCAATCAGATTTATCATTCGG
>hsa_circ_0110629
GGTCTTGCTCTGTTACCCAGAGTACTGTTGTGCAGTGGTGCGATCTTCAACTTCCCAGCCCAAGAGATTCTCCTACCTCAGTCTCGGGAGTGTCTAGGACCACAGGTATGCACCACCATGCCTGGCTAGACTTTTAACAAATTTTTAATTCTGTAGAGATGGGGTCTCCCTATGTTGCCCAGGGTGGTCTTCAAATCCTAGGCTCCAGTGATCCTCCTGCTCGGCCACCCAGAGTGCTGAGACTATAGTCGTGAACCTTCATGCTCAACTATCTCTATCTTTGATGTGAGTGAGCCTCTGCCCACATTCCAATTAAAGAAACTGTACCTGATTGCCATGGAATTTTTGAGGTTTGATTAGTTTAAGCAATAGATTTTCTTAACCTTGGAGAGCTTTTCTGTTTGTCTTTTAAATGTAGAGAGCACTTACTTGAAATGAGGCCTAAGTACCTGTAATTTTGTAGAAACTCCCTGGGTGATTTTAATGGGCAAAGAGGGTGAGAACTCTTTAGGACCAATTAGGGACCCCCTTTCTTTCTTGGGGATTACAGTAAGTATAATACATAAGGCTCAAATCCTCTCCTTCACCAGAATTATGGAGGCAAAGGGCAGTGCAAGGTACATCAGGCTTTGTCTGCTCCTGGTAGGCCACCTTTCACACAACTGCTCCAAATAGTGAAGACAATATCATAAGTAAGAGCCAGGAAAAGTGCCTGTCTTGGCTGTCCATCAGATGACAATGGAATAGGTGTGGAAGGCTGCTGCTGGCCTTCACCGTCTTCACCACTCAGAGTCAGCCTTCTTCTGCTTCTCTCAGATCTTTATTCCCCCAACTCAGCTCTCTTAACAAAGCAAAACCCCAGGCATGACTTGTTTTCTCAGCTGCCCTTGGCAATCACATAATTTCCATCCTCTCTGCCCCTGGTGGGAGGGGAGGAGCATACTTGGCCAGTCTCCAGCATGAATTGTCTAGTCTTTGCTCCTCGGTCTCATTGTCACAGCCACAAGTGCCCTGCAGTTTTCTGCTGCCAGACTGTGGTTTCAAGGTCATGTTCACTAACCCAAAGCACATTCCAATGGGTTTCAATTTCCAGCTGCTGCCATGAGATCCAGGCCATTTTCTCAGTGCTCTCTGCATCCAGTGGGTGCCCTACCTCAATCCGGCAGCCGGGATTGCTTAGCTTTGGAAGCCAGTGAG
>hsa_circ_0014123
CATCTGGAATCAAGAGACCCATGGCATCTGAGGTGCCTTATGCCTCTGGCATGCCCATCAAGAAAATAGGCCATAGAAGTGTTGATTCCTCAGGAGAGACAACATATAAAAAGACAACCTCATCAGCCTTGAAAGGTGCCATCCAGTTAGGCATTACCCACACTGTGGGGAGCCTGAGTACCAAACCAGAGCGTGATGTCCTCATGCAAGATTTCTACGTGGTTGAGAGTATCTTCTTTCCCAGTGAAGGGAGCAACCTGACCCCTGCTCATCACTACAATGACTTTCGTTTCAAGACCTATGCACCTGTTGCCTTCCGCTACTTCCGGGAGCTATTTGGTATCCGGCCCGATGATTACTTGTATTCCCTCTGCAGTGAGCCGCTGATTGAACTCTGTAGCTCTGGAGCTAGTGGTTCCCTATTCTATGTGTCCAGCGACGATGAGTTCATTATTAAGACAGTCCAACATAAAGAGGCGGAATTTCTGCAGAAGCTGCTTCCAGGATACTACATGAACCTCAACCAGAACCCTCGGACTTTGCTGCCTAAATTCTATGGACTGTACTGTGTGCAGGCAGGTGGCAAGAACATTCGGATTGTGGTGATGAACAATCTTTTACCAAGATCGGTAAAAATGCATATCAAATATGACCTCAAAGGCTCAACCTACAAACGGCGGGCTTCCCAGAAAGAGCGAGAGAAGCCTCTTCCCACATTTAAAGACCTAGACTTCTTACAAGACATCCCTGATGGTCTTTTTTTGGATGCTGACATGTACAACGCTCTCTGTAAGACCCTGCAGCGTGACTGTTTG
>hsa_circ_0077553
AAAGGGAGTTTCGTGCTCCAACTTTGGCATCCCTAGAAAACTGCATGAAGCTTTCTCAGATGGCCGTTCAGGGACTTCAGCAATTTAAGTCTCCCCTTCTGCAGCTCCCTCATATTGAAGAGGACAATCTTAGACGGGTTTCTAATCATAAGAAGTATAAAATTAAAACTATCCAGGATTTGGTGAGTTTAAAAGAATCAGATCGTCACACTCTACTGCACTTCCTTGAAGATGAAAAATATGAAGAGGTTATGGCTGTCCTTGGGAGTTTTCCATATGTGACCATGGATATAAAATCACAGG
>hsa_circ_0122283
ACAAATACAGTGGGGCCTTGCTGAAAATAATTACTGCTGTAATTGTTGTCATTTCCTCACATGGGACAACTGTTTTGTTGTGGGCTACAGTCACACAGAAGGCAATTTGCCTGCTCCTAACAGGTCAGGCACTAATCCTAGTCCTGCCTTAAGAGTTTTGTGAACTGAATGTTCCCTGGCCATTTAATCTAATCAGCTTCATTAATGAGATGGTGTGTGTGTGTGTGTGTTGGGAGGGTGGGAAGTAGGGAAGAGGATTTTCAGACATCTTTCCCTTTACTATACATATCCTTGAATATATATGTATTTATACTGCTTTTCCAAAGTGTTTTCTCCTGTAAAACCTCTTTATAATATCCTCTGCTTATTACTAGATCTCATTTTTAACTCTATGTTATGTAAGTAAATATCTATGTATATTTGAGGTATAAAACTTAATTCTTTAAGCTTTTTCCATCTAATTTTTCTAGTGTCCAGTCTGTGCCTTTGGGCATCCTTTATTAAATTGCTTTAAATATCTTCCAAAAGTTTCTCCTCTTATGATCATTCAGTTATTAATTTTAAACTAATAATTTTTATTTTATTCTGTACATTTAAAAATTTTCTACTTTTTATGTCTGCTGCTGATGTACGTATTATTTTATTAAGGTATAAATTTTCATCAAGGAAATGTTCACATTCTCTGTGTACATTTTCTTATACAAAAATGAGTTTAGGCTTTTAATCTTTTAATTCAACAAGCTAAGTTTTTCTTTACAGTCATCCTTACTTGATATGTCACGGATATTAAATTATGTTTGTATATTGTTATTTAGGTGACTATTATATGGTTAAAAAGATTTTGGAGGAAAACAGTTCAGGTGACTTGAACATAAATTGCGTAGATGTGCTTGGGAGAAATGCTGTTACCATAACTATTGAAAACGAAAACTTGGATATACTGCAGCTTCTTTTGGACTACGGTTGTCAGTCTGCAGATGCACTTTTGGTGGCAATCGACTCTGAAGTAGTGGGAGCTGTTGATATACTACTTAATCATCGACCAAAACGATCATCAAGACCAACTATAGTAAAACTAATGGAACGAATTCAGAATCCTGAGTATTCAACAACTATGGATGTTGCACCTGTCATTTTAGCTGCTCATCGTAACAACTATGAAATTCTTACAATGCTCTTAAAACAGGATGTATCTCTACCCAAGCCCCATGCAGTTGGCTGTGAATGCACATTGTGTTCTGCAAAAAACAAAAAGGATAGCCTCCGGCATTCCAG
>hsa_circ_0034378
GCACGATTGGAATTAGAATTAAAAAAGACACCTAAGCTAAGAAAATTCTGGAACTTGATTAAAAAGAATGATGAAAAGATGGATCCAGAAGCAAGAGAACAGGCATATCAAGAGAGGAGATTTCTTTCACAACTCATCCAGAAGTTTATCTCTGTGCTGAAATCAGTCCCACTTTCTGAACCTGTCACTATGGACAAAGTTCATTACTGTGAAAGATTCATTGAACTTATGATTGATCTAGAGGCCCTGCTACCCACAAGGCGCTGGTTTAATACCATCCTGGATGATTCCCACCTTCTGGTTCACTGTTACCTTTCCAATCTTGTTCGTAGAGAAGAGGATGGCCATCTTTTTTCCCAGCTTTTGGACATGCTTAAATTCTATACTGGTTTTGAAATTAATGACCAAACTGGAAATGCTCTGACAGAGAATGAGATGACCACAATTCACTATGATAGAATTACTTCTCTACAGAGAGCTGCTTTTGCACATTTTCCTGAACTCTATGATTTTGCCCTCTCAAATGTGGCAGAAGTAGATACTCGGGAGTCCTTGGTCAAGTTTTTTGGACCTCTTAGTTCAAACACACTCCACCAGGTGGCATCATACCTCTGCTTGTTGCCAACTCTTCCTAAAAATGAAGACACAACTTTTGATAAAGAATTTCTTCTAGAATTGCTGGTATCTCGTCATGAACGTCGAATTTCTCAGATTCAGCAGTTGAACCAGATGCCTTTGTATCCAACTGAGAAAATTATATGGGATGAAAATATTGTCCCAACTGAGTACTATTCTGGAGAAGGTTGTCTTGCTCTTCCCAAATTGAATTTGCAGTTTTTGACTCTTCATGACTACCTGCTAAGGAACTTTAACCTCTTCCGCTTAGAATCAACTTATGAAATTCGTCAGGACATTGAAGATAGTGTCAGCAGAATGAAGCCATGGCAATCTGAATATGGCGGTGTAGTGTTTGGTGGTTGGGCGCGAATGGCCCAGCCCATTGTGGCTTTCACTGTCGTTGAAGTGGCCAAACCCAACATAGGTGAAAACTGGCCAACCCGAGTTCGTGCAGATGTTACCATAAATCTCAATGTCAGAGATCACATCAAAGATGAATGGGAAGGTCTTCGTAAGCATGATGTATGCTTTTTAATTACCGTACGTCCCACAAAACCTTATGGCACTAAGTTTGACCGGAGGAGACCTTTTATTGAGCAGGTTGGCCTGGTTTATGTCAGAGGCTGTGAAATTCAGGGCATGCTGGATGATAAAGGACGTGTCATTGAAGATGGACCTGAACCCAGACCCAATCTTAGAGGAGAATCAAGGACATTTAGAGTGTTTTTGGATCCAAACCAGTATCAACAAGATATGACCAATACTATACAAAATGGAGCAGAGGATGTGTATGAAACTTTTAATATAATAATGAGGAGAAAACCAAAGGAAAATAACTTTAAGGCTGTGCTGGAGACTATTCGGAACCTGATGAATACTGATTGTGTGGTACCTGACTGGCTGCACGATATCATTTTAGGTTATGGGGACCCAAGTAGTGCACATTATTCGAAAATGCCCAATCAGATTGCCACCCTTGATTTCAATGATACATTTCTCTCCATTGAGCATTTAAAAGCCAGCTTCCCTGGTCATAATGTTAAAGTAACTGTAGAAGACCCTGCTCTACAAATACCCCCTTTCAG
>hsa_circ_0121891
GTCTGCAATCGAAGAGGGTAAAGGGATTTATAATAACATTAAAAATTTCGTTAGATTCCAGCTGAGCACGAGTATAGCAGCATTAACTTTAATCTCATTGGCTACATTAATGAACTTTCCTAATCCTCTCAATGCCATGCAGATTTTGTGGATCAATATTATTATGGATGGACCCCCAGCTCAGAGCCTTGGAGTAGAACCAGTGGATAAAGATGTCATTCGTAAACCTCCTCGCAACTGGAAAGACAGCATTTTGACTAAAAACTTGATACTTAAAATACTTGTTTCATCAATAATCATTGTTTGTGGGACTTTGTTTGTCTTCTGGCGTGAGCTACGAGACAATGTGATTACACCTCGAGACACAACAATGACCTTCACATGCTTTGTGTTTTTTGACATGTTCAATGCACTAAGTTCCAGATCCCAGACCAAGTCTGTGTTTGAGATTGGACTCTGCAGTAATAGAATGTTTTGCTATGCAGTTCTTGGATCCATCATGGGACAATTACTAGTTATTTACTTTCCTCCGCTTCAGAAGGTTTTTCAGACTGAGAGCCTAAGCATACTGG
>hsa_circ_0003159
CCTGAGAAAAATGACAGTGAGCCAGGCAGCCAGAGGATAAAACCTGTTTTCATTGAAGATGCTAATTTTGGACGACAAATATCTTATCAGCACGCAGCAGTCCATATTCCTACTGACATCTATGAGGGCTCAACAATTGTGTTAAATGAACTCAACTGGACAAGTGCCTTAGATGAAGTTTTCAAAAAGAATCGCGAGGAAGACCCTTCATTATTGTGGCAGGTTTTTGGCAGTGCCACTGGCCTAGCTCGATATTATCCAGCTTCACCATGGGTTGATAATAGTAGAACTCCAAATAAGATTGACCTTTATGATGTACGCAGAAGACCATGGTACATCCAAGGAGCTGCATCTCCTAAAGACATGCTTATTCTGGTGGATGTGAGTGGAAGTGTTAGTGGATTGACACTTAAACTGATCCGAACATCTGTCTCCGAAATGTTAGAAACCCTCTCAGATGATGATTTCGTGAATGTAGCTTCA
>mmu_circ_0004923
ATCAGTAGGCAGTTATGCCTTTCTGACACGGCATCTCAGTACACAGTCCTTACAGAGCACTAAGTGCAGCTCTCTATAACCCCACAGTGCCTACTGATGTTCTAAGCATTTTACTTCATTGACCTAATCTGAAAATGATACAATGCAAAAATGTTAATAACTCAAGAGTGAAAATTAACAAACATTTCACCACAAAATTATTTCAAGGATCAGTCGGTAATCTCAAATAGAAG
>hsa_circ_0044986
ATCAGTGGTGAAGCACAAGAGCTCTTCTCTGTTCGACATGGCCCAATTCGAGCGGCTAGAATCTTGCCTGCTCCACAGTTTGGTGCTCAAAAATGTGATAACTTTGCTGAAAAAAGACCCCTCCTTGGTGTTTGTAAGAGCATTGGATCTTCTGGCACAAGCCCACCGTACTGTTGTGTGGATCTGTATTCACTTCGTACTGGGGAGATGGTCAAGTCCATTCAATTTAAGACACCTATTTATGATCTCCATTGCAATAAACGGATCCTTGTCGTAGTCTTGCAGGAGAAAATTGCTGCCTTTGATAGCTGTACTTTCACGAAGAAATTCTTTGTTACAAGCTGCTATCCATGTCCAGGGCCAAACATGAATCCTATTGCTCTTGGGAGCCGCTGGCTTGCTTATGCAGAAAACAAGTTGATTCGATGTCATCAGTCCCGTGGTGGAGCCTGTGGAGACAACATTCAGTCTTATACTGCCACAGTCATTAGTGCTGCTAAAACATTGAAAAGTGGCCTGACAATGGTAGGGAAAGTGGTGACTCAGCTGACAGGCACACTGCCTTCAGGTGTGACAGAAGATGATGTTGCCATCCACAGTAATTCACGGCGGAGTCCTTTGGTCCCAGGCATCATCACAGTTATTGACACCGAAACCGTTGGAGAGGGCCAG
>hsa_circ_0077406
GGAAGGTATCAACTCTACACTGCAAAGCAGACAATATTAGGCAGCAGTGTGTACTATTTCTCCATTATGTTAAAGTTTTCATCTTCAGGTATCTGAAAGTACAGAATGCTGAGAGTCATGTTCCTGTCCATCCTTATGAGGCTTTGGAGGCTCAGCTTCCCTCAGTGTTGATTGATGAGCTTCATGGATTACTCTTGTATATTGGACACCTATCTGAACTTCCCAGTGTTAATATAGGAGCATTTGTAAATCAAAACCAGATTAAGCTTTTTCCACCGTCATGGCATTTATTACATCTCCACTTGGATATACATTGGCTGGTGCTAGAAATTCTTTACATGCTGGGTGAAAAATTGAAACAAGTTGTATATGGTCATCAGTTTATGAATCTGGCAAGTGACAATTTAACCAACATCAGCCTATTTGAAGAACATTGTGAAACTCTCCTTTGTGATTTAATAAGCCTGTCACTCAACAGGTACGACAAGGTTAGGTCTTCTGAATCATTAATGAGTGACCAGTGTCCATGTTTATGCATTAAAGAATTATGGGTTCTACTTATTCATCTTCTAGACCACAGAAGTAAATGGTTTGTCTCGGAATCATTTTGGAACTGGTTGAATAAACTACTTAAAACACTGCTTGAAAAATCAAGTGACCGAAGAAGATCCTCTATGCCTGTAATCCAGTCCAGGGATCCATTAGGTTTTAGTTGGTGGATTATTACTCATGTAGCATCATTTTACAAGTTTGATCGCCATGGAGTACCAGATGAAATGAGAAAAGTGGAATCAAATTGGAACTTTGTAGAAGAACTGCTGAAAAAGTCCATCAGTGTTCAGGGTGTCATTCTAGAAGAACAATTACGAATGTATCTTCACTGTTGTTTGACACTTTGTGATTTCTGGGAGCCAAACATTGCAATTGTTACCATTTTATGGGAATATTATAGTAAGAACCTGAATAGTTCCTTCAGTATTTCTTGGCTTCCTTTTAAAGGCCTTGCTAATACCATGAAGTCACCCTTGTCTATGCTTGAAATGGTGAAGACTTGCTGTTGCGATAAACAAGATCAGGAACTATATAAATCCAGCAGTAGTTATACTATTTTTCTTTGTATTCTGGCAAAAGTTGTTAAAAAAGCAATGAAGAGCAATGGCCCTCATCCTTGGAAACAAGTCAAAGGAAGAATATATTCAAAATTCCATCAAAAAAGAATGGAAGAACTAACTGAAGTTGGTCTACAGAACTTTTTTAGCCTTTTTCTACTGTTAGCAGCTGTTGCAGAGGTAGAAGATGTTGCAAGTCATGTTTTAGACCTCCTGAATTTCCTCAAGCCTGCTTTTGTAACGTCTCAGAGAGCCCTCATTTGGAAGGGTCACATGGCCTTCCTCTTGATGTATGCCCAGAAAAATCTGGACATTGGTGTTTTGGCTGAGAAATTTTCATGTGCTTTCCGGGAGAAAGCAAAGGAATTCTTGGTGTCTAAGAATGAGGAAATGGTACAGAGACAGACTATCTGGACCCTTCTTTCCATATACATTGATGGTGTTCAAGAAGTGTTTGAGACCAGCTATTGCTTGTATCCTTCCCATGAAAAACTGCTTAATGATGGATTTAGTATGCTTCTGCGAGCATGTCGAGAATCTGAACTTAGGACAGTATTGAGCTTCCTACAAGCTGTTCTGGCCAGAATCAG
>hsa_circ_0075342
GATTTGAAGCCTAGCAACATTGTTGTGAAATCAGACTGCACCCTGAAGATCCTTGACTTTGGCCTGGCCCGGACAGCGTGCACTAACTTCATGATGACCCCTTACGTGGTGACACGGTACTACCGGGCGCCCGAAGTCATCCTGGGTATGGGCTACAAAGAGAACGTGGACATCTGGTCTGTCGGGTGCATCATGGCAGAAATGGTCCTCCATAAAGTCCTGTTCCCGGGAAGAGACTATATTGATCAGTGGAATAAAGTTATTGAGCAGCTGGGAACACCATCAGCAGAGTTCATGAAGAAACTTCAGCCAACTGTGAGGAATTATGTCGAAAACAGACCAAAGTATCCTGGAATCAAATTTGAAGAACTCTTTCCAGATTGGATATTCCCATCAGAATCTGAGCGAGACAAAATAAAAACAAGTCAAGCCAGAGATCTGTTATCAAAAATGTTAGTGATTGATCCTGACAAGCGGATCTCTGTAGACGAAGCTCTGCGTCACCCATACATCACTGTTTGGTATGACCCCGCCGAAGCAGAAGCCCCACCACCTCAAATTTATGATGCCCAGTTGGAAGAAAGAGAACATGCAATTGAAGAATGGAAAGAGCTAATTTACAAAGAAGTCATGGATTGGGAAGAAAGAAGCAAGAATGGTGTTGTAAAAGATCAGCCTTCAG
>hsa_circ_0026011
GTGCTGTAGCCAGCAGCGTGGTCAAGCAGAAGCTAGCGGAGGTGATTCTGAAAAAACAGCAGGCGGCCCTAGAAAGAACAGTCCATCCCAACAGCCCCGGCATTCCCTACAGAACCCTGGAGCCCCTGGAGACGGAAGGAGCCACCCGCTCCATGCTCAGCAGCTTTTTGCCTCCTGTTCCCAGCCTGCCCAGTGACCCCCCAGAGCACTTCCCTCTGCGCAAGACAGTCTCTGAGCCCAACCTGAAGCTGCGCTATAAGCCCAAGAAGTCCCTGGAGCGGAGGAAGAATCCACTGCTCCGAAAGGAGAGTGCGCCCCCCAGCCTCCGGCGGCGGCCCGCAGAGACCCTCGGAGACTCCTCCCCAAGTAGTAGCAGCACGCCCGCATCAGGGTGCAGCTCCCCCAATGACAGCGAGCACGGCCCCAATCCCATCCTGGGCTCGGAGGCGCTCTTGGGCCAGCGGCTGCGGCTGCAGGAGACTTCTGTGGCCCCGTTCGCCTTGCCGACAGTGTCCTTGCTGCCCGCAATCACTCTGGGGCTGCCCGCCCCTGCCAGGGCTGACAGTGACCGCAGGACCCATCCGACTCTGGGCCCTCGGGGGCCAATCCTGGGGAGCCCCCACACTCCCCTCTTCCTGCCCCATGGCTTGGAGCCCGAGGCTGGGGGCACCTTGCCCTCTCGCCTGCAGCCCATTCTCCTCCTGGACCCCTCAGGCTCTCATGCCCCGCTGCTGACTGTGCCCGGGCTTGGGCCCTTGCCCTTCCACTTTGCCCAGTCCTTAATGACCACCGAGCGGCTCTCTGGGTCAGGCCTCCACTGGCCACTGAGCCGGACTCGCTCAGAGCCCCTGCCCCCCAGTGCCACCGCTCCCCCACCGCCGGGCCCCATGCAGCCCCGCCTGGAGCAGCTCAAAACTCACGTCCAGGTGATCAAGAGGTCAGCCAAGCCGAGTGAGAAGCCCCGGCTGCGGCAGATACCCTCGGCTGAAGACCTGGAGACAGATGGCGGGGGACCGGGCCAGGTGGTGGACGATGGCCTGGAGCACAGGGAGCTGGGCCATGGGCAGCCTGAGGCCAGAGGCCCCGCTCCTCTCCAGCAGCACCCTCAGGTGTTGCTCTGGGAACAGCAGCGACTGGCTGGGCGGCTCCCCCGGGGCAGCACCGGGGACACTGTGCTGCTTCCTCTGGCCCAGGGTGGGCACCGGCCTCTGTCCCGGGCTCAGTCTTCCCCAGCCGCACCTGCCTCACTGTCAGCCCCAGAGCCTGCCAGCCAGGCCCGAGTCCTCTCCAGCTCAGAGACCCCTGCCAGGACCCTGCCCTTCACCACAG
>hsa_circ_0020893
ATTTTGGAACCAGTACTAGCAGTGGAGGACTCTTTGGAACCACAAATACCACCTCTAATCCTTTTGGCAGCACATCTGGCTCCCTCTTTGGGCCAAGTAGTTTTACAGCTGCTCCTACTGGGACTACTATTAAATTTAACCCTCCAACTGGTACAGATACTATGGTCAAAGCTGGAGTTAGCACTAACATAAGTACCAAGCACCAGTGTATTACTGCTATGAAAGAATATGAAAGCAAGTCACTAGAGGAACTTCGTTTAGAGGATTATCAGGCTAACAGGAAGGGCCCACAGAACCAGGTGGGAGCAGGTACCACAACTGGCTTGTTTGGGTCTTCTCCAGCCACTTCCAGCGCAACAGGACTCTTCAGCTCCTCCACCACTAATTCAGGCTTTGCATATGGTCAGAACAAAACTGCCTTTGGAACTAGTACAACTGGATTTGGAACAAATCCAGGTGGTCTCTTTGGCCAACAGAATCAGCAGACTACCAGCCTCTTCAGCAAACCATTTGGCCAGGCTACAACCACCCAGAACACTGGCTTTTCCTTTGGTAATACCAGCACCATAGGACAGCCAAGCACCAACACCATGGGATTATTTGGAGTAACCCAAGCCTCACAGCCTGGAGGTCTTTTTGGGACAGCTACAAACACCAGCACTGGGACAGCATTTGGAACAGGAACAGGTCTCTTTGGGCAGACCAATACTGGATTTGGTGCTGTTGGTTCGACCCTGTTTGGCAATAACAAGCTTACTACATTTGGAAGCAGCACAACCAGTGCACCTTCATTTGGTACAACCAGTGGCGGGCTCTTTGGTAACAAACCAACCCTGACTTTAGGAACCAATACAAACACTTCTAATTTTGGTTTTGGCACAAATACCAGTGGGAATAGTATTTTTGGAAGTAAACCAGCACCTGGGACTCTTGGAACTGGGCTTGGTGCAGGATTTGGAACAGCTCTTGGTGCTGGACAGGCATCTTTGTTTGGGAACAACCAACCTAAGATTGGAGGGCCTCTTGGTACAGGAGCCTTTGGGGCCCCTGGATTTAATACTACGACAGCCACTTTGGGCTTTGGAGCCCCCCAGGCCCCAGTAGCTTTGACAGATCCAAATGCTTCTGCTGCCCAGCAGGCTGTTCTCCAGCAGCACATCAATAGTCTAACATACTCACCTTTTGGAGACTCTCCTCTCTTCCGGAATCCGATGTCAGACCCTAAGAAGAAGGAAGAGAGATTGAAACCAACAAATCCAGCAGCCCAGAAGGCTCTTACTACACCTACTCATTATAAACTGACACCCCGCCCTGCCACTAGAGTCCGGCCAAAGGCTTTACAAACAACAGGCACAGCCAAGTCACATCTCTTTGATGGGCTGGATGACGATGAACCATCCCTAGCCAATGGAGCATTCATGCCCAAGAAGAGCATTAAGAAGTTGGTTTTGAAGAACCTTAATAATAGCAATCTCTTTTCTCCTGTTAATCGTGATTCAGAAAATCTAGCTTCACCATCTGAATATCCAGAAAATGGAGAGAGATTTAGTTTCCTAAGCAAACCTGTTGATGAGAATCACCAGCAGGATGGAGATGAAGATTCCCTTGTTTCACATTTTTATACTAACCCTATTGCCAAACCTATTCCTCAAACCCCAGAAAGTGCTGGAAATAAACACAGCAACAGCAACAGTGTGGATGATACCATTGTTGCATTAAACATGCGTGCTGCTTTGCGAAATGGGCTGGAAGGAAGCAGTGAAGAAACGTCTTTTCATGATGAGTCACTTCAGGATGACCGAGAAGAAATAGAAAATAATTCTTACCATATGCACCCAGCAG
>hsa_circ_0004222
GTGGACAATCAGCTCATTGGTACCACGCAGCCCTTCATGCTCTATGTGACTCCCCTGAGCAATGAGAATGAGGTCATCGAGACCGGCCCAGCTGTGCAAGTCAACGCAGTGAAGTTCCCCAGTAAGAGTGCACTGACCAACATCTACAAGCATCTGATGATCACAGCTCAGAGATTCACAGTGCAAATTGAGGAGAAACTGCTCCTCAAGCTGCTAAGTTTCTTTGGCTACGATCAAGCAGAATCAGAGGTGGAAAAATATGATGAAAACCTCCATGAAAAGACAGCTGAGCAAGGTGGAACACCAATTCGATACTACTTTGAAAATCTCAAAATCAGCATTCCTCAGATCAAGCTAAGTGTGTTCACCTCCAACAAGCTCCCATTGGATCTTAAGGCCCTAAAAAGCACCTTGGGGTTTCCTTTGATACGGTTTGAAGACGCTGTGATTAATCTAGATCCATTCACTCGGGTACATCCCTATGAGACCAAGGAGTTCATCATCAATGATATCCTCAAACATTTCCAGGAGGAACTCCTCAGCCAGGCAGCTCGAATCCTGGGATCAGTGGATTTTCTTGGCAATCCTATGGGGCTTTTGAATGATGTTTCTGAAGGGGTTACTGGACTGATAAAATATGGAAATGTCGGGGGCCTCATCAGAAATGTTACACACGGAGTATCAAACTCTGCTGCCAAG
>hsa_circ_0057491
TGATCTCGGAAGCTGAAAAGGCAAAACAGAAGATAGCTCCAGTTTTCTTCAGAGAAGAATATATGCTGAATAATGCTGTTGGTTCTTGCCAGAAACCTTATGTTGCACTTATTCATGGAATTACAATGGGTGGGGGAGTTGGTCTCTCAGTCCATGGGCAATTTCGAGTGGCTACAGAAAAGTGTCTTTTTGCTATGCCAGAAACTGCAATAGGACTGTTCCCTGATGTGGGTGGAGGTTATTTCTTGCCACGACTCCAAGGAAAACTTGGTTACTTCCTTGCATTAACAGGATTCAGACTAAAAGGAAGAGATGTGTACAGAGCAGGAATTGCTACACACTTTGTAGATTCTGAAAAG
>hsa_circ_0090261
GTCGTGATTCAGAGTAATGATGATATTGCCAGCAGAGCTATAGATCTCCTCAAAGAGATATACACGAACCTTGGTCCAAGACTACAAGTCAATCAGGTGGTGATCCATGAAGACTTCATTCAGTCTTGTTTTGATCGTCTGAAGGCTTCCTATGACACATTGTGTGTTTTGGATGGTGACAAAGACAGTGTTAATTGTGCAAGACAGGAAGCTGTTCGAATGGTTCGAGTATTAACTGTTTTAAGGGAATATATAAATGAATGTGACAGTGATTATCATGAGGAAAGAACAATTCTCCCTATGTCGAGAGCATTCCGCGGTAAACACCTCTCTTTTGTAGTTCGATTTCCAAACCAGGGCAGACAGGTTGATGACTTGGAGGTATGGTCTCATACAAATGATACAATTGGTTCAGTACGACGATGTATTCTCAATCGTATTAAAGCCAACGTAGCCCATACAAAAATTGAGCTCTTTGTGGGCGGTGAGCTGATAGATCCTGCAGATGATAGAAAGTTGATTGGACAATTAAACTTAAAAGATAAATCGCTTATTACAGCCAAACTTACACAGATAAGTTCCAATATGCCTTCAAGCCCTGATAGCTCTTCTGATTCCTCCACTGGATCTCCTGGAAACCATGGTAATCATTACAGTGATGGTCCCAATCCAGAAGTGGAAAGCTGTTTGCCTGGAGTGATAATGTCACTGCATCCCAGATACATCTCTTTTCTTTGGCAAGTTGCAGACTTAGGTAGCAGCCTAAATATGCCACCCCTTAGAGATGGAGCAAGAGTACTTATGAAACTTATGCCGCCAG
>hsa_circ_0012589
CGCCTACATGGACAAGGCCAGTGACCCGAAAGAGCAGGAGGTCCTCATTGACGAGCAGTTGCACTCTCCAGAGGGCCTGGCAGTGGACTGGGTCCACAAGCACATCTACTGGACTGACTCGGGCAATAAGACCATCTCAGTGGCCACAGTTGATGGTGGCCGCCGACGCACTCTCTTCAGCCGTAACCTCAGTGAACCCCGGGCCATCGCTGTTGACCCCCTGCGAGGGTTCATGTATTGGTCTGACTGGGGGGACCAGGCCAAGATTGAGAAATCTGGGCTCAACGGTGTGGACCGGCAAACACTGGTGTCAGACAATATTGAATGGCCCAACGGAATCACCCTGGATCTGCTGAGCCAGCGCTTGTACTGGGTAGACTCCAAGCTACACCAACTGTCCAGCATTGACTTCAGTGGAGGCAACAGAAAGACGCTGATCTCCTCCACTGACTTCCTGAGCCACCCTTTTGGGATAGCTGTGTTTGAGGACAAGGTGTTCTGGACAGACCTGGAGAACGAGGCCATTTTCAGTGCAAATCGGCTCAATGGCCTGGAAATCTCCATCCTGGCTGAGAACCTCAACAACCCACATGACATTGTCATCTTCCATGAGCTGAAGCAGCCAAGAG
>hsa_circ_0056686
TTTGAATCAGAAACTGCAACTGGAACAGGAGAAGCTTAGTTCTGATTATAACAAGCTGAAAATAGAGGACCAAGAGAGAGAAATGAAGCTGGAAAAGCTCTTATTGCTCAACGATAAAAGGGAACAAGCCAGAGAAGACCTCAAAGGGCTGGAGGAGACAGTGTCTAGAGAATTGCAGACACTGCACAACCTTCGGAAACTCTTTGTCCAGGATCTGACCACCCGAGTTAAAAAAAGTGTGGAGTTGGACAACGATGATGGAGGGGGCAGTGCTGCCCAGAAGCAGAAAATTTCCTTCTTGGAGAATAACCTGGAGCAGCTCACCAAAGTTCACAAGCAGCTGGTCCGGGACAACGCAGACCTGCGCTGTGAACTGCCCAAGCTGGAGAAGCGGCTGCGTGCCACGGCGGAGCGCGTCAAGGCTCTGGAGAGCGCGCTGAAGGAGGCCAAGGAGAACGCCATGCGGGACCGTAAGCGCTACCAGCAGGAGGTGGATCGTATCAAGGAGGCCGTGCGGGCCAAGAACATGGCCAGAAGGGCCCATTCAGCCCAGATCG
>mmu_circ_0000895
GGAAGGGGACTTTGTCCGAATGACGCTACATTCCTGCAGCCCAAAGGCATCCTGCCGAGCATCCTCTGTCAAGGTGCTGCAGATAAGTGGGTGAAAGAGGATGTCCTCTCGTCTGAAGCCTCTGAAGGGTCCTGGCCTGGCAGCTGAGTTCTTTTTGTACTTGGGACAGCAGATGTAACTGCAGAGCTCGTGCGAGAGTGTGACTTTGCCCAACTCCTGACTCACCAGACTGGTTGGGGTTTTGGAATCAAAACGGAACTTGTAGAAAGATAAACTGGCAGAAAGAAAAAGAAGCCCCTAGAATCGTCTAGAATCCATTAACTGAGTCTGCTCTTGCTGCTCAGAGCACAGAGGGAGGCTGTGATCCGATTAAGCTCTGGGCCCACTTAAGTAAAGCAACAAGCGCGCGCGCAGCAAGCAGCTCCTGCACTTGAGCCACACAGAAGGATTCAAAGTTGCCGGATACTTTTTATACTCTGAGATCCATGGAGATAGAAGATAACGATACAGGCTTTTATTTCTAATAATGCCGGATCTAGAAGATGTGCGAACCATTTTAAGCATCCAGGAGGGTTCTTGAATCGCAGGAGTTGGTGGCAAACCCTCCAAGTGCAGGTAACAACAACCTTAGCAGCATCCGGCTAAGCAGGTCGGGATGCAAGGACTTGCAGCCCTTCCTGTCCCCTGACAGCTGGCAGCAGCGACCTCACCAGGAGCCAAAGCATCCCTCAGTTGTGAGATTTGACAGAATGAGGTGTGCTGGGGAAGCCACTAGCTGGAACCTGGCCTTTCCTGACTGCCCCTGCATTTTCCAGCCGGCCCCGGACCACTGAGGCAACAATGGCTGAGAAAGGTGACTGCATCGCCAGCGTCTACGGGTATGACCTTGGTGGGCGCTTCATTGACTTCCAACCCCTTGGCTTTGGGGTCAACGGGCTGGTGCTGTCAGCTACGGACAGCAGGGCTTGCCGGAAGGTGGCCGTGAAGAAGATCGTTCTGAGTGACGCCCGCAGCATGAAGCACGCGCTCCGAGAGATCAAAATCATCCGGCGCCTGGACCACGACAACATTGTCAAGGTGTACGAGGTGCTGGGACCCAAGGGGAGCGATCTGCAGGGCGAGCTCTTCAAGTTTAGCGTGGCCTATATCGTCCAAGAGTACATGGAGACTGACCTGGCGTGCCTGCTGGAGCAGGGCACGCTGACTGAGGACCACGCCAAGCTGTTCATGTATCAGCTGCTCCGTGGGCTCAAGTACATCCACTCTGCGAACGTGCTGCACAGAGACCTGAAGCCCGCCAACATCTTCATCAGCACGGAGGACCTTGTGCTCAAGATTGGGGATTTCGGGTTGGCAAGGATCGTGGATCAACATTACTCACACAAG
>hsa_circ_0031436
GTCCTCTGGTGATGTTCTTGAGACGTTCAATTTCTTAGAAAATGCCGATGACAGTGATGAAGATGAGGAAAATGACATGATCGAAGGCATCCCAGAAGGAAAAGACAAACATCGGATGAATAAACATAAAATAGGTAATGAAGGTTTAGCTGCTGACCTAACTGACGATCCTGATACTGAGGAAGCACTGAAAGAATTTGATTTTTTAGTGACTGCTGAAGATGGTGAAGGAGCTGGAGAAGCACGGAGTTCGGGGGATGGCACAGAATGGGATAAAGATGACCTCTCCCCAACTGCTGAGGTTTGGGATGTAGACCAGGGACTAATAAGTAAACTGAAGGAACAGTACAAGAAGGAACGAAAGGGGAAGAAAGGGGTGAAGAGGGCCAACAGGACAAAACTCTACGACATGATAGCTGATCTGGGAGATGATGAGCTGCCCCACATCCCTTCAGGAATCATTAATCAGTCTAGGTCAGCCTCTACTAGAATGACTGATCATGAAGGTGCAAGAGCAGAGGAAGCTGAACCAATAACGTTTCCATCTGGAGGAGGCAAGTCATTTATTATGGGTTCTGATGATGTTTTGTTAAGTGTACTGGGCCTTGGAGACCTTGCAGACTTGACGGTAACAAATGATGCAGACTATAGTTATGATTTGCCTGCTAATAAAGATGCCTTTCGAAAGACATGGAATCCCAAGTATACACTACGTAGCCATTTTGATGGAGTACGGGCATTAGCTTTTCATCCTGTAGAACCTGTGCTGGTTACTGCTTCTGAGGACCATACCCTGAAACTTTGGAACCTGCAAAAAACAGTTCCTGCCAAAAAGAGTGCCTCTTTAGATGTAGAGCCTATCTACACATTTAGGGCCCACATCGGCCCTGTTCTGTCATTAGCTATTAGTTCTAATGGAGAACAGTGTTTTAGTGGTGGTATTGATGCAACCATCCAGTGGTGGAATATGCCGAGTCCCAGTGTAGATCCATATGATACATATGAGCCAAATGTTCTAGCTGGCACTTTAGTTGGTCATACAGATGCAGTTTGGGGTCTTGCTTATAGTGGCATAAAAAATCAATTACTGTCTTGTTCAGCAGATGGCACTGTTAGGTTATGGAATCCACAAGAAAAATTGCCATGTATTTGCACTTACAATGGAGATAAAAAGCATGGAATACCTACATCAGTTGACTTTATAGGCTGTGATCCAGCTCATATGGTAACCTCTTTCAACACTGGTAGTGCAGTAATTTATGATTTAGAAACATCACAGTCATTGGTGATACTTTCATCACAGGTAGATTCTG
>hsa_circ_0048920
ATTCAGCCAGCAACAGTCCTTCGTACAGATTCTCCAGGAGGTGAATGACTTTGCAGGCCAGCGGGAGCTGGTGGCTGAGAACCTCAGTGTCCGTGTATGTCTTGAGCTGACCAAGTACTCACAAGAGATGAAACAGGAGAGGAAGATGCACTTCCAAGAAGGGCGGCGGGCCCAGCAGCAGCTGGAAAATGGCTTTAAACAGCTGGAGAATAGTAAGCGTAAATTTGAGCGGGACTGCCGGGAGGCAGAGAAGGCAGCCCAGACTGCTGAACGGCTAGACCAGGATATCAACGCCACCAAGGCTGATGTGGAGAAGGCCAAGCAGCAAGCCCACCTTCGGAGTCACATGGCCGAAGAAAGCAAAAACGAATATGCGGCTCAACTGCAGCGCTTCAACCGAGACCAAGCCCACTTCTATTTTTCACAGATGCCCCAGATATTCGATAAGCTCCAAGACATGGATGAACGCAGGGCCACCCGCCTGGGTGCCGGGTATGGGCTCCTGTCGGAGGCCGAGCTGGAGGTGGTGCCCATAATAGCCAAGTGCTTGGAGGGCATGAAGGTGGCTGCAAATGCTGTGGATCCCAAGAACGACTCCCACGTCCTTATAGAGCTGCACAAGTCAGGTTTTGCCCGCCCGGGCGACGTGGAATTCGAGGACTTCAGCCAGCCCATGAACCGTGCACCCTCCGACAGCAGTCTGGGCACCCCCTCGGATGGACGGCCTGAACTCCGAGGCCCGGGTCGCAGCCGCACCAAGCGCTGGCCTTTTGGCAAGAAGAACAAGACAGTGGTGACCGAGGATTTTAGCCACTTGCCCCCAGAGCAGCAGCGAAAACGGCTTCAACAGCAGTTGGAAGAACGCAGTCGTGAACTTCAGAAGGAGGTTGACCAGAGGGAAGCCCTAAAGAAAATGAAGGATGTCTATGAGAAGACACCTCAGATGGGGGACCCCGCCAGCTTGGAGCCCCAGATCGCTGAAACCCTGAGCAACATTGAACGGCTGAAATTGGAAGTGCAGAAGTATGAGGCGTGGCTGGCAGAAGCTGAAAGTCGAGTCCTTAGCAACCGGGGAGACAGCCTGAGCCGGCACGCCCGGCCTCCCGACCCCCCCGCTAGCGCCCCGCCAGACAGCAGCAGCAACAGCGCATCACAGGACACCAAGGAGAGCTCTGAAGAGCCTCCCTCAGAAGAGAGCCAGGACACCCCCATTTACACGGAGTTTGATGAGGATTTCGAGGAGGAACCCACATCCCCCATAGGTCACTGTGTGGCCATCTACCACTTTGAAGGGTCCAGCGAGGGCACTATCTCTATGGCCGAGGGTGAAGACCTCAGTCTTATGGAAGAAGACAAAGGGGACGGCTGGACCCGGGTCAGGCGGAAAGAGGGAGGCGAGGGCTACGTGCCCACCTCCTACCTCCGAGTCACGCTCAATTGAACCCTGCCAGAGACGGGAAGAGGGGGGCTGTCGGCTGCTGCTTCTGGGCCACGGGGAGCCCCAGGACCTATGCACTTTATTTCTGACCCCGTGGCTTCGGCTGAGACCTGTGTAACCTGCTGCCCCCTCCACCCCCAACCCAGTCCTACCTGTCACACCGGACGGACCCGCTGTGCCTTCTACCATCGTTCCACCATTGATGTACATACTCATGTTTTACATCTTTTCTTTCTGCCGCTCGGCTCCGGCCATTTTGTTTTATACAAAAATGGGAAAAAAAAAAAAGAAATTATATAAAGTTCCTAGA
>hsa_circ_0079314
GAGTATGCCAAAATGGTCCAGGTCTTACATGCATACTGTATCATTTCAGCAGGCATCCGTGTAAGTTGCACCAATCAGCTTGGACAAGGAAAACGACAGCCTGTGGTATGCACAGGTGGAAGCCCCAGCATAAAGGAAAATATCGGCTCTGTGTTTGGGCAGAAGCAGTTGCAAAGCCTCATTCCTTTTGTTCAGCTGCCCCCTAGTGACTCCGTGTGTGAAGAGTACGGTTTGAGCTGTTCCGATGCTCTGCATAATCTTTTTTACATCTCAGGTTTCATTTCACAATGCACGCATGGAGTTGGAAGGAGTTCAACAGACAGACAGTTTTTCTTTATCAACCGGCGGCCTTGTGACCCAGCAAAGGTCTGCAGACTCGTGAATGAGGTCTACCACATGTATAATCGACACCAGTATCCATTTGTTGTTCTTAACATTTCTGTTGATTCAGAATGCGTTGATATCAATGTTACTCCAGATAAAAGGCAAATTTTGCTACAAGAGGAAAAGCTTTTGTTGGCAGTTTTAAAGACCTCTTTGATAGGAATGTTTGATAGTGATGTCAACAAGCTAAATGTCAGTCAGCAGCCACTGCTGGATGTTGAAG
>hsa_circ_0116329
TTGACCATGAATGAGTTCAGTGTGCATAGGATTATTGGACGAGGAGGATTCGGGGAAGTTTATGGTTGCAGGAAAGCAGACACTGGAAAAATGTATGCAATGAAATGCTTAGATAAGAAGAGGATCAAAATGAAACAAGGAGAAACATTAGCCTTAAATGAAAGAATCATGTTGTCTCTTGTCAGCACAGGAGACTGTCCTTTCATTGTATGTATGACCTATGCCTTCCATACCCCAGATAAACTCTGCTTCATCCTGGATCTGATGAACGGGGGCGATTTGCACTACCACCTTTCACAACACGGTGTGTTCTCTGAGAAGGAGATGCGGTTTTATGCCACTGAAATCATTCTGGGTCTGGAACACATGCACAATCGGTTTGTTGTCTACAGAGATTTGAAGCCAGCAAATATTCTCTTGGATGAACATGGACACGCAAGAATATCAGATCTTGGTCTTGCCTGCGATTTTTCCAAAAAGAAGCCTCATGCGAGTGTTGGCACCCATGGGTACATGGCTCCCGAGGTGCTGCAGAAGGGGACGGCCTATGACAGCAGTGCCGACTGGTTCTCCCTGGGCTGCATGCTTTTCAAACTTCTGAGAGGTCACAGCCCTTTCAGACAACATAAAACCAAAGACAAGCATGAAATTGACCGAATGACACTCACCGTGAATGTGGAACTTCCAGACACCTTCTCTCCTGAACTGAAGTCCCTTTTGGAGGGCTTGCTTCAGCGAGACGTTAGCAAGCGGCTGGGCTGTCACGGAGGCGG
>hsa_circ_0122543
TCAGATTGTTCGATATGGTGAGATTCCAGCTGAATTAAGGGCGGCGGCCACTGACCACCGGCAGGAGCTAATTGAATGTGTTGCCAATTCAGATGAACAGCTTGGTGAGATGTTTCTGGAAGAAAAAATCCCCTCGATTTCTGATTTAAAGCTAGCAATTCGAAGAGCTACTCTGAAAAGATCATTTACTCCTGTATTTTTGGGAAGCGCCTTGAAGAACAAAGGAGTTCAGCCTCTTTTAGATGCTGTTTTAGAATACCTCCCAAATCCATCTGAAGTCCAGAACTATGCTATTCTCAATAAAGAGGATGACTCAAAAGAGAAAACCAAAATCCTAATGAACTCCAGTAGAGACAATTCCCACCCATTTGTAGGCCTGGCTTTTAAACTGGAGGTAGGTCGATTTGGACAATTAACTTATGTTCGCAGTTATCAGGGAGAGCTAAAGAAGGGTGACACCATCTATAACACAAGGACAAGAAAGAAAGTACGGTTGCAACGGCTGGCTCGCATGCATGCCGACATGATGGAGGATGTTGAGGAAGTATATGCCGGAGACATCTGTGCATTGTTTGGCATTGACTGTGCTAGTGGAGACACATTCACAGACAAAGCCAACAGCGGCCTTTCTATGGAGTCAATTCATGTTCCTGATCCTGTCATTTCAATAGCAATGAAGCCTTCTAACAAGAACGATCTGGAAAAATTTTCAAAAGGTATTGGCAGGTTTACAAGAGAAGATCCCACATTTAAAGTATACTTTGACACTGAGAACAAAGAGACAGTTATATCTGGAATGGGAGAATTACACCTGGAAATCTATGCTCAGAGGCTGGAAAGAGAGTATGGCTGTCCTTGTATCACAGGAAAGCCAAAAGTTGCCTTTCGAGAGACCATTACTGCCCCTGTCCCGTTTGACTTTACACATAAAAAACAATCAGGTGGTGCAGGCCAGTATGGAAAAGTAATAGGTGTCCTGGAGCCTCTGGACCCAGAGGACTACACTAAATTGGAATTTTCAGATGAAACATTCGGATCAAATATTCCAAAGCAGTTTGTGCCTGCTGTAGAAAAGGGGTTTTTAGATGCCTGCGAGAAGGGCCCTCTTTCTGGTCACAAGCTCTCTGGGCTCCGGTTTGTCCTGCAAGATGGAGCACACCACATGGTTGATTCTAATGAAATCTCTTTCATCCGAGCAGGAGAAGGTGCTCTTAAACAAGCCTTGGCAAATGCAACATTATGTATTCTTGAACCTATTATGGCTGTGGAAGTTGTAGCTCCAAATGAATTTCAGGGACAAGTAATTGCAGGAATTAACCGACGCCATGGGGTAATCACTGGGCAAGATGGAGTTGAGGACTATTTTACACTGTATGCAGATGTCCCTCTAAATGATATGTTTGGTTATTCCACTGAACTTAGGTCATGCACAGAGGGAAAGGGAGAATACACAATGGAGTATAGCAGGTATCAGCCATGTTTACCATCCACACAAGAAGACGTCATTAATAAGTATTTGGAAGCTACAGGTCAACTTCCTGTTAAAAAAGGAAAAGCCAAGAACTAACTTTGCTTACTGTGAGTTGACTGACTCTAATTGAATCTGCGTGGTTTTGATACTTTGATGGATTCCAGTGGAATAAATTCAGGCTGCTGAAACAAGAAATTCTGAGCCCAGGAAGCGGGCTCTTCTTTCTTCAAAAGAAGCCCTTCTTGTTCATATTCAGGAGCTTCTGTTATATTCAAAG
>hsa_circ_0118758
AAATCTATCAAATGTGGAAGAAATTGGGACTTGCTCGTACATTAATTATGTCATCACCATGACAACACTCTATATTCAGCAATTAAAAAGCAAAAAAAAAGAGAAGGAAATGGCAGATCAGACATGTATTGAAGAATTTGTGATCCACGCATTGGCATTTTGTGAAAGCTTATATGATCCATATCGGAATTGGAGACATAGAATTTCAGGACGAATCCTTAGTACTGTGGAAAAGAGCAGACAGAAATATAAACCAGCTTCTCTCACAGTGGAATTCGTCCCTTTCTTTTATCAATGTTTTCAGGAAAGTGAACATCTCAAGGAAAGTCTTAAATGTTGCTTATTGCATCTCTTTGGAGCCATTGTAGCCGGTGGGCAGAGGAATGCTTTGCAAGCAATTTCTCCAGCCACTATGGAAGTTCTTATGCGAGTATTGGCAGATTGTGATTCCTGGGAGGATGGAGATCCTGAAGAAGTGGGTAGGAAGGCAGAACTAACTCTGAAGTGCCTTACAGAAGTGGTACATATCCTTCTCAGTAGCAACTCTGATCAGCGTCAAGTGGAAACCAGTACTATTCTGGAGAACTATTTTAAATTGCTAAATTCAGATCATTCAGCTTTACCTAATCAAAGGAGGTCCAGACAGTGGGAAAACCGATTTATTGCTCTACAGATCAAAATGCTGAATACCATCACAGCCATGTTAGATTGTACAGATAGACCTGTTCTTCAGGCCATTTTTCTTAACAGCAATTGCTTTGAACATCTCATACGACTGCTACAGAACTGCAAG
>mmu_circ_0007446
GTTCTACATGGTCAGCTATTATGAGCGCAGTCACAGAATCGCAGTTGGAGCACGCCATGGCTCAGTAGCCCTGTATGACATCCGGACTGGAAAATGTCAGACAATCCATGGGCACAAGGGACCAATCACGGCGGTGTCCTTTGCTCCTGATGGCCGTTACCTTGCCACCTACTCGAACACCGACAGCCACATTTCCTTCTGGCAG
>hsa_circ_0119946
AAACGAAAACCAAGAAATGCCTTATTCCACAAACAAAGAGTTGATACTTGGCATCATGGTGGGCACTGCTGGAATCAGCTTGCTGCTCTTGTGGTACCACAAGGTCCGTAAACCAGGGATAGCAATGAAGTTACCTGAATTTCTTTCTCTGGGTAATACATTTAATTCAATAACTTTGCAAGATGAAATACATGATGACCAAGGAACAACAGTAATCTTTCAAGAAAGGCAACTTCAGATACTGGAGAAGTTAAACGAATTACTGACAAATATGGAAGAACTCAAAGAGGAAATCAGATTTCTTAAAGAAGCTATTCCAAAGCTGGAGGAATATATACAAGATGAACTTGGAGGGAAAATAACTGTTCATAAGATAAGCCCTCAGCACAGAGCGAGAAAAAGAAGACTCCCCACAATTCAAAGTTCAGCAACAAGTAATAGTTCAGAGGAAGCAGAAAGTGAAGGAGGGTATATTACAGCTAATACTGACACAGAAGAACAGAGTTTTCCAGTCCCTAAGGCATTTAACACACGTGTAGAGGAATTAAATTTAGATGTCCTTCTTCAGAAGGTAGATCATTTACGTATGAGTGAGTCTGGCAAGTCGGAGAGTTTTGAACTACTTCGTGACCACAAAGAAAAGTTTAGAGATGAAATAGAGTTTATGTGGCGATTTGCTCGTGCTTATGGAGACATGTATGAACTATCTACAAACACACAAGAAAAGAAACATTATGCTAATATTGGAAAAACTTTAAGTGAAAGAGCTATTAATAGAGCACCCATGAATGGACATTGTCATCTGTGGTATGCAGTTTTGTGTGGCTATGTATCTGAGTTTGAGGGTTTACAAAACAAAATCAACTATGGGCACCTCTTCAAGGAACATCTAGATATAGCAATCAAACTTTTACCAGAGGAACCCTTTCTATATTACCTCAAAGGGAGATACTGCTATACTGTCTCAAAACTGAGCTGGATTGAGAAAAAAATGGCTGCTACTCTGTTTGGAAAAATACCATCTTCAACTGTACAAGAAGCTTTACACAATTTCCTTAAGGCTGAAGAACTATGCCCTGGTTATTCTAATCCCAATTACATGTACTTAGCAAAGTGTTATACTGATCTTGAGGAAAACCAGAATGCTTTGAAGTTCTGTAATTTGGCTTTATTGCTTCCTACTGTTACCAAAGAG
>hsa_circ_0017781
GTATTTCTCAAAGAGACTACACACAATACTATGATCATATTTCTAAACAAAAGGAAGAAATTCGCAGATGCATACAAGACTTTTTCAAGAAACACATACAGTACAAATTCTTAGATGAAGACTTTGTGTTCGATATATACAGAGACAGTAGGGGGAAGGTGTGGCTCATTGACTTTAATCCATTTGGTGAAGTCACAGATTCACTGCTGTTCACCTGGGAAGAACTGATATCTGAGAACAACTTAAACGGCGATTTTAGTGAAGTTGACGCTCAAGAGCAGGATTCCCCAGCTTTCCGTTGCACAAACAGTGAAGTGACAGTCCAGCCCAGCCCCTATTTGAGTTACCGGCTACCCAAGGACTTTGTAGACCTCTCTACTGGGGAGGACGCTCACAAGCTAATAGACTTCCTTAAGCTG
>hsa_circ_0115617
GTACCTTCTCAAACCAGATTTCATGAGGCGGCCTGATCGAACATTTGACCCCTTCTCTGAAACTCCTGTTGATGGTGTTATTGCAGCCACTTGCTCAGTGCAGGTTATATCAGGTCAATTCTTATCAGATAAGAAAATTGGCACCTACGTAGAGGTGGATATGTATGGGTTGCCCACTGACACCATACGTAAGGAATTCCGAACTCGCATGGTTATGAATAATGGACTCAATCCAGTTTACAATGAAGAGTCATTTGTATTTCGGAAGGTGATCCTGCCGGACCTGGCTGTCTTGAGAATAGCTGTGTATGATGATAACAACAAGCTGATTGGCCAGAGGATCCTCCCGCTTGATGGCCTCCAAGCCGGATATCGACACATTTCCCTTCGAAATGAGGGAAATAAACCATTATCACTACCAACAATTTTCTGCAATATTGTTCTTAAAACATATGTGCCTGATGGATTTGGAG
>hsa_circ_0019853
GTTCTGAAGCATCCAGATAAGAAGTTCCGGGTTGGCCAGGCCCTGAGGGCCACCGTTGTTGGCCCAGATTCCTCCAAGACCCTCTTATGTCTGTCCCTCACAGGTCCTCACAAGCTTGAGGAAGGGGAAGTGGCCATGGGCCGAGTGGTGAAGGTGACTCCCAACGAGGGGCTGACCGTCTCCTTCCCCTTTGGGAAGATAGGAACAGTCAGTATATTTCACATGAGTGACTCCTACTCCGAGACGCCCCTGGAAGACTTCGTCCCCCAGAAGGTTGTCAGATGTTACATCCTGTCCACTGCAGACAACGTATTGACTTTGTCGCTGCGATCATCCAGAACAAACCCGGAGACGAAAAGCAAAGTAGAAGATCCAGAGATTAACTCCATCCAGGACATTAAGGAAGGGCAGCTTCTGAGGGGCTATGTAGGGTCCATCCAGCCACACGGTGTGTTCTTTCG
>hsa_circ_0086763
GGCTGTTTCCTGGCCGAGGTGGGTCGGTAGTAGCGATGGCGGGTCTGACTGACTTGCAGCGGCTACAGGCCCGAGTGGAAGAGCTGGAGCGCTGGGTGTACGGGCCGGGCGGGGCGCGCGGCTCACGGAAGGTGGCTGACGGCCTGGTCAAGGTGCAGGTGGCTTTGGGGAACATTTCCAGCAAGAGGGAGAGGGTGAAGATTCTCTACAAAAAGATTGAAGATCTGATCAAGTACCTGGATCCTGAGTACATCGACCGCATTGCCATACCTGATGCCTCTAAGCTGCAATTCATCCTAGCAGAGGAGCAGTTTATCCTTTCCCAGGTTGCACTCCTGGAGCAGGTGAATGCCTTGGTGCCCATGCTGGACAGTGCTCACATCAAAGCCGTTCCTGAGCATGCTGCCCGCCTGCAGCGCTTGGCCCAGATCCACATTCAGCAGCAGGCTCCATGGGGAGTGGGAGTCCGTGATGAGGCAGGAAGTTTAGTGGAAGATGTGGGCTTTGCCCAGTTCCTTTCTGTGCTACACTTTGGCCCTACAGGACCAGTGTGTGGAAATCACTGAGGAGTCCAAGGCTCTCCTGGAGGAATACAACAAGACTACAATGCTTCTCTCCAAGCAATTCGTGCAGTGGGATGAGCTACTTTGCCAGCTAGAGGCCGCCACGCAAGTGAAGCCAGCAGAGGAGTGATAGCTGCTCCCCATCCCAAAGTGGGCCTGGGCAGTCAGGCTCCAGGGCCCTATGCCAACCTGCCTTTGTTACAAGGCAGAGGAAGCTTTGTATTTATTGGCTTCAAGGCCCACCTCTCTGTACTCTGGGCTCTAAAGTTGGAGGTCAGGTTACCTGAGGTTTGCAATTTGCAACACCCACCCTCCCCCCAATCAGTGTTCTTATTTCAGTGACAATAAACCATAGAGATGA
>hsa_circ_0127691
AGTGAAGATACACAACAGCAAATCATCAGGGAGACTTTCCATTTGGTATCTAAGAGAGATGAAAATGTTTGTAATTTCCTAGAAGGAGGATTATTAATTGGAGGATCTGACAACAAACTGATTTATAGACATTATGCAACGTTATATTTTGTCTTCTGTGTGGATTCTTCAGAAAGTGAACTTGGCATTTTAGATCTAATTCAAGTATTTGTGGAAACATTAGACAAATGTTTTGAAAATGTCTGTGAGCTGGATTTGATTTTCCATGTAGACAAGGTTCACAATATTCTTGCAGAAATGGTGATGGGGGGAATGGTATTGGAGACAAATATGAATGAGATTGTTACACAAATTGATGCACAAAATAAGCTGGAAAAATCTGAG
>mmu_circ_0010301
GTGTGGTGTCAGCGCAGCGACAGGTCACCGTCCAGGAAGGGCCCTTGTACCGCACAGAGAGCTCCCACATCACCATCTGGTGCAACGTGAGTGGCTACCAGGGTCCCTCTGAGCAGAACTTCCAGTGGTCCATTTACCTGCCCTCTGCTCCTGAGCGTGAAGTACAGATCGTTAGCACGGTGGACTCTTCCTTCCCGTACGCCATCTACACCCAGCGAGTCCGCGGTGGGAAGATCTACGTGGAGAGGATCCAGGGCAACTCAGCCTTACTTCACATCACAGACCTGCAAGCCCGGGATGCCGGCGAGTATGAATGTCACACCCCCAACACCGATGAGCGCTACTTTGGGAGTTACAGTGCCAAGATGAACCTAGTGGTGATCCCAGATTCTCTGCAGACCACGGCTGTCCCCCAGACACTGCACAAAGTGGAACAGGATCCCCTGGAGCTCAGCTGCGAAGTGGCCACCGAGACCGTCCAGCACACCCACCTCTCGGTATCCTGGCTGCGGCAGAAGGGTGGCGAGAACCCTGTGGAGGTCATTTCCCTGAGCCGAGACTTCATCCTGCACTCCAGCAGCGAATATGCCCAGAGGCAGAGCCTGGGCGAGGTGCGGCTGGACAAGCTGGGGAGAAGCACCTTTCGTCTCACCATCTTCCACCTGCAGCCTTCCGACCAGGGCGAGTTCTACTGCGAGGCTGCGGAGTGGATCCAGGATCCAGATGGCTCTTGGTACGCCATGACCAGGAAGCGCTCCGAGGGTGCCGTGGTCAACGTCCAGCCCACTGACAAAGAGTTCACCGTGCGTCTGGAAACAGATAAGAGGCTGCACACGGTGGGTGAGCCGGTGGAGTTCAGATGTATCCTAGAGGCTCAGAACATTCCCGACCGGTACTTTGCCGTCTCCTGGGCCTTCAACAGCTCACTCATTGCCACCATGGGGCCTAATGCCGTGCCAGTCCTCAACAGCGATTTTGCCCACCGCGAAGCCAAGGGACAGCTTAAGGTGGCCAAAGAGAGTGATGGTGTCTTTGTGCTGAAGATATACCACCTCCGCCAGGAAGACAGTGGCAAATACAACTGCCGGGTGACTGAGCGAGAGAAGACTGTCACTGGCGAGTTCATAGACAAGGAGAGCAAGCGGCCCAAGAACATCCCCATCGTCGTGCTGCCCCTCAAAAGCAGCATCTCCGTGGAGGTGGCCAGCAATGCCAGTGTCGTCCTTGAGGGAGAGGACCTGCACTTCTCCTGCACTGTCCGCACAGTGGGCAGGCTGCAGGCCCGCTTCTCGGTCATCTGGCAGCTCGTGGATAGGCAGAACCGCCGCAGCAATGTCATGTGGCTAGACCGGGACGGCACCTTGCAGCCGGGCTCAGCGTACTGGGAGCGCAGCAGCTATGGAGGCATCCAGATGGAGCAGGTGCAGCCCAACTCCTTCAGCCTGGGCATCTTCAACAGCAGGAAGGAAGATGAGGGCCAGTATGAGTGCCACGTGACGGAGTGGGTTCGGGCCGTAGATGGAGAGTGGCAGATTGTGGGAGAGCGCCGCGCCAGTACCCTGGTCTCTATCACAGCCCTTGAAACGGGCTTTGCAGTCACAGCTATCTCCCGGACACCAGGGGTCACCTACAGCGACTCCTTTGACTTGCAGTGCATCATCAAACCCCACTACCCGGCCAGAGTCCCCGTGTCTGTGACATGGAGGTTCCAGCCAGTGGGCACAGTGGAGTTCCATGACCTGGTGACCTTCACACGAGATGGAGGGGTTCAGTGGGGGGACAAGTCATCCACTTTCCGAACTCGGACTGCCATTGAGAAGGCTGAGTCCAGCAACAATGTCCGCCTGAGCATCAGCCGGGCCAGTGACACAGAGGCAGGCAAGTACCAGTGCGTGGCAGAGCTGTGGCGAAGGAATTACAACAATACATGGACAAGGCTGGCGGAGAGGACGTCCAACCTGCTGGAGATTCGGGTGCTGCAGCCAG
>hsa_circ_0133174
GAAATGCTTCCAGACTGCACACTTTTACTTAGAGGACAGTACATCCCCTAGAGTTATATCCACACCTCCAACACCTATCTTTCCAATTTCAGATGATGTCGGAGCAATTCCAATAAAGCACTTTCCAAAGCATGTTGCAGATTTACATGCAAGTAGTGGGTTTACTGAAGAATTTGAGACACTGAAAGAGTTTTACCAGGAAGTGCAGAGCTGTACTGTTGACTTAGGTATTACAGCAGACAGCTCCAACCACCCAGACAACAAGCACAAGAATCGATACATAAATATCGTTGCCTATGATCATAGCAGGGTTAAGCTAGCACAGCTTGCTGAAAAGGATGGCAAACTGACTGATTATATCAATGCCAATTATGTTGATGGCTACAACAGACCAAAAGCTTATATTGCTGCCCAAGGCCCACTGAAATCCACAGCTGAAGATTTCTGGAGAATGATATGGGAACATAATGTGGAAGTTATTGTCATGATAACAAACCTCGTGGAGAAAGGAAGGAGAAAATGTGATCAGTACTGGCCTGCCGATGGGAGTGAGGAGTACGGGAACTTTCTGGTCACTCAGAAGAGTGTGCAAGTGCTTGCCTATTATACTGTGAGGAATTTTACTCTAAGAAACACAAAAATAAAAAAGGGCTCCCAGAAAGGAAGACCCAGTGGACGTGTGGTCACACAGTATCACTACACGCAGTGGCCTGACATGGGAGTACCAGAGTACTCCCTGCCAGTGCTGACCTTTGTGAGAAAGGCAGCCTATGCCAAGCGCCATGCAGTGGGGCCTGTTGTCGTCCACTGCAGTGCTGGAGTTGGAAGAACAGGCACATATATTGTGCTAGACAGTATGTTGCAGCAGATTCAACACGAAGGAACTGTCAACATATTTGGCTTCTTAAAACACATCCGTTCACAAAGAAATTATTTGGTACAAACTGAGGAGCAATATGTCTTCATTCATGATACACTGGTTGAGGCCATACTTAGTAAAGAAACTGAGGTGCTGGACAGTCATATTCATGCCTATGTTAATGCACTCCTCATTCCTGGACCAGCAGGCAAAACAAAGCTAGAGAAACAATTCCAG
>mmu_circ_0005306
GTAACTGCTAAAATACCAAGCACAGCAGTCAGCAGACCCATAGCTACTGGATATGGGTCCAAGACATCCCTGACATCATCAATGGGAAGACCGATGACAGGGACAATTCAGGATGGAGTTGCTCGACCGATGACAGCAGTGAGAGCAGCTGGCTTTTCCAAGGCAGCTTTGCGAGGCTCTGCATTTGACCCCCTTGGTCAGTCCAGGGGCCCTGCTCCTCCTTTGGAAGCCAAAAATGAAGACAGTCCAGAAGAAAAAATTAGACAGTTGGAGAAGAAAGTAAATGAGTTGGTGGAAGAAAGCTGTATTGCCAACAGTTGTGGAGACTTAAAACTGGCCTTAGAGAAGGCAAAAGATGCAGGAAGAAAAGAGAGAGTCCTGGTGAGACAACGAGAGCAAGTCACAAGTCCAGAAAATATCAACTTGGACTTAACCTACTCCGTTCTTTTCAACTTGGCCAGTCAGTATTCTGCTAATGAAATGTATGCAGAAGCACTGAACACATACCAAGTTATAGTGAAAAACAAGATGTTTAGCAATGCAGGAAGACTGAAAGTGAATATGGGAAATATTTATTTAAAGCAGAGAAATTATTCCAAAGCCATTAAGTTCTACCGAATGGCCTTAGATCAGATCCCAAGTGTCCATAAAGAAATGAGGATCAAAATAATGCAGAACATTGGAATCACATTTATAAAAACTGGTCAGTACTCAGATGCCATCAACTCATTTGAGCACATCATGAGCATGGCCCCGAGCCTGAAGGCAGGCTTCAACCTCATCCTTAGTTGTTTTGCCATTGGAGATCGGGAGAAAATGAAGAAGGCATTCCAAAAATTAATTGCTGTTCCGTTAGAAATTGATGAAGATGATAAATATATCTCCCCAAGTGATGATCCCCATACTAACTTGCTGATTGAAGCTATAAAAAATGACCACCTTAGGCAAATGGAACGTGAAAGGAAAGCCATGGCAGAAAAATACATCATGACAGCTGCAAAACTCATTGCTCCTGTGATCGAAGCGTCTTTTGCTGTGGGTTATAACTG
>hsa_circ_0102409
CCATTATACTTGCCCACGAATCTTTGAGAACATTATAATGACCTTTGTGCCTCTTCTTGCAAGGTGTTTTCTCAGCTGTTATCTCAAGACATGGATATAAAAAACTCACCATCTAGCCTTAATTCTCCTTCCTCCTACAACTGCAGTCAATCCATCTTACCCCTGGAGCACGGCTCCATATACATACCTTCCTCCTATGTAGACAGCCACCATGAATATCCAGCCATGACATTCTATAGCCCTGCTGTGATGAATTACAGCATTCCCAGCAATGTCACTAACTTGGAAGGTGGGCCTGGTCGGCAGACCACAAGCCCAAATGTGTTGTGGCCAACACCTGGGCACCTTTCTCCTTTAGTGGTCCATCGCCAGTTATCACATCTGTATGCGGAACCTCAAAAGAGTCCCTGGTGTGAAGCAAGATCGCTAGAACACACCTTACCTGTAAACAGAGAGACACTGAAAAGGAAGGTTAGTGGGAACCGTTGCGCCAGCCCTGTTACTGGTCCAGGTTCAAAGAGGGATGCTCACTTCTGCGCTGTCTGCAGCGATTACGCATCGGGATATCACTATGGAGTCTGGTCGTGTGAAGGATGTAAGGCCTTTTTTAAAAGAAGCATTCAAGGACATAATGATTATATTTGTCCAGCTACAAATCAGTGTACAATCGATAAAAACCGGCGCAAGAGCTGCCAGGCCTGCCGACTTCGGAAGTGTTACGAAGTGGGAATGGTGAAGTGTGGCTCCCGGAGAGAGAGATGTGGGTACCGCCTTGTGCGGAGACAGAGAAGTGCCGACGAGCAGCTGCACTGTGCCGGCAAGGCCAAGAGAAGTGGCGGCCACGCGCCCCGAGTGCGGGAGCTGCTGCTGGACGCCCTGAGCCCCGAGCAGCTAGTGCTCACCCTCCTGGAGGCTGAGCCGCCCCATGTGCTGATCAGCCGCCCCAGTGCGCCCTTCACCGAGGCCTCCATGATGATGTCCCTGACCAAGTTGGCCGACAAGGAGTTGGTACACATGATCAGCTGGGCCAAGAAGATTCCCGGCTTTGTGGAGCTCAGCCTGTTCGACCAAGTGCGGCTCTTGGAGAGCTGTTGGATGGAGGTGTTAATGATGGGGCTGATGTGGCGCTCAATTGACCACCCCGGCAAGCTCATCTTTGCTCCAGATCTTGTTCTGGACAGGGATGAGGGGAAATGCGTAGAAGGAATTCTGGAAATCTTTGACATGCTCCTGGCAACTACTTCAAGGTTTCGAGAGTTAAAACTCCAACACAAAGAATATCTCTGTGTCAAGGCCATGATCCTGCTCAATTCCA
>hsa_circ_0109594
GCCACTCCCAGAAGAGACGGGGGTGGAACTGCTTGGCAGCCCGGTGGAAGACACATCCTCTCCTCCCAACACGCTAAATTTCAACGGAGCGCATCGTAAGAGGAAGACGCTGGTGGCCCCAGAGATCAACATTTCTCTGGATCAGAGTGAGGGGTCCCTGCTGTCCGATGACTTCTTGGATACCCCTGATGACCTGGATATTAACGTGGATGACATCGAGACCCCCGATGAGACCGACTCGCTGGAGTTCCTGGGGAATGGCAACGAACTGGAGTGGGAAGACGACACCCCCGTGGCCACCGCCAAGAACATGCCCGGGGACAGCGCGGATCTATTTGGGGACGGCACGACGGAGGACGGCAGCGCCGCCAACGGGCGCCTGTGGCGGACAGTGATCATCGGGGAGCAAGAGCACCGTATAGACCTGCACATGATCCGGCCTTACATGAAAGTGGTCACCCACGGAGGGTACTACGGCGAAGGCCTCAACGCCATCATCGTCTTCGCAGCCTGCTTCCTTCCAGACAGCAGCCTCCCCGACTACCACTACATCATGGAGAACCTCTTCCT
>hsa_circ_0062245
GCAAGCCGATTTTTTCAGTTGATATTCACCCTGACGGGACCAAGTTCGCAACTGGAGGACAAGGGCAGGATTCTGGGAAGGTTGTGATCTGGAATATGTCTCCAGTCCTCCAGGAGGATGACGAGAAGGATGAAAATATTCCCAAGATGCTTTGCCAGATGGACAATCACTTAGCATGTGTGAACTGTGTGCGGTGGTCAAACAGTGGGATGTATTTAGCTTCTGGGGGAGATGACAAACTGATTATGGTGTGGAAGCGGGCTACGTACATCGGCCCCAGCACCGTGTTCGGCTCCAGTGGTAAGCTTGCCAATGTGGAGCAGTGGCGGTGTGTCTCTATCCTCCGGAATCATTCAGGCGATGTGATGGATGTAGCATGGTCTCCCCACGATGCCTGGCTAGCCTCATGCAGCGTGGATAACACTGTCGTCATCTGGAATGCTGTAAAGTTCCCAGAAATTCTAGCTACTCTGAGAGGTCATTCTGGCTTGGTCAAAGGGTTGACATGGGACCCTGTTGGTAAATACATAGCTTCTCAAGCTGATGACCGCAGCCTAAAGGTGTGGAGGACGCTGGACTGGCAGTTGGAGACCAGCATCACCAAGCCTTTTGATGAGTGTGGAGGAACGACCCATGTGTTGCGGCTCAGCTGGTCACCTGATGGGCATTACCTGGTGTCTGCCCATGCCATGAACAACTCAGGCCCCACTGCCCAGATCATCGAACGGGAGGGATGGAAGACCAACATGGACTTTGTTGGGCACCGGAAAGCTGTGACTGTCGTGAAATTCAACCCAAAAATCTTCAAAAAGAAGCAGAAGAATGGGAGTTCTGCGAAGCCTAGCTGCCCGTACTGCTGCTGTGCTGTTGGCAGCAAGGACCGCTCGCTTTCTGTCTGGCTCACATGTCTGAAACGGCCGCTGGTGGTCATCCATGAACTGTTTGACAAATCCATCATGGATATTTCCTGGACTCTGAATGGGCTGGGCATCTTGGTATGCTCTATGGACGGCTCTGTGGCATTCCTCGACTTCTCCCAGGATGAGCTTGGCGATCCCCTGAGCGAGGAGGAGAAGAGCCGCATTCACCAGTCCACCTATGGCAAGAGCCTAGCCATCATGACCGAGGCCCAGCTCTCCACAGCCGTCATTGAGAACCCTGAGATGCTCAAGTACCAGCGAAGGCAGCAGCAGCAGCAGCTGGACCAGAAGAGTGCTGCGACCAGGGAGATGGGCTCAGCCACCTCAGTCGCAGGCGTTGTCAACGGGGAGAGTCTTGAAGATATCAGGAAG
>hsa_circ_0103159
TGTCATACGATACCATTTTTTGACCACTTAGTTGATGCCTCTGAAAGGAAGAGAGAATCAGATCGCTAAAATTTGATGTGTCGTCAGTGTGGATCCTACTCAGTAGTGTCACAACGAGGCTGAAAATCATATTAAGTGCTTTTAGGACAGAAACGTAAACTGCTCAGGTAAAATAACCTTATAAAGAGAAATAAGCATATATTGCAGAGGCCTTGGCTAGGTTCATGATGACACAGGACCTTGTCTGAACATAATGATTTCAAAATTTGAGCTTAAAAATGACACTCTGAAATCCAGTCAGTGTGCCTCACTAGACTTTTCGATTTCAAGATTTTCTGCAGAAAATGTTTTGAAAACTTTGAATACTTAAAAATGGCAGGTGTAGTATTGCACTTTGCTAGTTGCTCAGATACCCTTTTTTATTTGTATAGATATTCTGAGTTCCTTTTTTTTTCTACATGTTGTACGTTGTCGAAAGCTAAAAGGAAACTTATCCTTGGATCACGGAAGGCAGAGGCATTTGGTGAGATGGAAACAAGGATGTGTAAAAATGAGACGACCACCTCTCGGATTAAAAAAAAAAAGTGCCAGAGTTCTAGGGTTCTAAGTGATGTCCAGGAAGGAGGAGGAATAATATTTATGGAGCATATATTATGGAACACA
>hsa_circ_0125677
GTATTATCTGAAAAACAACATGGAAACAGAAACTCTTTGTTCAGATGAAGATGCTCAGGAGTTGTTGAGAGAGAGTCAAATTTCCCTCCTTCAGCTCAGCACTGTGGAAGTTGCAACACAGCTCTCTATGCGAAATTTTGAACTCTTTCGCAACATTGAACCTACTGAATATATAGATGATTTATTTAAACTCAGATCAAAAACCAGCTGTGCCAACCTGAAGAGATTTGAAGAAGTCATTAACCAGGAAACATTTTGGGTAGCATCTGAAATTCTCAGAGAAACAAACCAGCTGAAGAGGATGAAGATCATTAAGCATTTCATCAAGATAGCACTGCACTGTAGGGAATGCAAGAATTTTAACTCAATGTTTGCAATCATCAGTGGCCTAAACCTGGCACCAGTGGCAAGACTGCGAACGACCTGGGAGAAACTTCCCAATAAATACGAAAAACTATTTCAAGATCTCCAAGACCTGTTTGATCCTTCCAGAAACATGGCAAAATATCGTAATGTTCTCAATAGTCAAAATCTACAACCTCCCATAATCCCTCTATTCCCAGTTATCAAAAAGGATCTCACCTTCCTTCACGAAG
>hsa_circ_0031452
GTTGATCTTGGAGGTGGATTGAAACCTCCTGGATATTATGTGCAGAGGTCATGTGGACTGTTCACAGCACCATTTCCACAGGATAGTGATGAGCTTGAAAGGATCACGAAACTGTTTCATTTCCTTGGAATTTTCTTGGCCAAATGCATTCAAGACAATAGACTTGTGGACTTACCTATTTCTAAACCTTTTTTTAAACTTATGTGTATGGGTGACATTAAAAGCAATATGAGTAAACTGATTTATGAGTCACGAGGTGATAGAGACTTACACTGTACTGAAAGTCAGTCTGAAGCTTCTACAGAAGAAGGTCATGATTCACTCTCGGTAGGAAGCTTTGAAGAGGATTCAAAATCAGAATTTATTCTTGATCCCCCTAAACCAAAACCCCCAGCTTGGTTTAATGGAATTTTGACTTGGGAAGACTTTGAATTAGTAAACCCACACAGAGCCAGATTTTTAAAAGAAATTAAAGACCTTGCTATCAAGAGGCGCCAAATTTTAAGCAACAAAGGTCTTTCTGAAGATGAGAAGAACACAAAATTACAGGAACTAGTGCTGAAGAATCCATCAGGTTCTGGGCCTCCACTTAGCATAGAGGATTTAGGTTTAAATTTCCAGTTTTGCCCTTCCTCAAGAATATATGGTTTTACAGCTGTGGATCTCAAGCCAAGTGGTGAAGATGAGATGATAACAATGGATAATGCAGAAGAATATGTGGATTTGATGTTTGACTTTTGTATGCATACGGGTATTCAGAAACAAATGGAAGCCTTTAGAGATGGGTTTAATAAAGTTTTTCCAATGGAGAAATTAAGTTCCTTCAGCCATGAAGAAGTCCAAATGATTCTTTGTGGAAACCAGTCACCATCCTGGGCAGCAGAGGATATTATCAATTACACTGAACCTAAGCTGGGTTATACACGTGACAGCCCTGGTTTCCTGAGGTTTGTGAGGGTTTTATGTGGCATGTCTTCTGATGAAAGGAAAGCATTCTTGCAGTTTACCACTGGTTGTTCAACTCTACCCCCAGGTGGACTGGCTAACCTGCATCCCAGGCTCACGGTTGTACGCAAG
>mmu_circ_0016378
GAAAGCTGACCAAAGCCAAGCGACTAGTAGTGCATGAAGGCAGCCCTGTAACCAGCATTTCTGCCCGGTCCTGGGTCAGCCGTGAAGCACGGGACCCCTCTCTGCTCATCAATGCCTGCCTCAACAAGCTGCTACTCTACAGAGTGGTGGACAACGAAGGGGCGCTACAGCTGAAGAGAAGCTTCCCCATTGAACAGAGTTCCCACCCTGTACGCAGTATCTTCTGCCCCCTCATGTCCTTCCGCCAGGGGGCCTGTGTGG
>mmu_circ_0008543
TGACACCAGCAGTCTCAGCAGCACTGACGCGGGCTTGTTCACCAACGATGAGGGAAGACAAGGTGATGATGAGCAGAGTGACTGGTTCTATGAGAAGGAGTCAGGCGGAGCGTGCGGGATTGCTGGAGTCGTGCCCTGGTGGGAAAAGGATGAGCCAGCAGAGCTGGACACCAACCTGCCCGACCCTGTGTTTGAGAGTATCTTAAGTGGCTCCTTCCCTCTCATGTCCCATCCTGGCAGAGGAGGTTTCCAAGCTAGACTCAGTCGCCTTCATGGAACGCCTTCAAAGAATATTAAAAAGTCTTCAGGGGCTCCACCTTCAATGCTGTCTGCTCCTGGCCCTGGCAGTAACAAGAGGATGGTTCACTTCTCCCCAGACGCCCATCGCCATGA
>hsa_circ_0036291
TTCTGCATGAGAATCAGCTGACCCATACAGACTTGAAACCAGAGAACATCCTGTTTGTGAATTCTGAGTTTGAAACCCTCTACAATGAGCACAAGAGCTGTGAGGAGAAGTCAGTGAAGAACACCAGCATCCGAGTGGCTGACTTTGGCAGTGCCACATTTGACCATGAGCACCACACCACCATTGTGGCCACCCGTCACTATCGCCCGCCTGAGGTGATCCTTG
>hsa_circ_0044613
AACCTAGGTCCCTCTGTCCTGGCTGGAGTCGCTTTCATGGTCTTGCTGATTCCACTCAACGGAGCTGTGGCCGTGAAGATGCGCGCCTTCCAGGTAAAGCAAATGAAATTGAAGGACTCGCGCATCAAGCTGATGAGTGAGATCCTGAACGGCATCAAGGTGCTGAAGCTGTACGCCTGGGAGCCCAGCTTCCTGAAGCAGGTGGAGGGCATCAGGCAGGGTGAGCTCCAGCTGCTGCGCACGGCGGCCTACCTCCACACCACAACCACCTTCACCTGGATGTGCAGCCCCTTCCTGGTGACCCTGATCACCCTCTGGGTGTACGTGTACGTGGACCCAAACAATGTGCTGGACGCCGAGAAGGCCTTTGTGTCTGTGTCCTTGTTTAATATCTTAAGACTTCCCCTCAACATGCTGCCCCAGTTAATCAGCAACCTGACTCAGGCCAGTGTGTCTCTGAAACGGATCCAGCAATTCCTGAGCCAAGAGGAACTTGACCCCCAGAGTGTGGAAAGAAAGACCATCTCCCCAGGCTATGCCATCACCATACACAGTGGCACCTTCACCTGGGCCCAGGACCTGCCCCCCACTCTGCACAGCCTAGACATCCAGGTCCCGAAAGGGGCACTGGTGGCCGTGGTGGGGCCTGTGGGCTGTGGGAAGTCCTCCCTGGTGTCTGCCCTGCTGGGAGAGATGGAGAAGCTAGAAGGCAAAGTGCACATGAAGGGCTCCGTGGCCTATGTGCCCCAGCAGGCATGGATCCAGAACTGCACTCTTCAGGAAAACGTGCTTTTCGGCAAAGCCCTGAACCCCAAGCGCTACCAGCAGACTCTGGAGGCCTGTGCCTTGCTAGCTGACCTGGAGATGCTGCCTGGTGGGGATCAGACAGAGATTGGAGAGAAG
>hsa_circ_0096095
AAGCCCCCACCTTCCCTCCACCTGCTTGTGTTGGGCCCCAGGGAACTAAAGGGTGTGGGTCAGGGAGGGGTCTAGAGGCTATTCCTAGGCCTCAGGCCTCCCAAATATGCCCCTCCCCAGTAGCTACGGTTCCCTGCCTAGGAGCTGGGGAGGGAGAGATCTAATCCCTTCAAGGAAGTGATAACACTGGAGTGGTAACAAGAGGAGCAGGAAGCAAGGCCAGCCCTGGTTCTCCATCCCCATGTGTTTCAGGTGGAACAGGAGGAACTGGTCCAGGCCAGGCCTCATCCTCCTGGACCCAGCAGGGGCAGAAGGAGGAAGGGACTGGTCCAGGCATGGGTCCCTTCCCCCTGCTCCATGGGCACCTCTGCTGTATTGATATCACTAATAAAGTCT
>hsa_circ_0028342
ATTATCTTGACAATGGTAATAATAAAATGGCAATTCAGCAAGCAGATAAACTGTTGAAGAAACATAAGGATCTTCATTGTGCTAAGGTTTTAAAGGCAATTGGTTTACAGAGAACTGGAAAGCAAGAGGAAGCCTTTACTCTTGCACAGGAGGTGGCAGCCCTTGAACCCACAGATGACAACTCACTGCAGGCACTGACTATCCTTTACCGGGAGATGCACCGAC
>hsa_circ_0030604
GTGGCTCAATCCCTTGTTTAAAATTGGCCATAAACGGAGATTAGAGGAAGATGATATGTATTCAGTGCTGCCAGAAGACCGCTCACAGCACCTTGGAGAGGAGTTGCAAGGGTTCTGGGATAAAGAAGTTTTAAGAGCTGAGAATGACGCACAGAAGCCTTCTTTAACAAGAGCAATCATAAAGTGTTACTGGAAATCTTATTTAGTTTTGGGAATTTTTACGTTAATTGAGGAAAGTGCCAAAGTAATCCAGCCCATATTTTTGGGAAAAATTATTAATTATTTTGAAAATTATGATCCCATGGATTCTGTGGCTTTGAACACAGCGTACGCCTATGCCACGGTGCTGACTTTTTGCACGCTCATTTTGGCTATACTGCATCACTTATATTTTTATCACGTTCAGTGTGCTGGGATGAGGTTACGAGTAGCCATGTGCCATATGATTTATCGGAAGGCACTTCGTCTTAGTAACATGGCCATGGGGAAGACAACCACAGGCCAGATAGTCAATCTGCTGTCCAATGATGTGAACAAGTTTGATCAGGTGACAGTGTTCTTACACTTCCTGTGGGCAGGACCACTGCAGGCGATTGCAGTGACTGCCCTACTCTGGATGGAGATAGGAATATCGTGCCTTGCTGGGATGGCAGTTCTAATCATTCTCCTGCCCTTGCAAAGCTGTTTTGGGAAGTTGTTCTCATCACTGAGGAGTAAAACTGCAACTTTCACGGATGCCAGGATCAGGACCATGAATGAAGTTATAACTGGTATAAGGATAATAAAAATGTACGCCTGGGAAAAGTCATTTTCAAATCTTATTACCAATTTGAGAAAGAAGGAGATTTCCAAGATTCTGAGAAGTTCCTGCCTCAGAGGGATGAATTTGGCTTCATTTTTCAGTGCAAGCAAAATCATCGTGTTTGTGACCTTCACCACCTACGTGCTCCTCGGCAGTGTGATCACAGCCAGCCGCGTGTTCGTGGCAGTGACGCTGTATGGGGCTGTGCGGCTGACGGTTACCCTCTTCTTCCCCTCAGCCATTGAGAGGGTGTCAGAGGCAATCGTCAGCATCCGAAGAATCCAG
>hsa_circ_0018126
GTTAGTAAAACTGGAGCTGAAGGTGCTGTGCTGGATGAAGCTAAAAACATCAACAAGTCACTTTCTGCTCTTGGAAATGTTATTTCTGCTTTGGCTGAGGGTAGTACATATGTTCCATATCGAGATAGTAAAATGACAAGAATCCTTCAAGATTCATTAGGTGGCAACTGTAGAACCACTATTGTAATTTGCTGCTCTCCATCATCATACAATGAGTCTGAAACAAAATCTACACTCTTATTTGGCCAAAGGGCCAAAACAATTAAGAACACAGTTTGTGTCAATGTGGAGTTAACTGCAGAACAGTGGAAAAAGAAGTATGAAAAAGAAAAAGAAAAAAATAAGATCCTGCGGAACACTATTCAGTGGCTTGAAAATGAGCTCAACAGATGGCGTAATGGGGAGACGGTGCCTATTGATGAACAGTTTGACAAAGAGAAAGCCAACTTGGAAGCTTTCACAGTGGATAAAGATATTACTCTTACCAATGATAAACCAGCAACCGCAATTGGAGTTATAGGAAATTTTACTGATGCTGAAAGAAGAAAGTGTGAAGAAGAAATTGCTAAATTATACAAACAGCTTGATGACAAGGATGAAGAAATTAACCAGCAAAGTCAACTGGTAGAGAAACTGAAGACGCAAATGTTGGATCAGGAGGAGCTTTTGGCATCTACCAGAAGGGATCAAGACAATATGCAAGCTGAGCTGAATCGCCTTCAAGCAGAAAATGATGCCTCTAAAGAAGAAGTGAAAGAAGTTTTACAGGCCCTAGAAGAACTTGCTGTCAATTATGATCAGAAGTCTCAGGAAGTTGAAGACAAAACTAAGGAATATGAATTGCTTAGTGATGAATTGAATCAGAAATCGGCAACTTTAGCGAGTATAGATGCTGAGCTTCAGAAACTTAAGGAAATGACCAACCACCAGAAAAAACGAGCAGCTGAGATGATGGCATCTTTACTAAAAGACCTTGCAGAAATAGGAATTGCTGTGGGAAATAATGATGTAAAG
>hsa_circ_0055519
CAGGTGATACCCTGTCGGTCCCAGCCCCTGCAGTTCAGCCTGAGGAATCTTTAAAAACTGATCACCCTGAAATTGGTGAAGGAAAACCCACACCTGCACTTTCAGAAGAAGCATCCTCATCTTCTATAAGGGAGCGACCACCTGAAGAAGTTGCAGCTCGCCTTGCACAACAGGAAAAACAAGAACAAGTTAAAATTGAGTCTCTAGCCAAGAGCTTAGAAGATGCTCTGAGGCAAACTGCAAGTGTCACTCTGCAGGCTATTGCAGCTCAGAATGCTGCGGTCCAGGCTGTCAATGCACACTCCAACATATTGAAAGCCGCCATGGACAATTCTGAG
>hsa_circ_0105130
CTTAACATTGAGAAAAGAAAGGAAATGCAACAAGAAAAGCAGAAAGCACTTGATGTAGAAGCAAGAAAGCAGGTTAACAGGAAGAAAGCTTTACTGACTCGTGTCCAGGAGATTCTTGACAATGTTCAGGTTAGAAAAGCACCTAATGCCAGTGATTTTGATCAGTGGGAGATGGAAACAGTTTACTCTAATTCAGAAGTCAGAAACTTGAATGTTCCTGCTACATTTCCAAATAGCTTTCCAAGCCATACGGAACACTCTACTGCAGCAAAGCTTGATAAGATAGCTGGGATTTTGCCATTGGATAATGAGGACCAATGTAAAACTGATGGAATAGACTTAGCTAGAGATTCAGAAGGATTTAATTCTCCGAAGCAATGTGATAGTTCCAATATTAGTCATGTAGAAAATGAAGCTTTTCCAAAGACCTCTTCAGCAACCCCACAAGAAACTCTTATTTCTGATGGTCCCTTCTCAGTAAATGAACAACAGGATCTACCACTTTTGGCAGAAGTCATCCCAGATCCCTATGTAATGAGTCTTCAGAATCTGATGAAAAAGTCAAAGGAATATATAGAAAGAGAACAATCTAGACGCAGTCTGAGAGGTAGTATCAACAGAATTGTTAATGAGAGTCATTTAGACAAAGAACATGATGCTGTTGAAGTGGCTGACTGTGTAAAAGAGAAAGGCCAGTTGACAGGCAAACACTGTGTCTCAGTTATTCCTGACAAACCAAGCCTTAATAAATCAAATGTTCTTCTCCAAGGTGCTTCCACTCAAGCAAGCAGCATGAGTATGCCAGTTTTAGCTAGCTTTTCGAAAGTGGACATACCTATACGAACTGGCCATCCCACTGTTCTAGAGTCTAATTCTGATTTTAAAGTTATTCCCACTTTTGTTACCGAAAATAATGTTATCAAAAGTCTTACAGGTTCATATGCCAAATTACCTAGTCCAGAGCCAAGTATGAGTCCTAAAATGCACCGAAGACGTTCCAGGACATCATCAGCGTGTCATATACTTATAAATAACCCAATAAATGCCTGTGAATTAAGCCCTAAAGGAAAAGAACAGGCAATGGACTTAATTATTCAAGATACTGATGAAAACACAAATGTGCCCGAAATTATGCCAAAGTTACCAACTGATTTAGCGGGAGTTTGTTCAAGCAAGGTTTATGTGGGCAAAAATACATCTGAAGTCAAAGAAGATGTGGTTTTAGGTAAATCAAATCAGGTATGTCAATCTTCAGGAAATCATTTAGAAAATAAAGTTACTCATGGACTTGTTACTGTGGAAGGTCAGTTAACATCCGATGAGAGAGGCGCACACATAATGAACAGTACCTGTGCTGCGATGCCAAAGCTGCATGAACCATATGCCAGCAGTCAGTGTATAGCAAGTCCAAACTTTGGAACTGTGAGTGGACTCAAGCCAGCCAGTATGTTAGAGAAAAACTGCAGTTTGCAAACAGAACTGAATAAGTCTTATGATGTAAAAAACCCTTCTCCTTTATTGATGCAAAACCAGAATACGAGACAGCAGATGGACACACCTATGGTGTCCTGTGGAAATGAACAATTTTTGGATAACAGTTTTGAGAAAGTTAAACGGAGACTTGATTTAGATATTGATGGTTTGCAAAAAGAAAACTGCCCTTATGTCATAACAAGTGGAATAACTGAACAAGAAAGGCAACATTTGCCAGAAAAAAGATACCCTAAGGGATCTGGCTTCGTTAACAAGAATAAAATGTTAGGAACTAGTTCCAAAG
>mmu_circ_0000354
GCATATTTGATGAGGCCTTCTATAATATTTTTTGATGAAATAGATGGCTTAGCTCCTGTTCGTTCTAGTAGACAAGATCAGATCCACAGCTCTATAGTGTCAACCCTCCTTGCCCTTATGGATGGATTAGATAATAGAGGTGAAATTGTTGTTATTGGTGCTACAAACAGACTTGACTCTATTGATCCTGCACTCAGGAGACCTGGTCGTTTTGACAGAGAATTTCTTTTCAACCTGCCTGATCAAAGGGCCAGAAAGCACATCTTGCAGATCCACACCAGGGACTGGAACCCAAAACTGTCTGATGCATTTTTAGGAGAATTGGCAGAAAAATGTGTTGGCTACTGTGGAGCTGACATCAAGGCCCTGTGTACAGAAGCCGCCCTGACTGCCCTGCGGAGGCGCTACCCTCAGATCTATGCCAGCAGCCACAAGCTGCAGCTGGATGTCACCTCAATAGTGCTCAGCGCCCACGACTTCTACCATGCCATGCAGAACATCGTGCCTGCTTCCCAACGTGCTGTGATGTCTTCAGGACAGGCGCTGTCCCCCATTATAAGGCCATTGCTAGAAAGAAGTTTCAACAACATCTTAGCAGTCCTGCAAAAAATATTTCCTCATGCAGAAACTAGCCAGAACTTTGTTGCTGGGAGTGATTTGAATTGTCTGGAGCTAAGAAATTAGCAGTGATTATGAAGAGACCAGCATCCCTGAGGTAAAATCTTCTGGGAAGTGTTTTCTGGGAAAAAAGCTGTGTTCCAAAGATAGCCAAGGCAGTACCTTTGTACACTTAAACTTTAACATGGCCTTTGGACCAACCTCTTATAGGCCTCGATTGTTGCTATCTGGAGAACGAGGTTCAGGACAAACTTCGCACCTTGCTCCAGCACTTTTGCATACACTAGAAAGATTCTCTGTGCATCGGCTCGATCTCCCAGCACTTTACTCAGTCAGTGCCAAAACACCTGAAGAATCATGTGCACAG
>hsa_circ_0077209
GGACGTGCTTCCTTAACACAAGAGAAAGAGAAGTTTGCCCATGAACATGAAGAAATGAAGAACCTAGAAGCCATTGTTCAAGAAATAAAACCAACTGCCCTCATAGGAGTTGCTGCAATTGGTGGTGCATTCTCAGAACAAATTCTCAAAGATATGGCTGCCTTCAATGAACGGCCTATTATTTTTGCTTTGAGTAATCCAACTAGCAAAGCAGAATGTTCTGCAGAGCAGTGCTACAAAATAACCAAGGGACGTGCAATTTTTGCCAGTGGCAGTCCTTTTGATCCAGTCACTCTTCCAAATGGACAGACCCTATATCCTGGCCAAGGCAACAATTCCTATGTGTTCCCTGGAGTTGCTCTTGGTGTTGTGGCGTGTGGATTGAGGCAGATCACAGATAATATTTTCCTCACTACTGCTGAGGTTATAGCTCAGCAAGTGTCAGATAAACACTTGGAAGAGGGTCGGCTTTATCCTCCTTTGAATACCATTAGAGATGTTTCTCTGAAAATTGCAGAAAAG
>hsa_circ_0049145
TAGAGATGGTTTCAGCATGTTGGCCAGTCTGGTCTCAGACTCCTGACCTCAAGTGATCCACCCACCTCGGCCTCCCAAAATGCTGGGATTACAGGTATAAGCCACTGTGCCTGGCCAAAGATACCGTTAACCCTGGATAAAGAGAATGGAGGTTACCTCTGTCCGTGTAGATTCCTAAGCTGTCCTGGAGTGATCCTTGGAGTAAAGGAAAGGTGCTTTGAAGCACATTCAGCCATCAGCCCTGTGGGATGGCAGCCACTGATTTGTCCTATG
>hsa_circ_0022395
CTGACAGCCACCTGCAACGTGGAGCAGTCCTTCTTCAACGACTGGTTCAGTGGACACCTTAACTTCCAGATTGAGCACCACCTCTTCCCCACCATGCCCCGGCACAACTTACACAAGATCGCCCCGCTGGTGAAGTCTCTATGTGCCAAGCATGGCATTGAATACCAGGAGAAGCCGCTACTGAGGGCCCTGCTGGACATCATCAGGTCCCTGAAGAAGTCTGGGAAGCTGTGGCTGGACGCCTACCTTCACAAATGAAGCCACAGCCCCCGGGACACCGTGGGGAAGGGGTGCAGGTGGGGTGATGGCCAGAGGAATGATGGGCTTTTGTTCTGAGGGGTGTCCGAGAGGCTGGTGTATGCACTGCTCACGGACCCCATGTTGGATCTTTCTCCCTTTCTCCTCTCCTTTTTCTCTTCACATCTCCCCCATAGCACCCTGCCCTCATGGGACCTGCCCTCCCTCAGCCGTCAGCCATCAGCCATGGCCCTCCCAGTGCCTCCTAGCCCCTTCTTCCAAGGAGCAGAGAGGTGGCCACCGGGGGTGGCTCTGTCCTACCTCCACTCTCTGCCCCTAAAGATGGGAGGAGACCAGCGGTCCATGGGTCTGGCCTGTGAGTCTCCCCTTGCAGCCTGGTCACTAGGCATCACCCCCGCTTTGGTTCTTCAGATGCTCTTGGGGTTCATAGGGGCAGGTCCTAGTCGGGCAGGGCCCCTGACCCTCCCGGCCTGGCTTCACTCTCCCTGACGGCTGCCATTGGTCCACCCTTTCATAGAGAGGCCTGCTTTGTTACAAAGCTCGGGTCTCCCTCCTGCAGCTCGGTTAAGTACCCGAGGCCTCTCTTAAGATGTCCAGGGCCCCAGGCCCGCGGGCACAGCCAGCCCAAACCTTGGGCCCTGGAAGAGTCCTCCACCCCATCACTAGAGTGCTCTGACCCTGGGCTTTCACGGGCCCCATTCCACCGCCTCCCCAACTTGAGCCTGTGACCTTGGGACCAAAGGGGGAGTCCCTCGTCTCTTGTGACTCAGCAGAGGCAGTGGCCACGTTCAGGGAGGGGCCGGCTGGCCTGGAGGCTCAGCCCACCCTCCAGCTTTTCCTCAGGGTGTCCTGAGGTCCAAGATTCTGGAGCAATCTGACCCTTCTCCAAAGGCTCTGTTATCAGCTGGGCAGTGCCAGCCAATCCCTGGCCATTTGGCCCCAGGGGACGTGGGCCCTGCAGGCTGCAGGAGGGCACTGGAGCTGGGAGGTCTCGTCCCAGCCCTCCCCATCTCGGGGCTGCTGTGTGGACGGCGCTGCCTCAGGCACTCTCCTGTCTGAACCTGCCCTTACTGTGTTTAACCTGTTGCTCCAGGATGCATTCTGATAGGAGGGGGCGGCAGGGCTGGGCCTTGTGACAATCTGCCTTTCACCACATGGCCTTGCCTCGGTGGCCCTGACTGTCAGGGAGGGCCAGGGAGGCAGAGCGGGAGGGAGTCTCAGGAGGAGGCTGCCCTGAGGGGCTGGGGAGGGGGTACCTCATGAGGACCAGGGTGGAGCTGAGAAGAGGAGGAGGTGGGGGCTGGAGGTGCTGGTAGCTGAGGGGACGGGCAAGTGAGAGGGGAGGGAGGGAAGTCCTGGGAGGATCCTGAGCTGCTGTTGCAGTCTAACCCACTAATCAGTTCTTAGATTCAGGGGAAGGGCAGGCACCAACAACTCAGAATGGGGGCTTTCGGGGAGGGCGCCTAGTCCCCCCAGCTCTAAGCAGCCAGGAGGGACCTGCATCTAAGCATCTGGGTTGCCATGGCAATGGCATGCCCCCCAGCTACTGTATGCCCCCGACCCCCGCAGAGGCAGAATGAACCCATAGGGAGCTGATCGTAATGTTTATCATGTTACTTCCCCACCCCTACATTTTTTGAAATAAAATAAGGAATTTTATTCTC
>hsa_circ_0007401
ATTTTGGAACCAGTACTAGCAGTGGAGGACTCTTTGGAACCACAAATACCACCTCTAATCCTTTTGGCAGCACATCTGGCTCCCTCTTTGGGCCAAGTAGTTTTACAGCTGCTCCTACTGGGACTACTATTAAATTTAACCCTCCAACTGGTACAGATACTATGGTCAAAGCTGGAGTTAGCACTAACATAAGTACCAAGCACCAGTGTATTACTGCTATGAAAGAATATGAAAGCAAGTCACTAGAGGAACTTCGTTTAGAGGATTATCAGGCTAACAGGAAGGGCCCACAGAACCAGGTGGGAGCAGGTACCACAACTGGCTTGTTTGGGTCTTCTCCAGCCACTTCCAGCGCAACAGGACTCTTCAGCTCCTCCACCACTAATTCAGGCTTTGCATATGGTCAGAACAAAACTGCCTTTGGAACTAGTACAACTGGATTTGGAACAAATCCAGGTGGTCTCTTTGGCCAACAGAATCAGCAGACTACCAGCCTCTTCAGCAAACCATTTGGCCAGGCTACAACCACCCAGAACACTGGCTTTTCCTTTGGTAATACCAGCACCATAGGACAGCCAAGCACCAACACCATG
>hsa_circ_0021255
TCCTTAATGGATCAGTACTTTGCCCGAATGTGCTCCTTGATGTTAAGTAAGGAATTGCCAGCAAGGATTCGTTTCCTGCTGCAGGATACCGTAGAGTTGCGAGAACACCATTGGGTTCCTCGCAAGGCTTTTCTTGACAATGGACCAAAGACGATCAATCAAATTCGTCAAGATGCAGTAAAAGATCTAGGGGTGTTTATTCCTGCTCCTATGGCTCAAGGGATGAGAAGTGACTTCTTTCTGGAGGGACCGTTCATGCCACCCAGGATGAAAATGGATAGGGACCCACTTGGAGGACTTGCTGATATGTTTGGACAAATGCCAGGTAGCGGAATTGGTACTGGTCCAGGAGTTATCCAGGATAGATTTTCACCCACCATGGGACGTCATCGTTCAAATCAACTCTTCAATGGCCATGGGGGACACATCATGCCTCCCACACAATCGCAGTTTGGAGAGATGGGAGGCAAGTTTATGAAAAGCCAGGGGCTAAGCCAGCTCTACCATAACCAGAGTCAGGGACTCTTATCCCAGCTGCAAGGACAGTCGAAGGATATGCCACCTCGGTTTTCTAAGAAAGGACAGCTTAATGCAGATGAGATTAGCCTGAGGCCTGCTCAGTCGTTCCTAATGAATAAAAATCAAGTGCCAAAGCTTCAGCCCCAGATAACTATGATTCCTCCTAGTGCACAACCACCACGCACTCAAACACCACCTCTGGGACAGACACCTCAGCTTGGTCTCAAAACTAATCCACCGCTTATCCAGGAAAAGCCTGCCAAGACCAGCAAAAAGCCACCACCGTCAAAGGAAGAACTCCTTAAACTAACTGAAACTGTTGTGACTGAATATCTAAATAGTGGAAATGCAAATGAGGCTGTCAATGGTGTAAGAGAAATGAGGGCTCCTAAACACTTTCTTCCTGAGATGTTAAGCAAAGTAATCATCCTGTCACTAGATAGAAGCGATGAAGATAAAGAAAAAGCAAGTTCTTTGATCAGTTTACTCAAACAGGAAGGGATAGCCACAAGTGACAACTTCATGCAG
>hsa_circ_0080775
AACAATGCTAAAGTAGCTGTGCTAGGGGCCTCTGGAGGCATCGGGCAGCCACTTTCACTTCTCCTGAAGAACAGCCCCTTGGTGAGCCGCCTGACCCTCTATGATATCGCGCACACACCCGGAGTGGCCGCAGATCTGAGCCACATCGAGACCAAAGCCGCTGTGAAAGGCTACCTCGGACCTGAACAGCTGCCTGACTGCCTGAAAGGTTGTGATGTGGTAGTTATTCCGGCTGGAGTCCCCAGAAAGCCAGGCATGACCCGGGACGACCTGTTCAACACCAATGCCACGATTGTGGCCACCCTGACCGCTGCCTGTGCCCAGCACTGCCCGGAAGCCATGATCTGCGTCATTGCCAATCCG
>hsa_circ_0008652
GTACGGATGCCACTCATGCGGAGCACATCGAGACCATCAAAGCCCGGATGTACGTGGGCCTCACCCCAGACAAGCGGTTCCTCCCTGGGCACCTGGGCATGGGACTTGTGGAAGGTTATGATTCCATGGGCTATGAAATGTCTAAGCCTGACCTCCGGGCTGAACTGGAAGCTGATCTGAAGCTGATCTGTGATGGCAAAAAGGACAAATTTGTGGTTCTAAGGCAGCAAGTGCAGAAATACAAGCAGGTTTTCATTGAAGCGGTGGCTAAAGCAAAGAA
>hsa_circ_0034251
TTGCATGCTGCCATTAGTCACCAGGTTGACCCGGAATTCCTTGGTTTAGGTCTGGGCAGCATCCTCCTGAACAGCCTGAAGCAGACGGTGGTGACCCTGGCCAGCAGTGCGGGCGTGCTGAGCACCGTGCAGTCGGCCGCCCAGGCCGTGCTGCAGAGTGGCTGGTCCGTGCTGCTGCCCACCGCGGAGGAGCGGGCCCGGGCACTCTCTGCTCTCCTGCCCTGCGCAGTTTCAGGCAATGAAGTGAACATAAGTCCAGGTCGTCGATTCATGATTGATCTTCTGGTGGGCAGCTTGATGGCTGATGGAGGGTTGGAGTCAGCCTTACACGCAGCCATTACTGCAGAGATCCAGGATATTGAAGCCAAAAAAGAAGCACAGAAGGAAAAAGAAATTGATGAACAGGAAGCGAATGCCTCAACATTTCATAGAAGCAGGACTCCACTGGATAAAGACCTTATTAATACGGGGATCTGTGAGTCTTCTGGCAAACAGTGTTTGCCTCTGGTTCAGCTCATACAACAGCTTCTTAG
>hsa_circ_0022191
GTGAAGCATCAGGGCCTGAACAAGAACATCAACCTGGACTCTGCGGATGGGATGCCAGTGGCAAGCACTGATCAGTGGAGTGAGCTGACCGAGGCAGAGCGACTCCAAGAGAACCTTCAAGCTTATCGTACCTTCCATGTTTTGTTGGCCAGGCTCTTAGAAGACCAGCAGGTGCATTTTACCCCAACCGAAGGTGACTTCCATCAAGCTATACATACCCTTCTTCTCCAAGTCGCTGCCTTTGCATACCAGATAGAGGAGTTAATGATACTCCTGGAATACAAGATCCCCCGCAATGAGGCTGATGGGATGCCTATTAATGTTGGAGATGGTGGTCTCTTTGAGAAGAAGCTGTGGGGCCTAAAGGTGCTGCAGGAGCTTTCACAGTGGACAGTAAGGTCCATCCATGACCTTCGTTTCATTTCTTCTCATCAGACTGGGATCCCAGCACGTGGGAGCCATTATATTGCTAACAACAAGAAAATGTAGCAGTTAGTCCCTTCTCTCTTCCTTGCTTTCTCTTCTAATGGAATATGCGTAGTTCCCTGGGGCCTCGCTTTCCCATCTTAAATTTCTAAAAACAGTTAAGACAACAGGCATTTTCTTTCTTTTTTCTCTGACCACCTGCAGCCTGTTGAAGGACTACAGGTATTTTCATCAAGTAGCGTTGGAGACATACACAAATGGGCATACAAGTTTAGCCTGGGGGGTGTGATTTGTGTGCGTGCTTGCATGTGCTGCAGGTGTAAGAGAGTGGGAGCAGGGACAACGTCCTTCCACTTCAGGGTTCTAACCTTTCTAACCCACTAAGTAACCTCTACAGGCATTTAACTGCCTTACAGACAGAATATACATATGTTAATTCTAGTCCTGGATGACTCGGTCTGAGAAGATTCAATTTAAAATCAGACTCTTTAGTTGATTTAAACTCTTAGAGAATAAGAATAATAATGGCTAACTTTTATTATCTTCTATATTAAGGCAGTATGCCAAGGGTCTTTATGTATATTATGTACAGCGTTTACAACCTTGTGAGCAAGGTGGTGTTACTCCCATTAGGTAGATGAGAAAACAGGCTCACAGAGATTTGGTTAAGCTCACACAGCTAACAAGTAGCACACTGAGTTTGAACACAGATCATTCTCCTTGTAAAAGCCTATGTGCCTTTCACTTTAGAGGCTTGATCATGAATCACTGCACCTCTTTGTCACAGGGTGTTGGAAGATGCATCCATGTAATCTATTCCCATCGCTGGAAAACAGCTGCTGTTAGATGTCCTCAGAAGTCAGTTGCAAATTTTAGCGTTAAAGTCAGGATTTATTGTTCATACTTGGCGGTGAGGAGGGCAGCTGGAGATCTTAAGATTCCATTTTGGAAAATGATTAGGCCCGCCAAACTTCTGAACTTTGGAAGCTGGGGATGTTTAGTAATACAGCCTGGTTTTTAAGTACTCACTAAAAGTTCTCAAATATTGGGTTGGGCACGGCTTATACCAGGTTACCTCACTTTTAATTAGTGATGCAGGCAGTGTAACCCAAGCATTTGTGGACAATGAGTGGAATACTAAAGTTAAAAAGTCAAACTTTCACCTCAGATTTTCTGGACTTAGTCATGAGGAGAGGGTGAGGCCCACTCTGTTCCTACTGGAGATACCAGAGACTCTGAAACTATAGAATAAAGCCTCTGTGCTGCACAACAA
>hsa_circ_0105377
ACACAGCTGCCACAGCAGAAACTGCAGCTGCAGGAGGCATGCATGCGCAAGGAGAAGAGTGTGGCTGTGCTGGAGCATCAGCTGGTGGAGGTGGAGGAGACAGTGCGTCAGTTCCGGGGGGCCGTGGGGGAGCAGCTGGGCAAGATGCGGGTGTTCCTGGCTGCACTGGAGGGCTCCTTGGACCGCGAGGCAGAGCGTGTACGGGGTGAGGCAGGGGTCGCCTTGCGCCGGGAGCTGGGGAGCCTGAACTCTTACCTGGAGCAGCTGCGGCAGATGGAGAAGGTCCTGGAGGAGGTGGCGGACAAGCCGCAGACTGAGTTCCTCATG
>hsa_circ_0088142
CCTAAAGGGATCCGCCCCGCCGAGTCAGCCACGCCTTCGTCTCCCACGCGCTGCGCCCGGCCGCGCCGTCACCCAGCAGCGGCGCAGGGCACCATGGGAAACGGACGGAAGCTCCATTGAGCCAAATAAGTTGGCCACGTGGGGCGGAACGGAAACCTCGCAGGGTCAGACCGTAGCGACGCGGGAAGTCCGGACGCAGTAGCTCCCTGAAGCGGAGGCGAAGGGGAGTTTAAGCCCCAGCGGCGGCAATGGCGGAGAGGCCCGAGGACCTAAACCTGCCCAATGCCGTGATCACCAGGATCATCAAGGAGGCGCTCCCGGACGGTGTCAACATCTCCAAGGAGGCCCGGAGCGCCATCTCCCGCGCCGCCAGCGTCTTCGTGCTGTACGCCACATCCTG
>hsa_circ_0029028
ACCATGACCTGGTCGTTTGGATGGAACAGTTCTCTTCCTGTTTACTATATTCGAGAGGAAAGGCAGAGAGTTCTTCTGTATGTTTGTGCTCACACTGCGATCATCTACAACGTGTTCAGGAACAATCAATACCACCTTCAGGGCCACGCCAATATTATCTCCTGCCTCTGCGTCAGTGAAGACAGGCGGTGGATCGCCACAGCAGACAAAGGGCCAGACTGCCTGGTGATTATATGGGACTCCTTCACAGGTATTCCTGTGCACACAATATTTGACAGCTGCCCTGAAGGGAATGGCATCATGGCCATGGCCATGACCCACGACGCCAAGTATCTGGCAACCATCTCAGATGCTGAAGTCCAGAAGGTATGCATCTGGAAGTGGACTTTGGCAGTGGAAACGCCAGCATGCACTCTCGAACTCCCCACAGAGTACGGTGTTCAGAACTACGTTACTTTTAACCCAACAAATAATAAAGAATTGGTGAGCAATAGTAAAACACGGGCAATATATTATGCATGG
>hsa_circ_0028533
GGTCACGTCGTGGACGGCCACAAGCTGGAAGTGAGGATCTCGGAACGAGCCACTAAGCCAGCCGTGACATTGGCTCGGAAGAAACAAGTTCCCAGAAAGCAGACCACCTCCAAGATCCTGGTGCGGAACATCCCCTTCCAGGCCCACAGCCGGGAGATCCGAGAGCTCTTCAGCACCTTTGGGGAGTTGAAGACGGTCCGCCTGCCAAAGAAGATGACTGGGACAGGCACACACAGAGGCTTCGGCTTTGTGGACTTCCTCACCAAGCAGGATGCGAAGAGAGCCTTCAACGCCCTGTGTCACAGCACCCACTTGTACGGGCGGAGGCTGGTGCTGGAGTGGGCCGACTCCGAGGTGACCCTGCAGGCCCTGCGGCGGAAGACGGCCGCTCACTTTCACGAGCCCCCGAAGAAAAAGCGGTCTGTGGTGTTGGACGAGATCCTGGAGCAGCTGGAAGGCAGTGACAGCGACAGCGAGGAGCAGACCCTTCAGCTGTGAGCTGGCACCGAGAGGGTGTGTGGCTCCGGGGCCCTGGGGACCGGGACAGCCGCTCCAGCTTCTGCACTCACCACCATGTGGGCTGGGGGGCGGGGCGGGGAGCGGCAGGCGGCCCCACCCTGCACTGGTCCAAGGTCGGAGGAGACAGGGGATGAGGAAGGCCTCAGGCCACTGCCCAGCGGCCCAGGCATCCTGGGTTTCACCAGTGACGCGTTCTAGCAGACACTGACTGCGCACCTGCTCTGTAGCAGACACGGAAGAGTCCAAGGGAGCAGCCACGTTAGGAAGAGAGACTTGGGAACAGCTACACAGGGAGCTAGAACCCCTGCTCCCCCTGTCCCCACCCCAGGAGAGTAAGGGGACGAGGGCCAGCTCTCTGGCATCAGGCTGCTTGGACATGAAACCCCGTCTCCAAGCTCAAGCTGGGAGACCCTGGCCCAGTTTCCTTATCTCCTTGGGCCCAGCCTTCCCCTTGCTAGCTAGTTCTTACTTCATAAGGTTTTAGAGAGAAATAAACGCAGTAATGCATGAAGAGTGCCGGGCATGGTGCTGAGCCCTGTTCCTGCTCTCCCTCCAGGGCTGCTGAGCTAGAATTCCCACCTATGTCTTTCCAAGGGACTGTTCACGGCTTGGGACTTGGTCTCTGTCCTGCCCCATCCTCGTCACTTGGGACCACGAGCCCTGGTTCAGTCACCCAGGGAAGCCTCCCAGCGGCTCATGAAGCATCGAGCTCCAAGCCCAGATGCCAAGCTCCCTGGCTGAGCTGAATGATGTCACTCATGGTGGACGCGTTCTGCTCACGGGCCCAGAGCCCTGTGAAATGCATCAAGGTCCTCTCCGCTGGCCAGCAGCATCCCCAGGCTTCTCTCAGGCGCCCGTGTTCACATTTTCTCCAGCCTGAGACGCAGCCTCCCGCCTGGAAGGGCCTGTGCCAGCACCAGGCAGAGGGCAAGACGGAGAGGGCAGAGCAAGAACTGCACTGCATCTCACTGCAGTCTGAATCTAGACATCGCCATTCCCCGAGGTGCGACCTCAGACTAATGACATCCTGGCTGAGCCTCTGTTTTTCTCTCTAGGAAATGGGGGTGATAATTGTGCCTACCTCAGATAGACAGTGCCAGAATTAAGTGAGTCAAGCCAAGTAAAGCCCAGAGAAGATTCTCATCAGCA
>hsa_circ_0123819
ATGAAGAAACTCAGGCTCTGGGAAGTAGCTAAGATGTCTAAGCTCCGAACCATACTCTCCAACTTCCACGTCCAGCGCTCTTTCCACTTCAAAATCTTTGGTCATTCCTTATTCCTTGGGTAACGCTCAGGCCAAGGTCGGAGGGATAAGAAAGTCAGTAGAGGCTGGGAGCGTGGCTCATGCCTGTAATCCCAGCATTTTGGGAGGCCGAGGCGGGCGGATCACCTGAGGTTGGGAGTTCGAGACCAGCCTGACCAACATGGAGAAACCCTGTCTCTACTAAAAATACAAAAATTAGCCGGGCGTGGTGGCCCATGCCTGTAATCCCAGCTACTCGGGAGGCTGAGGCAGGAGAATCGCTTGAACCCGGGAGGTGGAGGTTGCGGTGGGCCGAGATCGCGCCAGTGCACTCCAGCCTGGGCGACAGAGCGAGACTCAGTCTCAAAAAGAAAAAGGAGAGTAGAAAGGGCTTTGAGGTAGTTAATAGAAGCAAACATTTACTGAGTTCTTACAGCAAACCGGAAAGTGTATTTTCCTTGCCATTTTCAAAGCACTCCGGAAGAGAGGTACTGTTCCACTGTACGCTGGAAGACTCTAAGGCTGAGCCACAGCTAATTTACACTCGCCCAAGAGCCCACAGCGTGAGGGAGACCACAGCTAAGGCTGACTCGAGGGGCTGTTTTTATGCACGACACCGGCTGCGATCCATTAATAGGCCCCACGGCTTATCCTACCTGTGAGAGACACCTGAGACCAGGGAGGTAAATGACTCCCCCCGTGATGCCTCCTTGAGTTCTGAGGACAGGACTGGACAAAAAGCCAGGTTCTCACAAGGCCTCCGGTTCTGCGCTTCAGGGAATGGACTGAAAAGGACAACACCCTTGCTAAGGTGATGCCGTGGGTCAACAGAAAAAGGCCCAGGCCGGGGCATGCACACCTATTCCCGCGCACCAACGGGTGCGCTGTAAGAGAAGACAAAAGGTCGCGACTGGGAGGCCGTCCCAGCGAGGCGGCTTGAGGAGACCACGTGGGGGAGCCGCGCGCCCGCCTCCCGCGCCGCCTGGCCCCGCCCCTACCTGGAAGGGCGCCGGCGCGGCCCCCGGGGGCCACGCGCCCACCGGCAAGTTTTCCTGGCCGCACGCGACATCCAGCTGCTCAGTCGGGGCCTCAGGCTTCTCCTTAAACTCCGCCATCCCACAAGGCCGTGTCGTCTTTGCCGCTTCCGCGAACATTTACCCGCCTCACGCAACGCCCACTACCCTGACAGTCCTGGGCCGCGCGGTGGATGCTGGGACTTGTGGTCCCGTGGCCCCACCGCCTCATGGGAATTGTAGTTCGTTTCTTCTCAGGAGTGGCCTGGAAGGCGCTTCCCTTCCTTGACTTTTTGGGTCTGGCTCCCGTTTTGATTTCAGCCAGAGGCACCACAGATAATTACAAAACCATGTAAG
>hsa_circ_0046002
CTCGCAACGCCCTGGTGGTCTCCTTCGCAGCCCTGGTTGCGTACTCCTTCGAGGTGACTGGATACCAGCCTTTCATCCTAACAGGGGAGACAGCTGAGGGGCTCCCTCCAGTCCGGATCCCGCCCTTCTCAGTGACCACAGCCAACGGGACGATCTCCTTCACCGAGATGGTGCAGGACATGGGAGCCGGGCTGGCCGTGGTGCCCCTGATGGGCCTCCTGGAGAGCATTGCGGTGGCCAAAGCCTTCGCATCTCAGAATAATTACCGCATCGATGCCAACCAGGAGCTGCTGGCCATCGGTCTCACCAACATGTTGGGCTCCCTCGTCTCCTCCTACCCGGTCACAGGCAGCTTTGGACGGACAGCCGTGAACGCTCAGTCGGGGGTGTGCACCCCGGCGGGGGGCCTGGTGACGGGAGTGCTGGTGCTGCTGTCTCTGGACTACCTGACCTCACTGTTCTACTACATCCCCAAGTCTGCCCTGGCTGCCGTCATCATCATGGCCGTGGCCCCGCTGTTCGACACCAAGATCTTCAGGACGCTCTGGCGTGTTAAGAGGCTGGACCTGCTGCCCCTGTGCGTGACCTTCCTGCTGTGCTTCTGGGAGGTGCAGTACGGCATCCTGGCCGGGGCCCTGGTGTCTCTGCTCATGCTCCTGCACTCTGCAGCCAGGCCTGAGACCAAGGTGTCAGAGGGGCCGGTTCTGGTCCTGCAGCCGGCCAGCGGCCTGTCCTTCCCTGCCATGGAGGCTCTGCGGGAGGAGATCCTAAGCCGGGCCCTGGAAGTGTCCCCGCCACGCTGCCTGGTCCTGGAGTGCACCCATGTCTGCAGCATCGACTACACTGTGGTGCTGGGACTCGGCGAGCTCCTCCAGGACTTCCAGAAGCAGGGCGTCGCCCTGGCCTTTGTGGGCCTGCAGGTCCCCGTTCTCCGTGTCCTGCTGTCCGCTGACCTGAAGGGGTTCCAGTACTTCTCTACCCTGGAAGAAGCAG
>hsa_circ_0032714
AACTCTATGGCTTTGACGTGCTCATAGATTCTACTCTGAAGCCATGGTTGTTGGAAGTGAATCTCTCTCCTTCTTTGGCCTGTGATGCGCCTCTGGACCTAAAGATTAAAGCCAGTATGATTTCAGATATGTTCACTGTTGTAGGATTTGTGTGCCAAGATCCTGCCCAGCGGGCATCAACTCGGCCAATTTATCCCACCTTTGAGTCTTCCAGGCGAAACCCTTTCCAGAAACCTCAGCGTTGCCGTCCACTCTCTGCCAGTGATGCGGAAATGAAAAACCTCGTGGGCTCAGCCCGGGAGAAAGGGCCAGGGAAGTTGGGTGGTTCTGTGCTTGGTCTGTCAATGGAGGAGATCAAAGTTTTACGAAGGGTGAAGGAGGAGAATGATCGGCGAGGTGGATTTATTCGCATATTTCCTACATCTGAGACATGGGAAATATATGGGTCCTACCTCGAGCATAAGACCTCAATGAACTATATGCTGGCAACACGCCTCTTCCAGGACAGAATGACTGCTGATGGAGCGCCAGAATTGAAGATAGAGAGTCTGAATTCAAAGGCCAAGCTGCATGCTGCACTTTACGAGAGGAAGCTCCTGTCTCTGGAGGTGCGAAAACGTAGACGACGGAGTAGCAGATTGAGGGCAATGAGGCCAAAATACCCAGTGATTACCCAACCAGCTGAAATGAATGTTAAAACTGAGACAGAGAGTGAAGAGGAGGAAGAAGTCGCATTAGATAATGAAGATGAAGAACAGGAGGCTTCCCAGGAGGAGTCTGCAGGATTTCTTAGAGAAAATCAAGCCAAATATACACCCTCATTGACAGCTTTGGTAGAAAATACACCCAAAGAAAATTCCATGAAAGTTCGTGAATGGAATAATAAAGGTGGACACTGCTGCAAACTTGAGACTCAGGAGCTAGAGCCTAAATTTAACCTGATGCAGATTCTTCAAGATAATGGCAATCTTAGCAAAATGCAGGCCCGAATAGCATTCTCTGCCTATCTCCAGCATGTTCAAATTCGCCTGATGAAAGACAGTGGCGGTCAGACGTTCAGTGCCAGTTGGGCTGCCAAAGAGGATGAACAGATGGAGCTGGTTGTTCGTTTCCTCAAGCGAGCATCAAATAACCTCCAGCATTCACTGAGGATGGTATTACCCAGTCGACGATTGGCACTTCTGGAACGCAGAAGAATCCTGGCCCACCAGCTGGGTGACTTTATCATTGTATACAACAAGGAAACAGAACAAATGGCTGAAAAGAAATCAAAGAAGAAAGTTGAGGAAGAAGAGGAAGATGGGGTGAATATGGAAAACTTTCAGGAGTTCATCAGACAAGCAAG
>hsa_circ_0028135
CCTGAAATCCTGCAGGACTCCCGACTCATCACCCTGTACCTCACGATGCTTGTCACCTTCACAGACACTTCAACGTGGAAAATTCTTCGGGGAAAAGGTGAAAGTCTTCGACCAGCGATGAACCACATTTGTGCAAATATAATGGGACATCTCAACCAGCATGGATTTTATTCTGTGCTGCAGATATTGTTAACCCGTGGCCTGGCAAGACCCCGTCCTTGTCTATCCAAAGGCACTTTAACAGCAGCTTTTTCTCTAGCGTTACGCCCTGTGATTGCTGCACAGTTCTCAGACAATCTGATTCGGCCGTTCCTCATCCACATCATGTCTGTGCCTGCTCTGGTGACTCATCTCAGCACAGTGACCCCTGAGCGCCTCACTGTTTTAGAATCCCATGACATGCTTCGTAAATTCATCATATTTTTAAGAGACCAAGATCGATGCCGTGATGTATGTGAAAGTTTAGAAGGATGCCATACGCTTTGTCTAATGGGCAACCTCCTACACTTGGGCTCCCTCAGCCCCAGAGTGTTAGAGGAGGAGACAGATGGGTTCGTGAGTTTGCTCACCCAGACGCTGTGCTACTGTCGGAAGTATGTGTCTCAGAAGAAGTCCAACCTGACCCACTGGCATCCTGTCCTTGGCTGGTTCTCCCAATCTGTGGATTATGGCCTTAACGAGTCAATGCACTTGATCACCAAACAGCTGCAGTTCTTGTGGGGGGTGCCTCTGATCCGGATCTTCTTCTGTGACATCCTGAGCAAGAAGCTACTGGAGAGCCAGGAGCCAGCCCACGCACAGCCAGCATCCCCTCAGAATGTGCTCCCAGTGAAGAGTCTCCTAAAGCGTGCTTTTCAAAAGTCGGCATCAGTCCGGAATATTCTCAGGCCTGTCGGGGGTAAACGGGTCGACTCTGCAGAAGTCCAGAAGGTTTGCAACATCTGTGTCCTCTACCAGACCTCGCTGACAACTCTCACACAGATTCGGCTGCAGATACTCACAGGTCTCACTTACCTTGATGACCTGCTTCCCAAACTGTGGGCATTTATCTGTGAGCTCGGGCCCCACGGAGGGTTAAAGCTCTTCTTGGAATGCCTGAACAATGACACTGAAGAGTCCAAGCAACTCTTGGCCATGCTGATGCTGTTCTGTGACTGTTCGCGGCACCTCATCAC
>hsa_circ_0127150
TATGCATGAGCCTATTATTCCTAGAGGAGCCAGGCAAGGCCCTAGTCAACTCAAGAGAACATGCAGCATTTTTGCATATGAAGATATCAAGGAAGTTCATAAAAGGAGATATCTCCTGCAGCCTATTGCTGTGGAAGTTTTCTCTGGAGATGGACGGAATTACCTCCTTGCTTTTCAGAAAGGAATCAGAAACAAAGTCTATCAAAGGTTTTTGGCTGTAGTGCCATCTCTAACGGACAGTTCAGAATCTGTATCTGGGCAACGACCAAACACGAGTGTGGAGCAGGGATCTGGGTTACTTAGCACTTTGGTTGGAGAGAAGTCTGTGACTCAGAGATGGGAGAGAGGTGAAATCAGCAACTTCCAATATTTGATGCATTTGAACACTTTGGCTGGCAGATCATATAATGATCTCATGCAGTATCCTGTCTTCCCCTGGATCCTTGCAGATTATGACTCAGAGGAGGTGGATCTTACTAATCCCAAGACGTTTAGAAACCTGGCTAAGCCAATGGGAGCACAAACAGATGAACGATTAGCTCAGTATAAGAAGCGGTATAAAGACTGGGAGGATCCTAATGGAGAAACTCCTGCATACCACTATGGGACCCACTATTCATCTGCAATGATTGTGGCCTCATACCTTGTAAGGATGGAGCCTTTCACACAGATATTCTTAAGGCTACAGGGTGGCCACTTTGACCTGGCTGACCGGATGTTTCACAGTGTGCGCGAGGCCTGGTATTCAGCGTCAAAGCACAATATGGCAGATGTAAAAGAACTTATCCCAGAGTTCTTTTATTTACCAGAATTCCTGTTCAATTCCAACAACTTTGATCTAG
>mmu_circ_0012472
AATTGCAGAATCTGTATAGAATGTGGCACACGATCTAGTACTCAGTGGCACCACAACTGTTTGATATGTGACACTTGTTATCAACAGCAGGATAATTTATGTCCTTTTTGTGGAAAGTGTTACCATCCAGAGTTACAGAAAGATATGCTGCACTGTAATATGTGTAAGAGATGGGTTCACTTAGAATGTGACAAACCAACTGATCAGGAATTGGATTCTCAGCTCAAAGAAGACTATATCTGCATGTATTGTAAACACTTAGGAGCTGAGATAGATCCCTTACATCCAGGGAATGAAGTGGAGATGCCTGAACTACCTACAGATTATGCCAGTGGAATGGAAATTGAAGGTACTGAAGATGAAGTGGTATTTCTGGAGCAGACAGTAAATAAAGATGTCAGTGATCACCAGTGCAGACCTGGAATTGTTCCAGATGCAGTTCAAGTGTACACTGAAGAGCCCCAGAAAAGTAATCCACTAGAAAGCCCTGACACAGTTGGTCTCATTACTTCTGAATCATCTGACAATAAAATGAATCCTGATTTGGCAAATGAGATTGCTCATGAGGTTGATACTGAGAAAACGGAAATGCTTTCTAAAGGGCGACATGTTTGTGAGGAAGATCAAAATGAAGACAGAATGGAAGTGACAGAAAACATCGAAGTCCTTCCACACCAAACCATTGTGCCACAAGAGGACCTGCTGCTGTCAGAGGACTCTGAGGTGGCATCTAAAGAACTAAGCCCTCCAAAATCAGCTCCTGAGACTGCTGCACCAGAAGCCTTACTGTCCCCACACAGCGAAAGGTCCTTATCTTGTAAGGAACCATTGTTGACAGAAAGAGTACAAGAAGAAATGGAACAGAAGGAAAATTCTGAATTCTCCACAGGATGTGTGGATTTTGAAATGACTCTTGCTGTTGACAGTTGTGACAAAGATAGTTCATGCCAAGGAGACAAATATGTAGAGTTACCAGCTGAGGAAGAATCAACATTCTCTTCAGCAACTGACCTGAACAAGGCAGATGTGTCTTCTTCCTCCACACTTTGTTCAGACTTGCCTTCATGTGACATGCTGCACGGTTACCCTCCAGCTTTCAACTCTGCTGCTGGAAGCATCATGCCAACAACATACATCTCAGTCACTCCAAAAATTGGCATGGGTAAACCAGCTATTACCAAAAGAAAATTTTCTCCTGGTAGACCCCGGTCCAAACAGGGGGCTTGGAGTAACCATAACACAGTGAGCCCGCCTTCCTGGGCCCCAGACACTTCAGAAGGCCGGGAAATTTTTAAACCCAGGCAGCTTTCTGGCAGTGCCATTTGGAGCATCAAAGTGGGCCGAGGGTCTGGATTTCCAGGAAAGCGGAGGCCTCGTGGTGCTGGGCTGTCAGGACGAGGTGGCAGAGGCAGGTCTAAACTAAAGAGTGGAATTGGAGCTGTTGTATTACCTGGG
>hsa_circ_0018950
CACTCCAATTATCACAGCACAGCTAGACAAGGATGACGACGCGGATTATGCTCGCCTCGTGAAAGGGAGAATTGAGAAAACCCTCTTGGGAGAGATTTCCGAGTATATTGAAGAAGTGTTTCTTCCTGATGACTGCTTTATTCTCGTCAAGCTCTCCCTGGAACGGATTAGGCTTCTGAGACTGGAAGTGAACGCTGAGACAGTGAGATATTCCATCTGCACATCCAAGCTCCGTGTGAAGCCCGGTGATGTGGCTGTTCATGGTGAGGCTGTGGTGTGTGTCACCCCCAGAGAGAACAGCAAGAGCTCCATGTACTACGTGCTGCAGTTCCTGAAAGAGGATCTCCCCAAGGTGGTGGTGCAGGGCATTCCAGAGGTGTCCAGAGCTGTCATCCACATTGACGAGCAGAGTGGAAAGGAGAAGTACAAGCTTCTGGTGGAAGGTGATAACCTGCGGGCAGTCATGGCCACACACGGTGTGAAGGGCACCCGAACCACCTCCAATAACACCTATGAGGTGGAGAAAACTCTGGGCATCGAGGCCGCCCGGACAACGATCATCAATGAAATCCAGTACACCATGGTGAACCACGGCATGAGCATCGACAGGAGGCACGTGATGCTGCTCTCCGACCTCATGACCTACAAG
>hsa_circ_0032228
TGCTCCTCCCTGATGCTGATCGAAAGCACCAGAGACTCCCTGTGCTTCACTGTCACCCACTACAAGCACAGCAAGCAGCAGTACAGCATCCAGGCCAAGACAGTGGAGGAGAAACGGAACTGGACTCACCACATCAAGAGGCTCATCCTAGAGAACCACCATGCCACCATTCCCCAGAAGGCCAAGGAAGCCATCTTGGAAATGGATTCCTATTATCCCAATCGGTACCGCTGCAGCCCAGAGCGGCTGAAGAAGGCTTGGTCCTCCCAGGATGAGGTGTCCACCAATGTGCGCCAGGGGCGCCGGCAATCTGAGCCAACCAAACACCTGCTCAGGCAACTCAACGAGAAAG
>hsa_circ_0134376
TGCTGGCCAAGAACAGCAAGCCGATCCACACGACCATCCTGAACCCACACGTGCACGTCATTGGAGAGGATGCCGCCTGCATCGCTTACATCCGGCTCACGCAGTACATTGACGGGCAGGGCCGGCCCCGCACCAGCCAGTCTGAGGAGACCCGCGTGTGGCACCGCCGCGACGGCAAGTGGCAGAACGTGCACTTCCACTGCTCGGGCGCGCCTGTGGCCCCGCTGCAGTGAAG
>hsa_circ_0058365
GATGACAGCGCCACTGACCCGCGGGCGGCCGGCGAGCCGCGGCAGATTCCGGGGTCGGCCCCGGCAGACAGGCTGCGGGGCTCGACTCTGCGGGAGCGCCTAAGGCATTGGCAATCTGGGGCTCAGGCTGTGCAGTTCTGGGTCCTCGGCCGCCCACAGGCGTCGGCGAAAGGCTGCCGCCCCGGCCGGGGACCAGGAAGCGTCAGGCAGCTGGCAAGGGCTCCCCGGGGACGCGCCACAGCCTCACAGCCGGCCCGAGTCTCCTGGGAGGCAGGGCTGGAAGGGCAGGGGTGAAGGCCAGCTGTGGCCGCTTGGGAAGGACCGCCTCGCCTGCTCCCGACCTAAGTCAGAACACCTGGATGACCGGTGCCTCCAGGACGCAGGTGCAGGTGAGACTCGCCCTGCCACAGCACCCTGCATCTCCGCGGAGGCCCTCGGGAGCCCAGCGTGTCTGCTCAAAACGAGGAAAGAATGGTTAAAGCCCGAATCGCGACTCTTAATCCCAGCGGGACAGGTGAGGGACCCCCGCGCAGCTTGGGGAGGGTACCAGGCCAGGCTCCGCCCCTCGGGGGGGCCGCTTACCCTCCCGGGAGGCGTGGCCTGCGGGCCGCCCAGCCTCTAGTGGGCGAGCGGGGAACGCGGGCCCCGCCCCCCCCCCGCCTATAAGGGCGGTGCGGCACTGCAGCTAGCGCAGTTCTCACTGAGACCTGTCACCCCGACTCAACGTGAGACGCACCGCCCGGACTCACCATGCGTGAATGCATCTCAGTCCACGTGGGGCAGGCAGGTGTCCAGATGGGCAATGCCTGCTGGGAGCTCTATTGCTTGGAACATGGGATTCAGCCTGATGGGCAGATGCCCAGTGACAAGACCATTGGTGGAGGGGACGACTCCTTCACCACCTTCTTCTGTGAAACTGGTGCTGGAAAACACGTACCCCGGGCAGTTTTTGTGGATCTGGAGCCTACGGTCATTG
>hsa_circ_0103011
AATAATCTTGGATGAAGCTGCTTTACATCTATCTGACAAATGCAATACTGTCACTATAAATCTGAGTAGAGATTATGTTCGTGTGATGGATATGGGGCTTTTGGAGTTAACCATAACTGCAGTGAAGTCTGATTCTGATGGAGAGCAAACTGAGCCCCGCTTTGAGTTACACTGTTCCAGCGATGTTGTCCATATCAGAACGTGCTCAGACTCTTGTGCTGCGTTAATGAATCTCATTCAGTACATTGCAAGCTATGGTGACTTGCAGACACCTAACAAGGCAGATATGAAGCCTGGAGCCTTTCAAAGAAGGTCTAAGGTAGATTCCAGTGGTCGATCATCCTCACGTGGTCCAGTACTTCCTGAAGCAGATCAACAAATGTTACGAGATCTGATGAGTGATGCTATGGAGGAGATCGACATGCAACAAGGCACCTCGTCAGTAAAACCACAGGCTAATG
>mmu_circ_0015021
CCTGCAGGGATCTTGTGGCTCCTGTCAGTGATCGGAAACTGAATACAGTAGTCCAGATCTCAGTAATCCACCCGGTGGAGCAGACCCTGACGAGGTACTCCAGCACAGAAATTGTGGAGGGAACAAAAGACCCACTGTTCCTAACGGGTGTCACATTCCCACCGGACTACCCCATCTATGAAGAGACAAGAATAAAACTGACAGTCTACGATGTCAAGGATAAGTCTCATGATACT
>hsa_circ_0125771
AAAATGGCTCTCTCTACATAGTAATGGATTACTGTGAGGGAGGGGATCTGTTTAAGCGAATAAATGCTCAGAAAGGCGTTTTGTTTCAAGAGGATCAGATTTTGGACTGGTTTGTACAGATATGTTTGGCCCTGAAACATGTACATGATAGAAAAATTCTTCATCGAGACATTAAATCTCAGAACATATTTTTAACTAAAGATGGAACAGTACAACTTGGAGATTTTGGAATTGCTAGAGTTCTTAATAGTACTGTAGAGCTGGCTCGAACTTGCATAGGGACCCCATACTACTTGTCACCTGAAATCTGTGAAAACAAACCTTACAATAATAAAAGTGACATTTGGGCTCTGGGGTGTGTCCTTTATGAGCTGTGTACACTTAAACATGCTTTTGAAGCTGGCAGTATGAAAAACCTGGTACTGAAGATAATATCTGGATCTTTTCCACCTGTGTCTTTGCATTATTCCTATGATCTCCGCAGTTTGGTGTCTCAGTTATTTAAAAGAAATCCTAGGGATAGACCATCAGTCAACTCCATATTGGAGAAAGGTTTTATAGCCAAACGCATTGAAAAGTTTCTCTCTCCTCAGCTTATTGCAGAAGAATTTTGTCTAAAAACATTTTCGAAGTTTGGATCACAGCCTATACCAG
>hsa_circ_0054535
GACAAGGATAGTGGGAAAACCTCTGTGGTTGTCGGGACATGGAACCAAGAAGAGCATATTGAATGGGCTAAGAAGAATACTGCTAGAGCTTATCATCTTCAAGACGATGGTACCCAGACAGTCAGGATGGTGTCACATTTTTATGGAAATGGAGATATTTGTGATATAACTGACAAACCAAGACAGGTGACTGTAAAACTAAAGTGCAAAGAATCAGATTCACCTCATGCTGTTACTGTATATATGCTAGAGCCTCACTCCTGTCAATATATTCTTGGG
>mmu_circ_0006903
GGCACGCTTATAGAGAAACATACAGCACTTGGTTGATGCTCTTTGAATGCTTTTCTGTGGCCATGAACAGATTTTTTTAAAACATGGAGTGATTTGAAGGTCAACAAAATAAACTGATTTGACGCTGCCATGAGAGTCTAGAACTTGGGATATTTATGGATAAAGTAATGGCAGTACGTTCAGTCAGGGTTGATCTGCTTTGTGGGGTAT
>hsa_circ_0050368
CTGCTGCTGCTGCACTACAAGGCCAGCGCGGAAGTGCAGGACAACAATGGGAATACGCCACTCCACCTGGCCTGCACCTACGGCCACGAGGACTGTGTGAAGGCTCTGGTTTACTACGACGTGGAGTCGTGCAGACTTGACATTGGCAATGAGAAAGGAGACACCCCTCTACACATTGCTGCCCGCTGGGGCTACCAAGGCGTCATAGAGACATTGCTGCAGAACGGAGCGTCCACCGAGATCCAGAACAGACTGAAGGAGACGCCCCTCAAGTGTGCATTAAACTCAAAGATTCTGTCTGTAATGGAAGCCTATCACCTGTCCTTCGAGAGGAGGCAGAAGTCGTCCGAGGCCCCTGTGCAGTCCCCGCAGCGCTCCGTGGACTCCATCAGCCAAGAGTCCTCCACTTCCAGCTTCTCCTCCATGTCAGCCAGCTCAAGGCAGGAGGAGACCAAGAAGGACTACAGAGAGGTAGAAAAACTTTTGAGAGCAGTTGCTGATGGAGATCTAGAAATGGTGCGTTACCTGTTGGAATGGACAGAGGAGGACCTGGAGGATGCGGAGGACACTGTCAGTGCAGCGGACCCCGAATTCTGTCACCCGTTGTGCCAGTGCCCCAAGTGTGCCCCAGCTCAGAAGAGGCTGGCGAAGGTTCCTGCCAGTGGGCTTGGTGTGAACGTGACCAGCCAGGACGGCTCCTCCCCGCTGCATGTCGCCGCCCTGCACGGCCGGGCGGACCTCATCCCCCTCCTGCTGAAGCACGGGGCCAACGCAGGTGCCAGGAACGCAGACCAAGCCGTCCCGCTCCACCTGGCCTGCCAGCAGGGCCACTTTCAGGTGGTGAAGTGTCTGTTAGATTCGAATGCAAAACCCAATAAGAAGGACCTCAGTGGAAACACGCCCCTCATTTACGCCTGCTCCGGTGGCCATCACGAGCTTGTGGCACTGCTGCTACAGCACGGGGCCTCCATTAACGCTTCTAACAATAAGGGCAACACAGCGCTGCACGAGGCTGTGATTGAAAAGCACGTCTTCGTGGTAGAGCTGCTTCTGCTCCACGGAGCGTCAGTTCAGGTGCTGAACAAGCGGCAGCGCACGGCTGTAGACTGTGCTGAACAG
>hsa_circ_0022865
TTGGAGACCTTCCCCAGACGCCTCCAGGGGCTGTCCCAGACCCCTCTCTTGCCAGTACAGACTCTTCAGAGCCTTCTCCCCTGGCTGGAGATGGAGCGCCCTGGAGTGGGAGCAGCATGGCTGACACTCCCATGAGCCCCCTGCTGAAGGGGAGCCTCAGCCAGGAGCTGAGCAAGAGCTTCCTGACCCTGACCCAGCCTGACCGGGCCCTGGTGAGGACCAGCAGTCGACGGGAACAACGCAGGGGGGCAGGTGGCTATCAGCCCCTTGACCGGCGGGGCTCAGGGGAGCCCACGCCCCAGAAAGCCGGCTCCTCAGACTCCTGCTTCAGCGGCACTGACAGGGAGACATTGAGCAGCTTCAAGAGTGAGAAGACCAACTCCACCCATCTGGACAGCCCCCCAGGGGGGCCAGCCCCTGAGGGCAGCGACACAGACCCACCCTCTGAGGCTGAGCTGCCTGCCTCACCAGACGCCGGGGTCCCCTCAGATGACACGCTGCGTTCCTTTGACACGGTCATTGGAGCAGGGACGCCACCGGGCCTGGCTGAGCCGCTCCTGGTCGTGCGGCCCAAGGACTTGGCCCTGCTACGGCCTAGCAAACGGCAGCCACCCCTGCGAAGACACTCTCCACCTGGCCGTGCCCCTCGACGGCCCCTGCTTGAAGGTGGGGGCTTCTTTGAGGATGAAGACACTAGTGAGGGCAGTGAACTGAGCCCGGCCTCCAGTCTCCGATCGCAGCGCCGCTACAGTACTGACAGCTCCTCTTCTACTTCCTGCTACTCCCCTGAGAGCTCCCGGGGTGCAGCAGGGGGACCCCGGAAGCGGAGGGCCCCCCATGGGGCTGAGGAGGGAACTGCTGTGCCCCCCAAGCGGCCATATGGGACCCAGCGGACGCCTAGTACCGCCAGCGCTAAAACACATGCCCGTGTGCTGAGCATGGATGGGGCTGGGGGTGATGTTCTGAGGCCCCCACTGGCTGGCTGCAAGGCAGAGCTGGAGGCCCAGGTTGGGGTGGAGCAGGCTGCTAGTGAGCCTGTTGTGCTGCCTGCTGAGGCGCGAAGGGGACCCGCTGCCAACCAGCCCGGCTGGCGGGGGGAGCTGCAGGAGGAAGGTGCTGTGGGGGGAGCGGCCGAGGAGACTGGCAGGCGGGACCGCTCAAGCAGTGTGAGGCGGACCCAGGCCATTCGGAGACGCCACAATGCAGGCAGCAACCCCACCCCTCCAGCCTCTGTCATGGGCTCGCCGCCCAGCAGCCTGCAGGAAGCTCAGCGGGGCCGGGCTGCCTCCCACTCCCGGGCGCTGACGCTGCCCTCTGCGCTGCATTTCGCCTCTTCACTGTTGCTCACCCGGGCCGGTGCCAATGTGCATGAGGCCTGCACCTTTGATGACACTTCTGAGGGTGCTGTGCACTATTTCTACGATGAGAGCG
>hsa_circ_0088698
GACACTATTGAGGACAAACTTGACACCAAACACTACCCTTATATCTCTACCCGTTCCTCTGCCTCCTTCAGCACCACCGCCGTCAGCGCCCGCTATGGGCACTGGCATAAGAACAAGGCCCCAGGCGAGTACCGCAGTGGCCCCCGCCTCATCATTTTCATCCTTGGGGGTGTGAGCCTGAATGAGATGCGCTGCGCCTACGAGGTGACCCAGGCCAACGGAAAGTGGGAGGTGCTGATAG
>hsa_circ_0078817
TCCAGCATGAGTGCATCCCTCAGGCCATTCTGGGAATGGATGTCCTGTGCCAGGCCAAGTCGGGCATGGGAAAGACAGCAGTGTTTGTCTTGGCCACACTGCAACAGCTGGAGCCAGTTACTGGGCAGGTATATTTGGGGAGAGTGCTGGGGAGGGGATTTTGGTTAGGACTATAAGGGAAGGGTGTTTTTGTCCTAACTACATGATGCTTGCAGAGCCATGAGCACATGACCTCTGTTACCCTTGACAACCTGACAGCTGTGGGGGATGTTCTGTCGCAAGCGTGGGGTTCATGATTTAGATCACAGAATTGAAGTCATTTATTATCGGCCCAGGTGTGTTTTTGTGACAGTCACTTCCCTAGAGGGGATAATGAAGAGCTACATTTACCATATGTCTCCGTATACTTCCTGCCTAAGGTGTCTGTGCTGGTGATGTGTCACACTCGGGAGTTGGCTTTTCAGATCAGCAAGGAATATGAGCGCTTCTCTAAATACATGCCCAATGTCAAG
>hsa_circ_0005522
GGTGGAATAATTAATGATAGTTCTGAATTAATTGGTCCTGCTGAAGCTCACTCAGATTCCCTCATTGATACCTTTCCTGAGTGTAGTACGGAAGGCTTCTCCAGTGACAGTGATCTGGTATCTCTTACTGTTGATGTGGATTCTCTTGCTGAGTTAGATGATGGAATGGCTTCCAATCAAAATTCTCCCATTAGAACTTTTGGTCTCAATCTTTCTTCGGATTCTTCAGCACTAGGGGCTGTTGCTTCTGACAGTGAACAGAGCAAAACAGAAGAAGAACGGGAAAGTCGTAGCCTCTTTCCTGGCAGTTTAAAGCCGAAGCTTGGCAAGAGAGATTATTTGGAGAAAGCAGGAGAATTAATAAAGCTGGCTTTAAAAAAGGAAGAAGAAGACGACTATGAAGCTGCTTCTGATTTTTATAGGAAGGGAGTTGATTTACTCCTAGAAGGTGTTCAAG
>hsa_circ_0036299
GCCGCCTGGCCATCCGGTACAGAATGTATTGCCAAGTACAACTTCCACGGCACTGCCGAGCAGGACCTGCCCTTCTGCAAAGGAGACGTGCTCACCATTGTGGCCGTCACCAAGGACCCCAACTGGTACAAAGCCAAAAACAAGGTGGGCCGTGAGGGCATCATCCCAGCCAACTACGTCCAGAAGCGGGAGGGCGTGAAGGCGGGTACCAAACTCAGCCTCATGCCTTGGTTCCACGGCAAGATCACACGGGAGCAGGCTGAGCGGCTTCTGTACCCGCCGGAGACAGGCCTGTTCCTGGTGCGGGAGAGCACCAACTACCCCGGAGACTACACGCTGTGCGTGAGCTGCGACGGCAAGGTGGAGCACTACCGCATCATGTACCATGCCAGCAAGCTCAGCATCGACGAGGAGGTGTACTTTGAGAACCTCATGCAGCTGGTGGAGCACTACACCTCAGACGCAGATGGACTCTGTACGCGCCTCATTAAACCAAAGGTCATGGAGGGCACAGTGGCGGCCCAGGATGAGTTCTACCGCAGCGGCTGGGCCCTGAACATGAAGGAGCTGAAGCTGCTGCAGACCATCGGGAAGGGGGAGTTCGGAG
>hsa_circ_0123492
TACCTAGGTGCTGATATGGAAGAATTTCATGGCAGGACTTTGCACGATGACGACAGCTGTCAGGTGATTCCAGTTCTTCCACAAGTGATGATGATCCTGATTCCCGGACAGACATTACCTCTTCAGCTTTTTCACCCTCAAGAAGTCAGTATGGTGCGGAATTTAATTCAGAAAGATAGAACCTTTGCTGTTCTTGCATACAGCAATGTACAGGAAAGGGAAGCACAGTTTGGAACAACAGCAGAGATATATGCCTATCGAGAAGAACAGGATTTTGGAATTGAGATAGTGAAAGTGAAAGCAATTGGAAGACAAAGGTTCAAAGTCCTTGAGCTAAGAACACAGTCAGATGGAATCCAGCAAGCTAAAGTGCAAATTCTTCCCGAATGTGTGTTGCCTTCAACCATGTCTGCAGTTCAATTAGAATCCCTCAATAAGTGCCAGATATTTCCTTCAAAACCTGTCTCAAGAGAAGACCAATGTTCATATAAATGGTGGCAGAAATACCAGAAGAGAAAGTTTCATTGTGCAAATCTAACTTCATGGCCTCGCTGGCTGTATTCCTTATATGATGCTGAGACCTTAATGGACAGAATCAAGAAACAGCTACGTGAATGGGATGAAAATCTAAAAGATGATTCTCTTCCTTCAAATCCAATAGATTTTTCTTACAGAGTAGCTGCTTGTCTTCCTATTGATGATGTATTGAGAATTCAGCTCCTTAAAATTGGCAGTGCTATCCAGCGACTTCGCTGTGAATTAGACATTATGAATAAATGTACTTCCCTTTGCTGTAAACAATGTCAAGAAACAGAAATAACAACCAAAAATGAAATATTCAG
>mmu_circ_0009009
TTTGTTGCAGATCCTTGTGCCAGCAACCCTTGTCACCATGGTAACTGCAGCAGCAGCAGCAGCAGCAGCAGCGACAGCTACCTCTGCATTTGCAACGACGGCTATGAAGGTCTTAACTGTGAACAACCACTTCCCAGTATTCCAACCTCTGGCTGGACAGAGTCCACGGCACCCAGACAGCTTCAGCCTGTCCCCGCCACCCAGGAGCCTGACATAATCCTGCCCCGCTCTCAGGCAACCGTGACACTGCCAACTTGGCAGCCAAAAACAGGGCAGAAAGTTGTAGAAATGAAATGGGATCAAGTAGAGGTGGTCCCTGATGTTGCCTGTGGGAATGCCAGTTCCAACAACTCTGCGGGTGGCCGCCTAGTGTCTTTTGAAGTGCCACAGAACACCTCTGTAAAGATTCGGCAGGATGCCAATTCTTTGCTGATCTTGCTGTGGAAGGTCACAGCCACAGGCTTTCAACAGTGTTCCCTCATAGATGGTCGAAGTGTGACACCCCTCCAGGCTCCAGGGGGCCTTGTCCTGCTAGAGGAGATGCTGGCCTTGGGACCCAACCACTTCATTG
>hsa_circ_0060740
ATACCGTCATGAATTTAAGTCAAACGAGTTATGGACTGAAATTAAGCTTGTTCTGGATGCCTTTGCTTTGCCTTTGACTAATCTTTTTAAGGCCACTATTGAACTCTGCAGTACCCATGCAAATGATGCCTCTGCCCTGAGGATTCTGTTTTCTTCCCTGATCCTGATCTCAAAATTGTTCTATAGTTTAAACTTTCAGGATCTCCCTGAATTTTTTGAAGATAATATGGAAACTTGGATGAATAATTTTCATACTCTCTTAACATTGGATAATAAGCTTTTACAAACTGATGATGAAGAGGAAGCCGGCTTATTGGAGCTCTTAAAATCCCAGATTTGTGATAATGCCGCACTCTATGCACAAAAGTACGATGAAGAATTCCAGCGATACCTGCCTCGTTTTGTTACAGCCATCTGGAATTTACTAGTTACAACGGGTCAAGAGGTTAAATATGATTTGTTGGTAAGTAATGCAATTCAATTTCTGGCTTCAGTTTGTGAGAGACCTCATTATAAGAATCTATTTGAGGACCAGAACACGCTGACAAGTATCTGTGAAAAGGTTATTGTGCCTAACATGGAATTTAGAG
>hsa_circ_0136093
CTTCTCAGCAGTGGAAGCCGATACCTCATTCGATCAGATGATATGATAGAAACAGTTTACAACGACAGAGGAGAGATTGTTAAAACCAAAGAACGCCGAGTCTTCATGTTAAATGATGTGTTAATGTGTGCCACCGTCAGCTCACGCCCCTCTCATGACAGCCGTGTGATGAGCAGCCAGAGGTACTTGCTGAAGTGGAGCGTTCCACTGGGACATGTGGACGCCATCGAGTATGGCAGCAGCGCAGGCACGGGCGAGCACAGCAGGCACCTTGCCGTTCACCCGCCGGAGAGCCTGGCCGTGGTTGCTAACGCGAAACCAAACAAAGTTTACATGGGGCCAGGACAACTGTATCAAGATTTACAAAACTTGTTGCATGACTTAAATGTAATTGGCCAAATCACTCAGCTGATAGGAAACCTTAAAGGAAACTATCAGAACTTAAACCAGTCAGTAGCCCATGACTGGACATCAGGTTTACAAAGGCTTATTTTGAAGAAAGAAGATGAAATCAGAGCTGCGGACTGCTGCAGAATTCAGTTACAGCTTCCCGGGAAGCAGGACAAATCTGGGCGACCGACGTTCTTTACAGCTGTGTTCAATACGTTCACCCCTGCCATCAAGGAGTCCTGGGTCAACAGCTTACAGATGGCCAAGCTCGCCCTAGAAGAGGAGAACCACATGGGCTGGTTCTGTGTGGAAGACGATGGGAATCACATTAAAAAGGAGAAGCATCCTCTCCTCGTCGGACACATGCCCGTGATGGTGGCCAAGCAGCAGGAGTTCAAG
>hsa_circ_0007273
GTGGTACAAGCTGCACTCCAAGCCAGGCAAGAAGGAGAAGGAACGCGGCGAGATTGAAGTCACCATCCAGTTCACGCGCAACAACCTGAGCGCCAGTATGTTTGACCTGTCCATGAAGGACAAGCCAAGGTCTCCCTTCAGCAAGATCAGGGACAAGATGAAGGGCAAGAAGAAGTATGATCTGGAATCTGCCTCTGCCATCCTCCCAAGCAGCGCCATAGAGGATCCTGACCTGGGCAGCCTGGGCAAGATGGGCAAAGCCAAAGGCTTCTTCCTCCGCAACAAGCTGCGCAAGTCGTCCCTGACCCAGTCCAACACCTCGCTGGGCTCGGACAGCACCCTGTCCTCAGCCAGCGGGAGCTTGGCCTACCAGGGACCTGGCGCCGAACTCCTCACCCGCTCACCAAGCCGTAGCAGCTGGCTGTCCACTGAAGGGGGCAGGGACTCTGCACAGTCCCCCAAGCTGTTCACCCATAAGAGGACCTACAGCGATGAGGCCAACCAGATGCGAGTGGCTCCTCCTCGGGCCCTTCTGGACCTTCAGGGCCACCTGGATGCTGCCTCCCGCTCTTCGCTCTGTGTCAATGGGAGCCACATTTACAATGAGGAGCCCCAGGGCCCTGTGCGGCACCGCAGCTCCATCTCGGGCTCGCTTCCATCCTCTGGCTCCTTGCAAGCTGTCTCTTCCCGGTTCTCCGAGGAGGGGCCTCGTTCCACAGATGACACCTGGCCCAGAGGCAGTCGTAGCAACAGCAGCTCAGAGGCAGTGCTTGGACAGGAGGAGCTGAGTGCTCAGGCTAAAGTCCTGGCCCCTGGGGCCAGCCACCCTGGAGAGGAGGAGGGGGCCCGGCTACCAGAGGGCAAGCCAGTCCAGGTTGCCACACCCATAGTGGCCTCCTCTGAGGCTGTGGCAGAGAAGGAGGGAGCCCGGAAGGAGGAACGCAAGCCCCGGATGGGTCTCTTCCACCACCACCACCAAGGCCTAAGTCGGAGCGAGTTGGGTCGCCGAAGCTCTCTGGGGGAAAAGGGGGGTCCCATCCTGGGGGCCTCCCCACATCACTCATCCAGTGGGGAGGAAAAGGCCAAGAGTAGCTGGTTTGGCTTGAGAGAAGCCAAGGACCCGACTCAGAAACCCAG
>hsa_circ_0116055
TTTAGCCCGATGGCCAAAGGCTCTCAAAGATACATGGTTTCCACTGGTGCTGATGGGACAGTTTGCTTTTGGCAATGGGATTTAGAATCCTTAAAATTTAGCCCACGTCCCCTGAAGTTCACTGAAAAGCCTAGGCCAGGCGTTCAAATGCTTTGTTCTTCTTTTAGTGTTGGTGGTATGTTTTTAGCCACAGGTAGTACTGATCATGTAATCAGAATGTATTTTTTGGGTTTTGAAGCACCCGAAAAAATCGCAGAACTTGAAAGCCACACTGATAAAGTAGATAGTATCCAATTTTGTAACAATGGTGATCGGTTCCTAAGTGGTAGCAGAGATGGAACAGCACGGATTTGGAGATTTGAGCAGTTAGAATGGAGGAGCATTTTATTGGATATGGCTACCAGAATCTCAGGGGACTTATCTTCCGAAGAGGAAAGGTTTATGAAACCTAAAGTAACAATGATAGCTTGGAATCAAAATGATAGCATTGTTGTCACAGCTGTGAATGATCATGTCCTCAAAGTGTGGAATTCTTACACTGGACAACTGCTTCATAACTTAATGGGACATGCTGATGAAGTATTTGTTCTGGAGACACATCCCTTTGATTCCAGAATTATGTTATCTGCAGGACATGATGGCAGCATATTTATATGGGATATTACAAAAGGTACCAAGATGAAACATTATTTTAATATGATTGAAGGACAAGGACATGGAGCTGTGTTTGACTGTAAGTTTTCACAGGATGGACAGCATTTTGCCTGTACAGATTCTCATGGGCACCTTCTGATATTTGGTTTTGGATGCAGCAAACCATATGAAAAGATTCCTGATCAGATGTTCTTCCATACTGACTATCGACCACTTATTAGAGATTCTAATAATTATGTCTTAGATGAGCAAACTCAGCAGGCTCCTCATCTTATGCCTCCACCATTCTTGGTAGATGTAGATGGAAATCCTCATCCAACCAAGTATCAGAGATTAGTACCAGGCCGAGAAAATTCTGCAGATGAACATTTGATTCCACAGCTGGGCTATGTGGCAACAA
>mmu_circ_0008325
ATGTTTTGGAATGTTATTAAGCCCAGGTCGAAACGTGAAGAACAGTGACATGCATTTACTGGATATGGAGTCCATGGGAAAGAGCTATGATGGGAGAGCTTACGTCATCACGGGCATGTGGAACCCCAACGCACCAATATTTCTGGCTCTTAATGAAGAAACGCCCAAAGATAAACGGGTGTACATGACCGTTGCAGTGGACATGGTGGTCACAGAGGTGGTGGAGCCAGTCCGTTTTCTCCTGGAGACAGTAGTTCGTGTATACCCTGCAAATGAGAGATTTTGGTATTTCAGCAGAAAGACTTTCACAGAGACTTTCTTCATGAGGTTGAAACAG
>hsa_circ_0058790
GGCGCTCGGAGCGGGCTCCGCGGCTTGCAAGGCGCCTGCGACTCGGTCCCAGGTCGGCGGGCGGCGCACGGCGGGCTCGCGCGGGGGCCCCGGCGCGCCGGGCGGCGCAGTACGCAGCGCGCGGACCCACGCCACGGCCAGGAGCCCAGAGCAGCGCGGCCACACTGCCCAGGGGTCGGCCCTCGGCCCCGGCGCTCGGAGCGCGGCGGCTGCCTGGGCTTTAATGGCTGCTCCGCGGAGCAGCGCCTAGGGCTGGAAGGCGGCTGCGGCTCAGGAAGTCACCCGAGCAAGCCTCCTTCGGGGCCGGCCGCACCCGCCGCGGCGCGCTCCATGGGGGCGCGCTCCCCCCGGGCGGCCCGCTGACCCGGGACGCCGGGGCCCGCTCGCTCGCCGGCCGCGCGTCCCGGCCATGAACTGAGCCCGCGGGCCAGCCCCGCGCCTGCTCCGCCCGCGCCTTTCTTCTCGCGCCTCCTCCGCCCGCCGCCGGCGGGCCCGGCTCCCCGGGGGCTGCGGCGCCCCGGGCTCGGCGGCCCGCGGGCCCCGGGGCGCGGGGCGGCGGCGGCGGGGGGCGCGCGGCTCCGGGCGCGGCGCCTGCACCATGAACTACCAGCAGCAGCTGGCCAACTCGGCTGCCATCCGGGCCGAGATCCAGCGCTTCGAGTCGGTCCACCCCAACATCTACTCCATCTACGAGCTGCTGGAGCGCGTGGAGGAGCCGGTGCTGCAGAACCAGATCCGGGAGCACGTCATCGCCATCGAAGATGCCTTCGTGAACAGCCAGGAATGGACGCTGAGTCGATCTGTCCCGGAGCTCAAAGTGGGAATTGTGGGTAACTTGGCCAGCGGCAAGTCTGCCCTGGTGCACCGGTACCTGACGGGCACATATGTCCAGGAGGAGTCTCCGGAAGGTGGCAGGTTCAAGAAAGAGATTGTCGTTGATGGACAGAGCTATCTGCTGCTGATCAGAGATGAAGGGGGCCCCCCGGAGGCGCAGTTTGCCATGTGGGTGGACGCTGTTATATTTGTCTTCAGCTTGGAGGATGAAATAAGTTTCCAGACCGTTTACCACTACTACAGTCGAATGGCCAACTATCGGAACACGAGCGAGATTCCTCTGGTTCTGGTGGGAACCCAGGATGCCATAAGTTCTGCTAACCCGAGGGTCATCGATGACGCCAGGGCGAGGAAGCTCTCCAACGACCTGAAACGGTGCACGTACTACGAGACGTGTGCTACATACGGGCTGAATGTGGAGAGGGTCTTCCAGGACGTTGCCCAGAAGATTGTTGCCACAAGGAAGAAGCAGCAGCTGTCCATAGGACCCTGCAAGTCGCTACCTAATTCTCCCAGCCATTCCTCCGTCTGTTCCGCGCAGGTGTCTGCCGTGCACATCAGCCAGACAAGTAATGGAGGTGGGAGTTTAAGCGACTATTCCTCCTCCGTTCCATCGACTCCCAGCACCAGCCAGAAGGAACTTCGGATCGATGTTCCTCCCACTGCCAACACGCCCACGCCCGTTCGCAAGCAGTCTAAGCGCCGGTCCAACCTGTTCACCTCTCGGAAAGGGAGCGACCCAGACAAAGAGAAGAAAGGCCTGGAGAGTCGTGCGGACAGCATTGGGAGCGGCCGAGCCATCCCAATTAAACAG
>hsa_circ_0094209
GTCACTGGAAGGACTGAGCGCATTCAGGAGCCTGGAGGAACTCATCTTGGACAACAATCAGCTGGGGGACGACCTTGTGTTGCCAGGGTTACCCAGACTGCATACCTTAACCCTCAACAAGAACCGAATCACTGATTTGGAGAACCTGCTGGATCACTTGGCAGAAGTGACACCAGCTCTGGAGTACCTCAGTCTGCTGGGCAACGTGGCCTGTCCCAACGAGCTGGTCAGCTTGGAAAAGGATGAGGAAGACTACAAGAGATACAGATGCTTTGTTCTGTACAAGCTGCCCAACTTGAAATTTCTGGATGCCCAGAAAGTAACCAGACAAGAACGAGAGGAGGCGTTGGTCAGAGGAGTCTTCATGAAGGTGGTGAAGCCCAAG
>hsa_circ_0016869
CCCCCTTTTGACTGGACAAATTTTGGAGAGAATTGCCACAGAATTTAATCAGTTACAGTTTCATGCTGTTCAAAGCAAAGGCATGCCTCTTTTGGACAAAGTAAGACCGCGTATAGCTGGCATTACAGCCATGTTACAGCAGTCACTGGAAGGTCTCCTATTAGAAGGCCTTCAGACGTCTGACGTCGATATAATACGGCACTGCTTGCGGACTTACGCCACGATTGACAAGACACGGGACGCGGAGGCCTTAGTTGGCCAAGTACTAGTGAAACCATACATAGACGAG
>hsa_circ_0057395
GGAAGTCAAGGAGAAAGTGGTCGACCAGGTCCTCCTGGGCCATCTGGTCCCCGAGGTCAGCCTGGTGTCATGGGCTTCCCCGGTCCTAAAGGAAATGATGGTGCTCCTGGTAAGAATGGAGAACGAGGTGGCCCTGGAGGACCTGGCCCTCAGGGTCCTCCTGGAAAGAATGGTGAAACTGGACCTCAGGGACCCCCAGGGCCTACTGGGCCTGGTGGTGACAAAGGAGACACAGGACCCCCTGGTCCACAAGGATTACAAGGCTTGCCTGGTACAGGTGGTCCTCCAGGAGAAAATGGAAAACCTGGGGAACCAGGTCCAAAGGGTGATGCCGGTGCACCTGGAGCTCCAGGAGGCAAG
>hsa_circ_0104042
CTGTAAAATTTGGCCGAATGTCAAAAAAGCAGAGAGACAGCTTGTATGCAGAAGTACAGAAACACCGGATGCAGCAGCAGCAGCGCGACCACCAGCAGCAGCCTGGAGAGGCTGAGCCGCTGACGCCCACCTACAACATCTCGGCCAACGGGCTGACGGAACTTCACGACGACCTCAGTAACTACATTGACGGGCACACCCCTGAGGGGAGTAAGGCAGACTCCGCCGTCAGCAGCTTCTACCTGGACATACAGCCTTCCCCAGACCAGTCAGGTCTTGATATCAATGGAATCAAACCAGAACCAATATGTGACTACACACCAGCATCAGGCTTCTTTCCCTACTGTTCGTTCACCAACGGCGAGACTTCCCCAACTGTGTCCATGGCAGAATTAGAACACCTTGCACAGAATATATCTAAATCGCATCTGGAAACCTGCCAATACTTGAGAGAAGAGCTCCAGCAGATAACGTGGCAGACCTTTTTACAGGAAGAAATTGAGAACTATCAAAACAAGCAGCGGGAGGTGATGTGGCAATTGTGTGCCATCAAAATTACAGAAGCTATACAGTATGTGGTGGAGTTTGCCAAACGCATTGATGGATTTATGGAACTGTGTCAAAATGATCAAATTGTGCTTCTAAAAGCAGGTTCTCTAGAGGTGGTGTTTATCAGAATGTGCCGTGCCTTTGACTCTCAGAACAACACCGTGTACTTTGATGGGAAGTATGCCAGCCCCGACGTCTTCAAATCCTTAGGTTGTGAAGACTTTATTAGCTTTGTGTTTGAATTTGGAAAGAGTTTATGTTCTATGCACCTGACTGAAGATGAAATTGCATTATTTTCTGCATTTGTACTGATGTCAGCAGATCGCTCATGGCTGCAAGAAAAGGTAAAAATTGAAAAACTGCAACAGAAAATTCAGCTAGCTCTTCAACACGTCCTACAGAAGAATCACCGAGAAGATGGAATACTAACAAAG
>hsa_circ_0011219
TTTGGCAGTCTTGAACAGAAGCTGGCTTTGGCAGAACGGATTCGAGGCCACGTCCTGTCATTGGCACTACAGATGTATGGCTGCCGTGTTATCCAGAAAGCTCTTGAGTTTATTCCTTCAGACCAGCAGGTAATTAATGAGATGGTTCGGGAACTAGATGGCCATGTCTTGAAGTGTGTGAAAGATCAGAATGGCAATCACGTGGTTCAGAAATGCATTGAATGTGTACAGCCCCAGTCTTTGCAATTTATCATCGATGCGTTTAAGGGACAGGTATTTGCCTTATCCACACATCCTTATGGCTGCCGAGTGATTCAGAGAATCCTGGAGCACTGTCTCCCTGACCAGACACTCCCTATTTTAGAGGAGCTTCACCAGCACACAGAGCAGCTTGTACAGGATCAATATGGAAATTATGTAATCCAACATGTACTGGAGCACGGTCGTCCTGAGGATAAAAGCAAAATTGTAGCAGAAATCCGAGGCAATGTACTTGTATTGAGTCAGCACAAATTTGCAAG
>hsa_circ_0115194
AAATTCCGGGATTTCTTTAATCAAAATGAAACCAGTGATCCAGCAAGGGATACATGTGTGATCCTTACAGTGGAAGGGAGAACATTTCCGGTGGATATCTTTTATCTACAAAGTCCTGTTCCAGATTATATCAAATCAACTGTCGAAACTGTGGTGAAAATTCACCAGACAGAGGGAGACGGAGACGTTTTAGCATTTCTTACTGGCCAGGAAGAGGTAGAAACTGTTGTGTCGATGCTCATCGAGCAGGCTCGAGCACTAGCTCGCACTGGGATGAAGAGACACCTCCGAGTTCTCCCCATGTATGCAGGACTGCCTTCCTTTGAGCAAATGAAAGTGTTTGAAAGGGTGTCACGCAGTGTCAGAAAGGTGATAGTGGCCACCAATGTGGCAGAAACCTCTATCACAATCAGCGGCATTGTGTATGTGATCGACTGTGGCTTTGTGAAACTCCGAGCCTACAATCCCAGGACAGCTATTGAATGCTTGGTGGTGGTGCCAGTCTCCCAGGCATCAGCTAATCAGCGAGCAGGACGTGGTGGTCGTAGTCGCTCGGGAAAATGTTATCGCCTTTATACAG
>mmu_circ_0016437
GAGTCTAGGTAAAAATGGTTTGTCTAATGGTCATATTCTCTTGGATATATGCCCACCTCCAAGACCACCAACTTCGCCATATCCTCCTTTACCAAAGGAGAAGTTGAATCCACCCACTCCTAGTATTTATTTGGAAAATAAGCGAGATGCCTTTTTTCCTCCATTACATCAATTTTGCATCAATCCAAAAAACCCTGTTACAGTAATTCGCGGTCTTGCTGGAGCTCTTAAGTTAGATCTTGGACTTTTCTCTACCAAAACTTTGGTAGAGGCTAACAATGAACATATCGTAGAAGTGAGGACCCAATTGTTACAGCCAGCAGATGAAAACTGGGATCCCTCTGGAACAAAGAAAATCTGGCGATATGAAAATAAAAGTTCTCATACTACAATTGCTAAATATGCACAGTACCAGGCCTGCTCCTTCCAGGAATCATTGAGAGAAGAAAATGAAAGAAGAACACAAGTTAAAGACTATTCAGATAATGAATCAACATGTTCAGATAATTCTGGAAGGAGACAGAAAGCACCCTTTAAAACCATAAAATGTGGGATTAACATTGATCTGTCTGATAACAAAAAGTGGAAGTTGCAGTTACATGAGCTGACAAAGCTTCCTGCTTTTGTACGTGTTGTATCAGCAGGGAATCTTCTCAGTCATGTTGGCTATACTATATTGGGGATGAATTCAGTTCAACTATGTATGAAAGTTCCAGGGAGTAGAATACCAGGTCACCAAGAAAATAACAATTTCTGTTCTGTTAACATAAATATTGGTCCAGGTGATTGTGAATGGTTTGTTGTACCTGAAGATTATTGGGGTGTTCTGAATGACTTCTGTGAAAAAAATAATTTGAATTTCCTGATGAGTTCTTGGTGGCCGAACCTTGAAGATCTTTATGAAGCAAATGTTCCTGTTTATAGGTTTATTCAACGACCTGGTGATTTGGTTTGGATAAATGCAGGCACTGTTCACTGGGTTCAGGCTATTGGGTGGTGTAACAACATCACCTGGAATGTTGGTCCACTCACAGCCTTCCAATATAAATTGGCAGTTGAACGATATGAATGGAATAAATTGCAAAGTGTCAAGTCAGTAGTACCCATGGTTCATCTTTCATGGAATATGGCACGAAATATCAAAGTCTCAGATCCAAAGCTTTTTGAAATGATTAA
>hsa_circ_0088315
TGTCAGGGGAAGCTGATGGAGAATCGAGCTCTGGATCCAGGGACTCGGGACTCCTATGGTGCCACCAGCCACCTCCCCAACAAGGGGGCCCTGGCGAAGGTCAAGAACAACTTCAAAGACTTGATGTCCAAACTGACGGAGGGCCAGTATGTGCTGTGCCGGTGGACAGATGGCCTGTACTACCTCGGGAAGATCAAGAGGGTCAGCAGCTCTAAGCAAAGCTGCCTCGTGACTTTCGAAGATAATTCCAAATACTGGGTCCTATGGAAGGACATACAGCATGCCGGTGTTCCAGGAGAGGAGCCCAAGTGCAACATCTGCCTAGGGAAGACATCAGGGCCGCTGAATGAGATCCTCATCTGCGGGAAGTGTGGCCTGGGTTACCACCAGCAGTGCCACATCCCCATAGCGGGCAGTGCTGACCAGCCCCTGCTCACACCTTGGTTCTGCCGACGCTGCATCTTCGCACTGGCTGTGCGGGTGAGCCTTCCATCCTCCCCAGTCCCTGCCTCTCCTGCCTCCTCCAGTGGGGCAGACCAGAGACTCCCATCACAGAGTCTGAGCTCCAAGCAGAAGGGCCACACCTGGGCTTTGGAGACAGATAGCGCCTCTGCCACTGTCCTTGGCCAGGATTTGTAGACTCCCTGAGCCTCAGTTTCCTCAACTGTAAAGTGGAGATGGGTTTGGTGTCGGGAATAACGGGACCAATAAATGATGCTTTACTATTAAAAAAGAAAATCCATGTAAATA
>hsa_circ_0132197
GAAACGAAAGAGGAGAAGTCTTCCTATAACTGCCCCCTGTGTGAGAAGATTTGCACTACCCAGCACCAGCTGACCATGCACATTCGCCAGCACAACACAGACACTGGAGGAGCCGACCACTCATGCAGCATCTGCGGAAAGTCACTGAGCTCGGCCAGCTCCCTCGATCGCCACATGCTGGTGCACTCTGGCGAGAGGCCTTACAAGTGCACTGTGTGTGGCCAGTCATTTACCACCAATGGGAACATGCACAGACATATGAAGATCCATGAGAAGGACCCTAACAGTGCCACAGCCACAGCCCCTCCATCTCCTCTGAAACGTAGGCGATTGTCCTCCAAGAGGAAACTGAGTCACGATGCCGAGTCAGAGAGAGAAGACCCAGCACCAGCTAAAAAGATGGTAGAAGACGGGCAGTCAGGTGACTTGGAGAAGAAAGCTGATGAAGTCTTTCACTGCCCAGTATGTTTCAAGGAGTTTGTTTGCAAGTATGGACTGGAGACCCACATGGAGACCCATTCAGATAACCCACTAAG
>hsa_circ_0024258
GCTTCTCCGCGGGCCCCGCCGCCCGCTCGCCGCTTTCTCGCGGGGCTGGCTATGCCGGGTGGCGGCTCCCAGGAATACGGGGTGCTTTGCATTCAGGAATACAGAAAAAACAGCAAAGTGGAGTCAAGTACACGTAACAACTTCATGGGCTTGAAGGATCACCTAGGGCATGACCTCGGCCACCTTTATGTGGAGAGCACTGACCCACAGTTAAGTCCAGCTGTACCTTGGTCAACAGTAGAAAACCCAAGTATGGATACCGTTAATGTGGGGAAGGATGAAAAAGAGGCGTCTGAAGAGAATGCAAGCTCTGGTGACTCTGAAGAAAACACAAATTCTGATCATGAGTCAGAACAATTGGGTAGCATTTCAGTAGAGCCAGGCTTGATAACTAAGACTCACAGACAGCTCTGCAGGTCTCCCTGTTTAGAGCCTCACATACTCAAGCGCAATGAAATTTTGCAAGACTTTAAACCTGAAGAGTCCCAGACTACATCCAAGGAAGCAAAGAAACCACCTGATGTGGTGCGAGAATACCAAACAAAACTGGAGTTTGCACTTAAGTTAGGTTATTCTGAAGAACAGGTTCAGCTTGTACTAAACAAACTTGGTACTGATGCTTTAATCAATGATATTTTGGGAGAACTTGTCAAACTTGGAAATAAAAGTGAGGCTGATCAAACGGTTAGTACAATTAACACTATAACACGGGAAACTTCTTCCCTGGAATCTCAGAGGTCTGAATCTCCAATGCAAGAGATTGTAACAGATGATGGTGAAAATCTGAGACCAATAGTTATTGATGGCAGCAATGTGGCAATGAG
>hsa_circ_0050667
TTCGCCGGAGCGCGACCCGGGGACTCCCAGGCCTGTGGGCGGGCCCTGCCCAGGACTGGGCGGTGCCATAACCCCTAGTTTAAAAACTCGCGGGTACCGGACCCAAGATCGGGGACCCGGCGGCGGCTCCGCGGGGGAAACAGCGAGGCTGGCGCAGCGCCGAGGCCGCGGCCCTGGGGGCCCGCAATCCACGCCACGGAATCCCCGAGTGAGCAGGGGTGAGCGCAGCCACTGCCCAACGCAAACCGTGAAGAAGCTTCTGGAAGAGCAGAGGCGCCGCCAGCAGCAGCAGCCCGACGCTGGCGGGGTGCAGGGACAATTTCTCCCTCCCCCAGAGCAGCCCCTGACCCCATCTGTGAATGAGGCTGTGACTGGCCACCCTCCCTTCCCAGCACACTCGGAGACTGTGGGTTCTGGACCTAGCAGCCTGGGCTTTCCAGACTGGGACCCCAACACGCATGCTGCCTACACTGACAGCCCCTACTCTTGCCCTGCTTCTGCTGCCGAAAATTTCCTGCCTCCTGACTTCTACCCACCCTCGGACCCAGGGCAGCCGTGCCCATTTCCCCAGGGCATGGAG
>hsa_circ_0111633
GAAAATATGAGAGCCACACCCGTGTTCACACAGGTGAGAAGCCCTTTGAGTGTGATATTTGTCACCAGCGCTATTCAACAAAGTCTAACCTAACTGTTCACAGAAAGAAGCACAGTAATGAAACAGAATTTCATAAGAAGGAGCACAAGTGCCCTTATTGTAATAAACTTCATGCAAGCAAGAAGACTTTAGCCAAGCATGTTAAGAGATTTCATCCTGAAAATGCACAAGAATTTATTTCCATTAAGAAGACTAAGAGTGAAAGTTGGAAATGTGAT
>hsa_circ_0016593
GAGGCAGTTCCCATGTTATACGCAGCAGATACTTACGGAGCATTGTAATGAAGTGTGGTTCTGTAAATTCTCTAATGATGGCACTAAACTAGCAACAGGATCAAAAGATACAACAGTTATCATATGGCAAGTTGATCCGGATACACACCTGCTAAAACTGCTTAAAACATTAGAAGGACATGCTTATGGCGTTTCTTATATTGCATGGAGTCCAGATGACAACTATCTTGTTGCTTGTGGCCCAGATGACTGCTCTGAGCTTTGGCTTTGGAATGTACAA
>hsa_circ_0128252
CTGACATTATCTCTACGGTAGAATTCAACCACACGGGAGAATTACTAGCGACAGGGGACAAGGGGGGTCGGGTTGTAATATTTCAACGAGAGCAGGAGAGTAAAAATCAGGTTCATCGTAGGGGTGAATACAATGTTTACAGCACATTCCAGAGCCATGAACCCGAGTTCGATTACCTGAAGAGTTTAGAAATAGAAGAAAAAATCAATAAAATAAGATGGCTCCCCCAGCAGAATGCAGCTTACTTTCTTCTGTCTACTAATGATAAAACTGTGAAGCTGTGGAAAGTCAGCGAGCGTGATAAGAGGCCAGAAGGCTACAATCTGAAAGATGAGGAGGGCCGGCTCCGGGATCCTGCCACCATCACAACCCTGCGGGTGCCTGTCCTGAGACCCATGGACCTGATGGTGGAGGCCACCCCACGAAGAGTATTTGCCAACGCACACACATATCACATCAACTCCATATCTGTCAACAGCGACTATGAAACCTACATGTCCGCTGATGACCTGAGGATTAACCTATGGAACTTTGAAATAACCAATCAAAGTTTTAATATTGTGGACATTAAGCCAGCCAACATGGAGGAGCTCACGGAGGTGATCACAGCAGCCGAGTTCCACCCCCATCATTGCAACACCTTCGTGTACAGCAGCAGCAAAGGGACAATCCGGCTGTGTGACATGCGGGCATCTGCCCTGTGTGACAGGCACACCAAAT
>hsa_circ_0095642
GCTTCCCTCAGCATTCACGGCATGTGTGGAGGACCAATGCTGGGCTTATTCTCCCTGGGAATCGTGTTCCCTTTTGTGAATTGGAAGGGTGCACTAGGAGGTCTTCTTACTGGAATCACCTTGTCATTTTGGGTGGCCATTGGGGCCTTCATTTACCCTGCACCAGCCTCTAAGACATGGCCTTTGCCTCTGTCAACAGACCAATGTATCAAATCAAATGTGACAGCAACAGGGCCTCCAGTACTATCCAGCAGACCTGGAATAGCTGATACCTGGTACTCGATCTCCTACCTTTACTACAGTGCAGTGGGCTGCTTAGGATGCATTGTTGCTGGAGTAATCATCAGCCTCATAACAG
>hsa_circ_0031908
CTATGAAACCCACGTAGTCGAACACCGTGATGCTTCTCCTGCAGGGCGTGTGATGAGGAGGCGAGCTTGGCTTTGGAGTGCTGGGAACCTGAGGAATTGCCAAGGACCCAGAGCCCAGCCCTGACCACCAGAGTGCCCAAAACACAATGAACAAATTGAATTTTCATAACAACAGAGTCATGCAAGACCGCCGCAGTGTGTGCATTTTCCTTCCCAACGATGAATCTCTGAACATCATCATAAATGTTAAGATTCTGTGTCACCAGTTGCTGGTCCAGGTTTGTGACCTGCTCAGGCTAAAGGACTGCCACCTCTTTGGACTCAGTGTTATACAAA
>hsa_circ_0064479
AATATTGATCTTCATGCACTGACTGGCTGGATACCAGAAAGAATTGCTATGCATTCAGATAGCCAAACTTTCAGTAAGGATAATTCTTTCAGAATGCTTTATCAAAGATTTCACAAAGGAGATGTCCTCATCACTGCGTCAACTGGAATGATGACAGAAGCTGAAGGAGAGAAGTGGGGTCTGGTTCCCACACACGCATATGCTGTTTTGGATATTAGAGAGTTCAAGGGGCTGCGATTTATCCAGTTGAAAAATCCTTGGAGTCATTTACGTTGGAAAGGAAGATACAGTGAAAATGATGTAAAAAACTGGACTCCAGAGTTGCAAAAGTATTTAAACTTTGATCCCCGAACAGCTCAGAAAATAGACAACGGAATATTTTGGATTTCCTGGGATGATCTCTGCCAGTATTATGATGTGATTTATTTGAGTTGGAATCCAGGTCTTTTTAAAGAATCAACATGTATTCACAGTACTTGGGATGCTAAGCAAGGACCTGTGAAAGATGCCTATAGCCTGGCCAACAACCCCCAGTACAAACTGGAGGTGCAGTGTCCACAGGGGGGTGCTGCAGTTTGGGTTTTGCTTAGTAGACACATAACAGACAAGGATGATTTTGCGAATAATCGAGAATTTATCACAATGGTTGTATACAAGACTGATGGGAAAAAAGTTTATTACCCAGCTGACCCACCTCCATACATTGATGGAATTCGAATTAACAGCCCTCATTATTTGACTAAGATAAAGCTGACCACACCTGGCACCCATACCTTTACATTAGTGGTTTCTCAATATGAAAAACAGAACACAATCCATTACACGGTTCGGGTATATTCAGCATGCAGCTTTACTTTTTCAAAGATTCCTTCACCATACACCTTATCAAAACGGATTAATGGAAAGTGGAGTGGTCAGAGTGCTGGAGGATGTGGAAATTTCCAAGAGACTCACAAAAATAACCCCATCTACCAATTCCATATAGAAAAGACTGGGCCGTTACTGATTGAGCTACGAGGACCAAGGCAATATAGCGTTGGATTTGAGGTTGTAACAGTTTCTACTCTAGGAGATCCTGGTCCCCATGGCTTTCTGAGGAAATCTAGTGGTGACTATAG
>hsa_circ_0075655
CCAAATTTGTATCCTACTGTGGGGCTTCAAACACCAGGAGAAGTGGTCGATGCCAATTTTGGGCAACATCCTTTCGTGTTTGATATAGAAGACTATATGCGGGAGTGGAGAACCAAAATCCAGGCACAGATAGATCGATTTCCTATCGGAGATCGAGAAGGAGAATGGCAGACCATGATACAAAAAATGGTTTCATCTTATTTAGTCCACCATGGGTACTGTGCCACAGCAGAGGCCTTTGCCAGATCTACAGACCAGACCGTTCTAGAAGAATTAGCTTCCATTAAGAATAGACAAAGAATTCAGAAATTGGTATTAGCAGGAAGAATGGGAGAAGCCATTGAAACAACACAACAGTTATACCCAAGTTTACTTGAAAGAAATCCTAATCTCCTTTTCACATTAAAAGTGCGTCAGTTTATAGAAATGGTGAATGGTACAGATAGTGAAGTACGATGTTTGGGAGGCCGAAGTCCAAAGTCTCAAGACAGTTATCCTGTTAGTCCTCGACCTTTTAGTAGTCCAAGTATGAGCCCCAGCCATGGAATGAATATCCACAATTTAGCATCAGGCAAAGGAAGCACCGCACATTTTTCAGGTTTTGAAAGTTGTAGTAATGGTGTAATATCAAATAAAGCACATCAATCATATTGCCATAGTAATAAACACCAGTCATCCAACTTGAATGTACCAGAACTAAACAGTATAAATATGTCAAGATCACAGCAAGTTAATAACTTCACCAG
>hsa_circ_0127937
GTTCTGTTGGTGCAACTAATATGAACGAACATAGTTCCCGTTCCCATGCCATCTTTACAATTACTATAGAATGCAGTGAAAAAGGCATTGATGGTAACATGCATGTCAGGATGGGGAAGCTCCATCTTGTAGATCTTGCTGGTTCAGAAAGACAGGCAAAAACTGGAGCTACTGGACAGCGCCTAAAGGAAGCTACAAAAATCAATCTTTCACTTTCCACCCTTGGTAATGTAATTTCTGCCTTGGTTGATGGAAAAAGCACTCATGTGCCTTATCGTAACTCTAAACTGACTCGTCTTCTTCAGGATTCCTTAGGAGGAAATTCAAAAACCATGATGTGTGCAAATATTGGGCCAGCAGATTACAATTATGATGAAACTATCAGTACATTACGGTATGCCAATCGTGCTAAGAATATTAAAAATAAAGCTAGAATTAATGAAGATCCAAAGGATGCTTTGCTGCGTCAGTTCCAGAAAGAAATAGAAGAACTGAAAAAGAAGCTTGAAGAAG
>hsa_circ_0050195
GTGTGTGAGCAGAGCTGCGCGGCCCTGTGCTTCCTGGCCCTGCGTAAGCCCGACAACAGCCGCATCATCGTGGAGGGTGGCGGGGCTGTGGCAGCACTGCAGGCCATGAAGGCACACCCGCAGAAGGCCGGCGTGCAGAAACAGGCTTGCATGCTGATCCGAAACCTGGTGGCCCACGGCCAGGCCTTCTCGAAGCCCATCCTGGACCTGGGGGCTGAGGCACTCATCATGCAGGCCCGATCTGCCCACCGTGACTGTGAGGACGTGGCCAAGGCCGCCCTGCGGGACCTGGGTTGTCATGTCGAGCTCCGAGAGCTGTGGACAGGCCAGAGGGGCAACCTGGCGCCATGACCCCAGGCCCAGTCTGGGCCGTGACTCTGGGTGAGTCGTGTGACTCAGGAATGGGGGTAGATCCATGTCCTCCACTGTCCCCCATTAGTTCTGTCCCCTTCACAATGAGAAGTGTTTTCTGGCAGGCCCTAGGTAAAGGGTCGGGGGAGGGGGGAGCCTTGTAGGGAGGCCTCTACACAGAAGAAAGCAGCCCCCATGTCCCAGCCACTTCTGGGTCCCAGCCAGCAGCACGGATGTTACTGTCCTGCTCCTTCCCCCAGCCCCACGCCCTACCAGAGGGGGCAAAGGGCACGTCCCATCACTCACTGCCCTGTCTGAAATGTGGCAGCCACTGTGGGCCAGGCTCAGGGCAGGGCAGGCGATTCCAGTGGGGTTGGGCCCCCTGGCGCCTGCTGCTTACTGCAGTTTCATGCAGGCCTCTGCTCCTTGTCTTTCTTACCTGTAAAATGGGTCTCAGATGCTCCGCCCTGCTTGGCCCCAGCTTGTCTGTCTCTGGGTCCTGGGCCAGCCAGGATACCTGATAATAAAAGATCATTGGGTGAACAGCGGA
>hsa_circ_0120847
ACTATCAAGATCTCCACTTAGGGAAGTGGGAATCTTATTTGCGGAACATTGGGCAGAAGCTTTGCCATTGGCTGGTGGAGAAGGAGGAGGCAGAATGTCTGCATTGTTACACCATACAGCTCAAACTTCAGAAGATTTTGGGTTAAGCAGTTATCATTAGTCTGCAAATGATCGTGTTTTCACCTGATCATTAGAAACTAATGAAACACCTTTTAAGTCTTATGAATTCAGGTTACACTGTTTTCCAGATGCCTTGGCAGCTGGTACAGGGCCTCTGAAAAATGGAACCAAATTCTCTGAGGACTAAAGTCCCAGCTTTCTTATCTGATTTGGGGAAGGCCACATTGAGGGGAATCAGAAAGTGTCCCCGATGTGGCACATACAATGGAACCCGGGGACTGAGCTGTAAGAACAAGACATGTGGAACCATATTCCGCTACGGTGCACGCAAGCAGCCTAGTGTTGAAGCTGTCAAAATCATTACAGGCTCTGATCTTCAGGTCTACTCAGTGCGGCAAAGAGACCGGGGCCCTGATTACCGATGCTTTGTGGAGCTCGGGGTTTCAGAGACAACAATCCAGACAGTGGATGGGACGATCATCACTCAGCTGAGCTCTGGACGGTGTTATGTCCCCTCATGCCTGAAAGCTGCCACTCAAGGCGTTGTGGAAAACCAGTGCCAGCACATCAAGCTGGCGGTGAACTGCCAGGCAGAGGCCACCCCTCTGACCCTGAAGAGCTCGGTCCTGAATGCAATGCAGGCCTCCCCGGAAACCAAACAGACCATCTGGCAGTTGGCCACGGAACCCACAGGTCCTCTGGTGCAGAGAATTACTAAAAACATCTTGGTGGTGAAATGCAAGGCAAGCCAGAAGCACAGTTTGGGGTATTTGCATACATCTTTTGTGCAGAAAGTCAGTGGCAAAAGCTTGCCTGAGCGCCGCTTCTTCTGCTCCTGTCAGACTCTGAAATCGCACAAGTCAAATGCCTCCAAGGATGAGACAGCCCAGAGATGCATTCATTTCTTTGCTTGCATCTGTGCCTTTGCCAGTGATGAGACACTGGCTCAGGAATTCTCAGACTTCCTAAATTTTGATTCCAGCGGTCTTAAAGAGATTATTGTACCCCAGTTAGGTTGCCATTCAGAATCAACAGTATCTGCTTGTGAGTCTACTGCCTCTAAGTCAAAGAAGAGGAGAAAGGATGAAGTATCTGGTGCACAGATGAACAGTTCACTACTGCCTCAAGATGCAGTGAGCAGTAATCTAAGGAAAAGTGGCCTGAAAAAGCCTGTGGTTGCTTCCTCGTTAAAAAGGCAGGCCTGTGGTCAGCTGTTAGATGAGGCACAAGTGACTTTATCCTTCCAAGACTGGCTGGCCAGTGTCACAGAACGCATCCATCAAACCATGCACTATCAGTTTGATGGCAAACCAGAACCATTGGTGTTCCACATTCCTCAGTCATTTTTTGATGCCCTGCAACAAAGAATATCTATAGGAAGTGCAAAAAAACGGCTCCCCAACTCCACCACAGCTTTTGTTCGGAAAGATGCCTTGCCACTGGGAACCTTTTCCAAGTATACTTGGCATATCACTAATATCCTGCAAGTTAAACAAATCTTAGATACCCCAGAGATGCCCTTGGAAATCACCCGTAGCTTTATCCAGAACCGAGATGGGACTTATGAGCTATTTAAATGCCCTAAAGTGGAAGTAGAAAGCATAGCAGAAACCTACGGTCGTATAGAAAAACAACCAGTGCTGCGACCCTTGGAACTAAAAACTTTTCTCAAAGTTG
>hsa_circ_0110700
CCCATTCCAGATGATGGGATTTATTGGCAGGCCAACCTTGACAGATTCCACCAACACTTCCGTGACCAAGCCATTGTGAGCGCAGTTGCTAACAGGATGGACCAGACAAGCAGCGAGATTGTGCGAACCATGCTCCGAATGAGTGAGATTACCACTTCCTCTAGTGCTCCCTTCACCCAGCCATTGTCTTCCAATGAGATCTTCAGATCCCTACCTGTTGGCTATAACATCTCTAAGCAAGTTCTTGATCAGTATCTCACTCTGCTGGCAGATGATCCACTAGAGTTTGTTGGAAAGTCTGGCGACAGTGGTGGAGGAATGTATGTCATCAACCTCCATAAGGCATTAGCATCCCTAGCCACAGCCACTCTGGAGTCCGTCGTACAGGAGAGATTTGGGTCTCGCTGTGCTAGAATATTCCGTCTAGTTTTGCAGAAGAAACACATAGAGCAGAAGCAAGTGGAAGACTTTGCAATGATTCCTGCAAAGGAGGCAAAGGATATGCTATATAAGATGCTCTCAGAAAATTTCATGTCACTCCAGGAAATTCCCAAAACACCAGACCATGCCCCATCCAGGACCTTCTATTTATATACTGTGAACATCCTGTCAGCTGCCCGAATGTTGTTGCACAGGTGCTACAAGAGCATAGCCAACTTGATAGAAAGGAGGCAATTTGAAACCAAAGAGAATAAGCGTCTACTAGAAAAATCTCAGAGGGTAGAAGCCATCATTGCATCTATGCAGGCTACTGGTGCAGAGGAAGCACAGTTACAAGAAATAGAGGAGATGATCACAGCTCCTGAACGTCAGCAGCTAGAGACCCTGAAACGTAATGTCAACAA
>mmu_circ_0014553
CAAGCTAAATAAACTGGAGCAGCTGGAAGAGCTGAATCTAAGTGGGAACAAACTTACAGCTATCCCCACAACCATAGCCAACTGCAAAAGGCTGCACACCCTTGTCGCCCATGCCAACAACATCAGCATCTTCCCAGAGATCCTGCAGCTGCCTCAGATTCAGTTTGTAGACCTGAGTTGCAATGACTTGACAGAAATCCTAATTCCAGAAGCTCTGCCTGCTACTTTACAAGACCTTGATCTGACAGGAAATACAAATCTGGTCCTGGAACATAAGACTTTGGACATGTTTAG
>hsa_circ_0118840
CACTCCTATCTGGACAGGGAAACCTCCCTTCTTCTGAGAAACATTGCAGGAAAACCTTCTCATTTGCTGACCAAGGAAGAACAGGCAGCAAAATTGAAAGCTGAGAAGATCAGAGTTGCCCTAGAGAAAATTAAAGAGGCACAAGTGAAAAAGCTGGTGATCAGAGTCCACATGTCTGATGACAGTTCTAAAACAATGATGGTGGATGAGAGGCAGACAGTAAGACAAGTACTGGATAACCTGATGGACAAATCCCACTGCGGTTATAGTTTAGACTGGTCACTGGTAGAAACCGTTTCTGAATTACAAATGGAGAGAATCTTTGAAGACCATGAAAACTTGGTTGAAAATCTTCTTAATTGGACAAGAGATAGCCAAAACAAGCTTATATTTATGGAGCGTATAGAAAAATATGCACTTTTCAAAAACCCACAGAATTATCTTTTGGGGAAAAAAGAAACAGCTGAGATGGCAGATAGAAACAAAGAAGTCCTCTTGGAGGAATGTTTTTGTGGAAGTTCTGTAACTGTACCAGAAATTGAAGGAGTCCTTTGGTTGAAGGATGATGGCAAGAAGTCCTGGAAAAAGCGTTATTTTCTCTTGCGAGCATCTGGTATCTACTATGTTCCCAAAGGAAAAGCAAAGGTCTCTCGGGATCTGGTGTGCTTTCTCCAGCTGGATCATGTCAACGTTTATTATGGCCAGGACTATCGGAACAAATACAAAGCACCTACAGACTATTGTCTGGTGCTGAAG
>hsa_circ_0074695
GCGGTCTTATATAAGCCAGATCCGCAGGGGAGTCCGCAGAAGGGTTAAACAGGTCTTTGGGCTTCGGCGACCTCGCCCGCGGCAGAAACCGGTAAGAAGACAGTGGGCTGCGCGTCTCATTTTCAGCCTTGCCCGGACTCTCCCAAAGCCGGCGCCCAGTAGTGGCTCCAGAGCCCACAGGTGGCCCCCGGCAGTCTCTGGGGCGCATGGAGCGGCGTTAATAGGGCTGGCGGCGCAGGCCAGTAGCCGCTCCAACATGAACCTCGTGGGCAGCTACGCACACCATCACCACCATCACCACCCGCACCCTGCGCACCCCATGCTCCACGAACCCTTCCTCTTCGGTCCGGCCTCGCGCTGTCATCAGGAAAGGCCCTACTTCCAGAGCTGGCTGCTGAGCCCGGCTGACGCTGCCCCGGACTTCCCTGCGGGCGGGCCGCCGCCCGCGGCCGCTGCAGCCGCCACCGCCTATGGTCCTGACGCCAGGCCTGGGCAGAGCCCCGGGCGGCTGGAGGCGCTTGGCGGCCGTCTTGGCCGGCGGAAAGGCTCAGGACCCAAGAAGGAGCGGAGACGCACTGAGAGCATTAACAGCGCATTCGCGGAGTTGCGCGAGTGCATCCCCAACGTGCCGGCCGACACCAAGCTCTCCAAGATCAAGACTCTGCGCCTAGCCACCAGCTACATCGCCTACCTGATGGACGTGCTGGCCAAGGATGCACAGTCTGGCGATCCCGAGGCCTTCAAGGCTGAACTCAAGAAGGCGGATGGCGGCCGTGAGAGCAAGCGGAAAAGGGAGCTGCAGCAGCACGAAGGTTTTCCTCCTGCCCTGGGCCCAGTCGAGAAGAGGATTAAAGGACGCACCGGCTGGCCGCAGCAAGTCTGGGCGCTGGAGTTAAACCAGTGAGCCGAGGCCCGCGCCGAGGACCTGGCCAGGCCAGCCACTCCTGAAGCCCCGGGAGGAGAGGAAGGCAGCGGCGAACGCCAGGCTCTGGGCTCCGGCGACTGGTGCTACGCATCCCGCGGAGCTTCTGCTGAGCGCCGGCAGGTCGTCGGCTGCAACCACACACTTGGATCGCACGTGCAATGTCCTTTGATTTTTTTTAATACATTAAGAGAAAGAGAAATATATATATATCCACCCCCAGCCCAACCGAGGGCGGCCCTTGGCGGCAACATGCAAGAAGGAGGGACTGTCGAACCCAAGGGCTCAAAGACGCACTCTTCCACCCTTTTGGAGCGAATTTAGAACCTCAGCCCTATCTCCATTTCCCTATCTGGCTCTTTCTCTCTTGTCCCTCCATATGATCCGCCCCGACGCCGTCTTCTCTAATTAAAATGCAATAAGGAATCAATTCTTTTCTGCCTGAGAAAGAGAACCAGACGCAGGAAGATGAAAGGCTGCCCTTTGTTCTTCGAATCGTGGTGGTTTTATTTTATTTTTCTTTTTGTCGCTGCACTTCCTGTTTAGTTCCAAGGGAAACACTTTCTCTCTTTCTCTGTCTCTCTCTTTTCTTCCTTCTTTTCCTTCCTTTTTGTTTCTATCTAAATAAAAGCTTTCCCTGTGTTGGAAAGTTTTTATGTATTTAAACTACCTACCATGCCTGTTGTGCTCAGGTGTTTGTTCATCCTGCCATCCCCAACCCTTTTCTACCTCAAGTCTGTGTGACCACTCACAGCCCCCCTCCCTTCGCCAAAGCAGTGTCTATGCTCTTGATTAATAAAACATTTTCTGAAATCA
>hsa_circ_0086653
ATTTCATTCATACCTGTGAAAAGCTCTGCCATGAAGGAGACTGTGGACCATGCTCTCGCACATCAGTTATTTCCTGCAGATGCTCTTTCAGAACAAAGGAGCTTCCATGTACCAGTCTCAAAAGTGAAGATGCTACATTTATGTGTGACAAGCGGTGTAACAAGAAACGGTTGTGTGGACGGCATAAATGTAATGAGATATGCTGTGTG
>hsa_circ_0125406
GGCATCATTGCAGAATACAACAAAATCAATGATGTAAAGGAAGATGATGACACGGAGAAGTTTAAAGAAGCCATTGTGAAATTTCATAGGCTGTTTGGGATGCCAGAGGAAGAGAAACTCGTCAACTATTACTCTTGCAGCTATTGGAAGGGGAAGGTCCCCCGTCAGGGTTGGATGTACCTCAGCATTAACCACCTTTGCTTTTATTCTTTTCTTATGGGAAGGGAAGCGAAACTGGTCATCCGGTGGGTAGACATCACTCAGCTTGAGAAGAATGCCACCCTGCTTCTGCCTGATGTGATCAAAGTGAGCACACGGTCCAGTGAGCATTTCTTCTCTGTATTCCTCAACATCAACGAGACCTTCAAGTTAATGGAGCAGCTTGCCAACATAGCCATGAGGCAACTCTTAGACAATGAGGGATTTGAACAAGATCGATCCCTGCCCAAACTCAAAAGGAAATCTCCTAAAAAAGTGTCTGCTCTAAAACGTGATCTTGATGCCAGGGCAAAGAGTGAGAGATACCGTGCACTTTTCCGGCTGCCCAAAGATGAAAAATTAGATGGCCACACAGACTGCACTCTCTGGACTCCATTTAACAAAATGCACATTTTGGGGCAGATGTTTGTGTCCACAAATTACATCTGTTTTACCAGCAAGGAGGAGAACTTATGTAGCCTCATTATCCCGCTCCGTGAGGTGACAATTGTGGAAAAGGCAGACAGCTCCAGTGTGCTCCCCAGTCCCTTATCCATCAGCACCCGAAACAGGATGACCTTCCTATTTGCCAACTTGAAAGATAGAGACTTTCTAGTGCAGAGGATCTCAGATTTCCTGCAACAGACTACTTCCAAAATATATTCTGACAAGGAGTTTGCAGGAAGTTACAACAGTTCAGATGATGAGGTGTACTCTCGACCCAGCAGCCTCGTCTCCTCCAGCCCCCAGAGAAGCACGAGCTCTGATGCTGATGGAGAGCGCCAGTTTAACCTAAATGGCAACAGCGTCCCCACAGCCACACAGACCCTGATGACCATGTATCGGCGGCGGTCTCCCGAGGAGTTCAACCCGAAATTGGCCAAAGAGTTTCTGAAAGAGCAAGCCTGGAAGATTCACTTTGCTGAGTATGGGCAAGGGATCTGCATGTACCGCACAGAGAAAACGCGGGAGCTGGTGTTGAAGGGCATCCCGGAGAGCATGCGTGGGGAGCTCTGGCTGCTGCTGTCAG
>hsa_circ_0085433
ATTTGGAGGCCAATCACTGCCACCTTTTATTTCCCTGTGGGTCCAGGAACTGGATTTCTTTATTTGGTCAATTTATATTTCTTATATCAGTATTCTACGCGACTTGAAACAGGAGCTTTTGATGGGAGGCCAGCAGACTATTTATTCATGCTCCTCTTTAACTGGATTTGCATCGTGATTACTGGCTTAGCAATGGATATGCAGTTGCTGATGATTCCTCTGATCATGTCAGTACTTTATGTCTGGGCCCAGCTGAACAGAGACATGATTGTATCATTTTGGTTTGGAACACGATTTAAG
>hsa_circ_0084434
AATGGAGATGAGGCGCCTGGTGTTTGGATGATCCCAACTTCAGATCCAGCGGCTAACTTGCATCCAGCTAAACCTAAAGATTTTTCGGCTTTCATTAACCTGGTGGAATTTTGCAGAGAGATTCTCCCTGAGAAACAAGCAGAATTTTTTGAACCATGGGTGTACTCATTTTCATATGAATTAATTTTGCAATCTACAAGGTTGCCCCTCATCAGTGGTTTCTACAAATTGCTTTCTATTACAGTAAGAAATGCCAAGAAAATAAAATATTTCGAGGGAGTTAGTCCAAAGAGTCTGAAACACTCTCCTGAAGACCCAGAAAAGTATTCTTGCTTTGCTTTATTTGTGAAATTTGGCAAAGAGGTGGCAGTTAAAATGAAGCAGTACAAAGATGAACTTTTGGCCTCTTGTTTGACCTTTCTTCTGTCCTTGCCACACAACATCATTGAACTCGATGTTAGAGCCTACGTTCCTGCACTGCAGATGGCTTTCAAACTGGGCCTGAGCTATACCCCCTTGGCAGAAGTAGGCCTGAATGCTCTAGAAGAATGGTCAATTTATATTGACAGACATGTAATGCAGCCTTATTACAAAGACATTCTCCCCTGCCTGGATGGATACCTGAAGACTTCAGCCTTGTCAGATGAGACCAAGAATAACTGGGAAGTGTCAGCTCTTTCTCGGGCTGCCCAGAAAGGATTTAATAAAGTGGTGTTAAAGCATCTGAAGAAGACAAAGAACCTTTCATCAAACGAAGCAATATCCTTAGAAGAAATAAGAATTAGAGTAGTACAAATGCTTGGATCTCTAGGAGGACAAATAAACAAAAATCTTCTGACAGTCACGTCCTCAGATGAGATGATGAAGAGCTATGTGGCCTGGGACAGAGAGAAGCGGCTGAGCTTTGCAGTGCCCTTTAGAGAGATGAAACCTGTCATTTTCCTGGATGTGTTCCTGCCTCGAGTCACAGAATTAGCGCTCACAGCCAGTGACAGACAAACTAAAGTTGCAGCCTGTGAACTTTTACATAGCATGGTTATGTTTATGTTGGGCAAAGCCACGCAGATGCCAGAAGGGGGACAGGGAGCCCCACCCATGTACCAGCTCTATAAGCGGACGTTTCCTGTGCTGCTTCGACTTGCGTGTGATGTTGATCAG
>hsa_circ_0101450
GCGTGAGCCACCGCACCCGGCCCCGGTTTTCTAAATTGGTAGTTATTATTACTATTCTTAACCACATTATTTCAGTCTTCAAGTACTTTATTAGTAGTTGTCTCTGGGGAGCATTATTTGCTCTTAATATGCATATTCATGTATTCTCATTGGAAATGGGAAGGTTTTGGTTTTGTGCATACTAGATTTACTAGAGGATTGGTGAGAACCAGAACTTTGAGGTGTAGCATAACTACAGGTATTCTCGATATTGGAAATTTTGAGTTTATTAACATAAAAGGAAAAAAGGTTTCTTTGGTACATTTACTATCATAGGTTATGTGTTTTTGGATTTATTTATATTGTATCAGGAAAACATTATTTGGTGCTCTAACTTGATTCTGTCACAGTACACTGGAAGGTCAGGCATTTTGTTTAAAGAATTGATTCTAAGGCCGG
>hsa_circ_0017647
AAGAAGGCTCAAGCTTGGAGGAAACTGGCTTTAACTGGGGAGAATATTTGGAAGAGACAGGAGCAAGTGCTGCTCCCCACACATCATTCAAACACGTTGAAATCAGCATTCAGAGCAACTTCCAGCCAGGAATGAAATTGGAAGTGGCTAATAAGAACAACCCGGACACGTACTGGGTGGCCACGATCATTACCACGTGCGGGCAGCTGCTGCTTCTGCGCTACTGCGGTTACGGGGAGGACCGCAGGGCCGACTTCTGGTGTGACGTAGTCATCGCGGATTTGCACCCCGTGGGGTGGTGCACACAGAACAACAAGGTGTTGATGCCGCCGGACG
>hsa_circ_0104358
CTTGTTTATGGAAATCCTAAAGTACTGTACAGACTGTGATGAAATACAATTTAAGGAGGATGGCACTTGGGCACCGATGAGATCAAAAAAGGAAGTACAGGAAGTTTCTGCCTCTTACAATGGAGTCGATGGATGCTTGAGCTCCACATTGGAGCATCAGGTAGCGTCTCACCACCAGTCCTCAAATAAAAACAAGAAAGTAGAAGTGATTGACCTAACCATAGACAGTTCATCTGATGAAGAGGAAGAAGAGCCATCTGCCAAGAGGACCTGTCCTTCCCTATCTCCCACATCACCACTAAATAATAAAGG
>hsa_circ_0090644
GAGGTTCTTCTGAGTACAAGATCAACAACAAAGTGGTCCAACTACATGAGTACAGTGAGGAATTAGAGAAGTTGGGCATTCTCATCAAAGCTCGTAACTTCCTCGTTTTCCAGGGTGCTGTGGAATCTATTGCCATGAAGAACCCCAAAGAGAGGACAGCTCTATTTGAAGAGATTAGTCGTTCTGGGGAGCTGGCGCAGGAGTATGACAAGCGAAAGAAGGAAATGGTGAAGGCTGAAGAGGACACACAGTTTAATTACCATCGCAAGAAAAATATTGCGGCTGAACGCAAGGAAGCAAAGCAGGAGAAAGAAGAGGCTGACCGGTACCAGCGCCTGAAGGATGAGGTAGTACGGGCTCAGGTACAGCTGCAGCTCTTTAAGCTTTACCATAATGAAGTGGAAATTGAGAAGCTCAACAAGGAACTGGCCTCAAAGAACAAGGAGATCGAGAAGGACAAGAAGCGTATGGACAAGGTGGAGGATGAACTGAAGGAGAAGAAGAAGGAGCTGGGCAAAATGATGCGGGAGCAGCAGCAGATTGAGAAGGAGATCAAGGAGAAGGACTCAGAATTGAACCAGAAGCGGCCTCAGTACATCAAAGCCAAGGAGAACACCTCCCACAAAATCAAGAAGCTGGAAGCAGCCAAGAAGTCTCTGCAGAATGCTCAGAAGCACTACAAGAAGCGTAAAGGTGACATGGATGAGCTGGAGAAGGAGATGCTGTCAGTGGAGAAGGCTCGGCAGGAGTTTGAAGAACGGATGGAAGAAGAGAGTCAGAGTCAGGGCAGAGATTTGACGTTGGAGGAGAATCAGGTGAAGAAATACCACCGGTTGAAAGAAGAAGCCAGCAAGAGAGCAGCTACCCTGGCCCAGGAGCTGGAGAAATTCAATCGAGACCAGAAAGCTGACCAGGACCGTCTGGATCTGGAAGAACGGAAGAAAGTAGAGACAGAGGCCAAGATCAAGCAAAAGCTGCGGGAAATTGAAGAGAATCAGAAGCGGATTGAGAAACTGGAGGAATACATCACCACTAGCAAGCAGTCCCTAGAAGAGCAGAAGAAGCTAGAGGGGGAGCTGACAGAGGAGGTGGAGATGGCCAAGCGGCGTATTGATGAAATCAATAAGGAGCTGAACCAGGTGATGGAGCAGCTAGGGGATGCCCGCATCGACCGCCAGGAGAGCAGCCGCCAGCAGCGAAAGGCAGAGATAATGGAAAGCATCAAGCGCCTTTACCCTGGCTCTGTG
>hsa_circ_0005908
TCAAAGAAGATTGGAATGTCAGAATTACCAAGCTACGGAAGCAAGTGGAAGAGATTTTTAATTTGAAATTTGCTCAAGCTCTTGGACTCACCGAGGCAGTAAAAGTACCATATCCTGTGTTTGAATCAAACCCGGAGTTCTTGTATGTGGAAGGCTTGCCAGAGGGGATTCCCTTCCGAAGCCCTACCTGGTTTGGAATTCCACGACTTGAAAGGATCGTCCACGGGAGTAATAAAATCAAGTTCGTTGTTAAAAAACCTGAACTAGTTATTTCCTACTTGCCTCCTGGGATGGCTAGTAAAATAAACACTAAAGCTTTGCAGTCCCCCAAAAGACCACGAAGTCCTGGGAGTAATTCAAAGGTTCCTGAAATTGAGGTCACCGTGGAAG
>hsa_circ_0119233
ATATGATTGACAATCTGCTGTCCCCAGATCTTATTGATGGTGTGCTCACCAGACTGGTCCTCGTCAACGCAGTGTATTTCAAGGGTCTGTGGAAATCACGGTTCCAACCCGAGAACACAAAGAAACGCACTTTCGTGGCAGCCGACGGGAAATCCTATCAAGTGCCAATGCTGGCCCAGCTCTCCGTGTTCCGGTGTGGGTCGACAAGTGCCCCCAATGATTTATGGTACAACTTCATTGAACTGCCCTACCACGGGGAAAGCATCAGCATGCTGATTGCACTGCCGACTGAGAGCTCCACTCCGCTGTCTGCCATCATCCCACACATCAGCACCAAGACCATAGACAGCTGGATGAGCATCATGGTGCCCAAGAGGGTGCAGGTGATCCTGCCCAAGTTCACAGCTGTAGCACAAACAGATTTGAAGGAGCCGCTGAAAGTTCTTGGCATTACTGACATGTTTGATTCATCAAAGGCAAATTTTGCAAAAATAACAA
>hsa_circ_0103968
GGTTATATAACAAACTCATCACGAGTTGTGTCTAATAAGTCATCAGAGTTACTGTTTGACTTGACCCAGGATACAGGATTATCACATTACCAAGGGGGACCAACACTTTCTATGGCAGGTATGAGTGAAAGTTCATTTTTATCAAAACGTCCTTCTACTTCTGAAGTAAATAATGTTAATCCAAAGAAGCCTAAACCCAGCGAAAGTGTTTCTGGAGCAAATTCCTCAGCTGTATTACCTTCAGTTAAATCTCCTTCAGTGACTTCTTCCCAGGCTATGCTAGCAAAAGGTACAAATACCTCATCAAATCAGTCTAAAAATGGAACACCTTTTCCAAGAGCTTGTCCAAAGTGCAACATTCATTTCAATCTTTTGGATCCTTTGAAAAATCACATGAAGTATTGTTGTCCAGACATGATAAATAACTTTTTGGGACTGGCTAAAACAGAATTTTCAAGTACAGTAAATAAAAACACAACTATTGATTCAGAGAAAGGAAAATTGATCATGTTAGTTAATGACTTTTATTATGGAAAACATGAAGGAGATGTCCAGGAGGAACAGAAGACTCACACAACCTTTAAATGCTTCAGTTGCTTGAAAATTCTAAAAAATAACATTAGGTTTATGAACCACATGAAACACCATTTGGAACTTGAGAAGCAGAGCAGTGAGAGCTGGGAAAACCATACCACCTGCCAGCACTGCTACCGTCAGTTTCCCACACCATTTCAGTTGCAGTGTCACATCGAAAGTACACATACGCCCCATGAATTTTCTACTATTTGTAAAATCTGTGAATTGTCATTTGAAACAGAACATGTTCTTTTACAACATATGAAGGACAATCATAAACCTGGTGAAATGCCATATGTCTGCCAGGTTTGTAATTATAGATCATCATCATTTTCTGATGTAGAAACTCATTTTAGAACATCCCATGAAAACACTAAGAACTTGCTATGCCCGTTTTGCCTCAAAGTTATTAAAATTGCAACACCATATATGCATCATTATATGAAGCATCAGAAAAAAGGAATACATCGTTGTACAAAATGCAGGCTGCAGTTTTTGACATGCAAGGAGAAAATGGATCATAAGACTCAACACCATCGAACATTTATAAAACCTAAACAACTAGAAGGATTGCCTCCTGGAACAAAAGTTACTATTCGAGCTTCAGTTGGACCTCTGCAATCAGGAGCTTCACCTACACCTTCCATTAGTGCAAGTGCTTCTACCCTTCAGCTCTCACCTCCAAGGACTAAAAATATAACTGCTAAAAATCCTGCAAAATCTAATACAAGTAAACCTAATACAGTCAAATCCAACGCAAGTAAACCTAATACAAGTAAGCCTAATGGAAGTAAATCTAAATACAAACCAAAAATCTCTAATATGCAAAAGAAACAAAGCACATTGGCTAGTAGCAATAAAAAAAGTAAAGTCAATACAGCATTGAGGAATTTAAGGTATCGTCGGGGCATTCACAAATGCATTGAGTGTTGTTCCGAAATAAAAGATTTTGCAAACCACTTTCCTACGTACGTCCACTGTAGTTTTTGCAGATACAACACTAGCTGTAGCAAAGCCTATGTAAATCATATGATGAG
>hsa_circ_0111876
ATTTGCAAAGTGCAGAGCAGGCATGGATTGCCAATTCTGGAACAGAGCAAAGCCCCAACTTGCCCTCCACTGGTGATGTCACACCCACCCATGAAGAGCCTGCCTCTAGGGTTGTTGAATGTTGGGTCACGAAGATCTCAACCTGGCCAAAGAAGAGAACCCAGAAAGATCATCACAGTTTCTGTAAAAGAAGATGTACACCTGAAAAAGGCAGAAAATGCCTGGAAGCCAAGCCAAAAACGAGACAGCCAAGCCGATGATCCCGAAAACATTAAAACCCAG
>hsa_circ_0013445
AATGGCCTGTGGGTGTCCAAGAATTTTGGGGGAAAATGGGAAGAAATCCACAAAGCAGTATGTTTGGCCAAATGGGGATCAGACAACACCATCTTCTTTACAACCTATGCAAATGGCTCCTGCAAAGCTGACCTTGGGGCTCTGGAATTATGGAGAACTTCAGACTTGGGAAAAAGCTTCAAAACTATTGGTGTGAAAATCTACTCATTTGGTCTTGGGGGACGTTTCCTTTTTGCCTCTGTGATGGCTGATAAGGATACAACAAGAAGGATCCACGTTTCAACAGATCAAGGGGACACATGGAGCATGGCCCAGCTCCCCTCCGTGGGACAGGAACAGTTCTATTCTATTCTGGCAGCAAATGATGACATGGTATTCATGCATGTAGATGAACCTGGAGACACTGGGTTTGGCACAATCTTTACCTCAGATGATCGAGGCATTGTCTATTCCAAGTCTTTGGACCGACATCTCTACACTACCACAGGCGGAGAGACGGACTTTACCAACGTGACCTCCCTCCGCGGCGTCTACATAACAAGCGTGCTCTCCGAAG
>hsa_circ_0001620
GTGTGGACACCTCAAGATCGCCAGTGTGTCCTGAGTACCTTAGCACAGTTGCTTTTGGATAAGGACTGTACTGTGCTGGTTGGTCGCCAGCTTCGCCCTCTCCTTTTGGATTTGCTGGAAAGGAATGCCGAAGCCATTAAAGCTGGAGGCCAAATCAACCATGATCTGCATGAACGGCTATGTGTGTCGATGAGCAAACTCATTGGTAACCATCCTGATGTCCTCCC
>hsa_circ_0133118
GTACTTACCATGTTGAATTTTATTCTTTCTCCATACATTCTCTTTTTCTCTCCTCTCTCTCTCCCTCCTCTACTCCTACAAAGACTATGGATCATCAAGGTGGGGACCTGGCCTGATTCATATCCATGCCCCTGAGGTAAATTATGGTGCTTCCATATCTGTGTCCTTGGAATACACAAAGGATCCTTCCATATCCATGTCCTTGGATAGGCTGTGGGTGCTCCCATATCTGTACACTTGAGATACACTGTGGGCCTTCGCATATTTTTTGAATGAAGCAAAGTAACCGATGAACAGAGAAGTGAACCAGGAAGAAGCAGGTGCCTTGTGATGAGGACCCCTGAGTGGTACTGAAATCACCAGGTTTAATTTGACAATTCAGCTTTGCTTTATGCTTGCCTCCATATCGGTCGGTTAATGACCCTCGTTAGCCCAGGTCTCTTCAACTGATCTGCTACTACAATAAAAGTGCTGAAGTATTTTACCTAAAAACAAACTCAGTTATCTGTGGGACATGTATATGTGGAAAACACAAATTACCTCTACAGTAATATGAACATTTAATTTTTTTGGTAGCAAAAATATCTACTATTCAATGCACGCTTATATGCCAG
>hsa_circ_0013252
CCAATGGTAATGATAGTAAAAAATTTAAAGGAGAAGATAAAATGGATGGTGCTCCTTCTCGTGTACTTCATATTCGAAAATTACCTGGGGAAGTAACAGAAACTGAAGTTATTGCTTTAGGCTTACCTTTTGGTAAGGTGACCAACATCCTTATGCTGAAAGGAAAAAATCAGGCATTTTTGGAACTAGCAACCGAGGAAGCAGCTATTACTATGGTTAATTACTATTCTGCTGTGACACCTCATCTTCGTAACCAACCAATATATATCCAGTACTCGAATCACAAAGAACTAAAGACAGATAATACATTAAACCAACGTGCTCAGGCAGTTCTTCAAGCTGTGACAGCTGTCCAGACAGCAAATACTCCTCTTAGTGGCACCACAGTTAGCGAGAGTGCAGTGACTCCAGCCCAGAGTCCAGTACTTAGAATAATTATTGACAACATGTACTACCCTGTAACACTTGATGTTCTTCACCAAATATTTTCTAAGTTTGGTGCTGTATTGAAGATAATCACATTTACAAAAAATAACCAGTTTCAAGCTTTGCTCCAGTATGGTGATCCAGTAAATGCTCAACAAGCAAAACTAGCCCTAGATGGTCAGAATATTTATAATGCCTGCTGTACCCTAAGGATTGATTTTTCCAAACTTGTGAATTTGAATGTAAAATACAACAATGATAAAAGTAGGGATTATACTCGACCTGATCTTCCATCTGGGGATGGACAACCTGCATTGGACCCAGCTATTGCTGCAGCATTTGCCAAGGAGACATCCCTCTTAG
>mmu_circ_0016031
GTTCTTGGTGAAATTCAGGAAATTGTGAAAACTGGGCTGTGGGTAGGTGACTGCTTCATTTACACAAGTTCTGTGAACAGATTAAACTATTACGTGGGAGGAGAGATAGTCACCATCGCCCACCTGGACAGGACAATGTATCTTCTGGGCTATATTCCAAAAGACAATAGACTTTATCTGGGGGATAAGGAATTGAATATTGTTAGCTACTCCCTGTTGGTTTCAGTCCTGGAATACCAGACTGCTGTCATGCGGAGGGATTTTAGCATGGCGGATAAAGTCCTCCCTACCATCCCCAAAGAACAGAGGACCAGAGTTGCACACTTTTTGGAAAAACAGGGCTTCAAGCAGCAAGCACTTACAGTATCCACAGATCCTGAACATCGTTTTGAGCTTGCTCTTCAACTTGGAGAGTTGAAAATTGCTTACCAGTTAGCAGTGGAAGCAGAGTCGGAGCAGAAGTGGAAACAACTTGCTGAACTTGCCATTAGTAAATGTCAGTTCAGCCTAGCCCAGGAGTGTCTGCACCATGCTCAGGATTATGGTGGTCTGCTGCTCTTGGCCACTGCTTCTGGAAATGCTAGTATGGTGAACAAGCTGGCAGAAGGTGCGGAGAGAGACGGCAAAAATAACGTGGCATTCATGAGCTATTTTTTACAGGGCAA
>hsa_circ_0101119
CCATACACTGCTTCCCTTATGTGAAGAAGCGCATCCCTGTCATGTACCAGCACCACACTGACCTGAACCCCATCGAGGTGGCCATTGACGAGATGAGTAAGAAGGTGGCGGAGCTCCGGCAGCTGTGCTCCTCGGCCGAGGTGGACATGATCAAACTGCAGCTCAAACTCCAGGGCAGCGTGAGTGTTCAGGTCAATGCTGGCCCACTAGCATATGCGCGAGCTTTCTTAGATGATACAAACACAAAGCGATATCCTGACAATAAAGTGAAGCTGCTTAAGGAAGTTTTCAGGCAATTTGTGGAAGCTTGCGGTCAAGCCTTAGCGGTAAACGAACGTCTGATTAAAGAAGACCAGCTCGAGTATCAGGAAGAAATGAAAGCCAACTACAGGGAAATGGCGAAGGAGCTTTCTGAAATCATGCATGAGCAG
>hsa_circ_0027914
GAGCCAGCGCGGTAGGGCCAGAGTGGGAAGGCCAGAGCGGGCGTCCCCGCCAGTGACCCCACGCCGCCCGTCCGCGCCCAACCCGGCCTCCGCCGAGTGTCCAAACCAAAAGCGAAAGGAACCCGACCCCGCGTCCCCTCCGGCGGCTCCGTAGTCGCGTCCGCTTGGAGCTCGCCGGGCGCCTCCGACCCTGCCGGGCCGCTTTGTGACTTCACTCGTTTCGCAACAAGCCCGGGCAGCCCGCGCCCCACCCACTCTGGCCCGGCAGCCTCGCCGCCCGCAGCCTCGCTCCGCTCCTCGCGCTTCCCCTCCCTCCGGGGCTGGGCCTGCCCCGGCCGTCGCGGAGCCTCCCCTCCCACCGTCCGTGAGTGTACGCGCCCGGCCGCCGCCTCCAGGCAGCCCGGAGCAACCCGGCGCCCGGCCCCGCTGGGCGCAGCACTCCGTCGGCGGCGGCGGCGGCGCGATGCTGTGCTTCCTGAGGGGAATGGCTTTCGTCCCCTTCCTCTTGGTGACCTGGTCGTCAGCCGCCTTCATTATCTCCTACGTGGTCGCCGTGCTCTCCGGGCACGTCAACCCCTTCCTCCCGTATATCAGTGATACGGGAACAACACCTCCAGAGAGTGGTATTTTTGGATTTATGATAAACTTCTCTGCATTTCTTGGTGCAGCCACGATGTATACAAGATACAAAATAGTACAGAAGCAAAATCAAACCTGCTATTTCAGCACTCCTGTTTTTAACTTGGTGTCTTTAGTGCTTGGATTGGTGGGATGTTTCGGAATGGGCATTGTCGCCAATTTTCAGGAGTTAGCTGTGCCAGTGGTTCATGACGGGGGCGCTCTTTTGGCCTTTGTCTGTGGTGTCGTGTACACGCTCCTACAGTCCATCATCTCTTACAAATCATGTCCCCAGTGGAACAGTCTCTCGACATGCCACATACGGATGGTCATCTCTGCCGTTTCTTGCGCAGCTGTCATCCCCATGATTGTCTGTGCTTCACTAATTTCCATAACCAAGCTGGAGTGGAATCCAAGAGAAAAG
>hsa_circ_0122571
AATGAAATCTTGGAAATTGCTCTGGATCAAAAAGGACTTACCAATGATAGAAAAATTGCTTTCATTGATAAAAATAGAGATCTCTGTATCACTTCTGTGAAACGATTTGGGAAGGAAGAACAAATTATCAAGCTTGGAACAATGGTGCATACTTTGGCATGGAACGATACATGCAATATCCTTTGTGGACTTCAAGATACTCGATTTATAGTGTGGTATTACCCCAATACAGTTTATGTGGACAGAGACATTTTGCCTAAAACATTATATGAAAGGGATGCAAGTGAATTTAGTAAAAATCCCCATATTGTGAGTTTTGTTGGAAATCAAGTAACTATTAGAAGAGCTGATGGCTCCCTGGTTCACATCAGCATAACACCATATCCTGCTATTCTCCATGAATATGTAAGCAGTTCAAAATGGGAAGATGCTGTGAGACTTTGTCGCTTTGTTAAGGAGCAAACCATGTGGGCTTGTCTAGCTGCTATGGCAGTTGCTAATCGAGATATGACTACTGCAGAAATAGCCTATGCAGCAATTGGTGAAATTGATAAGGTTCAGTACATCAATTCTATAAAAAATCTTCCATCTAAAGAATCAAAAATGGCCCACATACTACTGTTTAGTGGGAACATACAGGAGGCTGAAATAGTACTTCTTCAGGCTGGCCTTGTTTATCAAGCAATCCAGATCAATATTAATCTCTACAACTGGGAAAG
>hsa_circ_0097388
GTATGGTGGATATTGCCCGACAGACGGTTGAATTTCTCTACGAAGAGAATGGTGGCATCCCAAGAGACCTTTATCTTCCCACCATTGAAGACATTAAAGACGAAGCAAACAAGTTCACAATTGATAAAGTTCGAAAAGGTCTCACAGTAGTAACCCGCTCTCCAGACAGCAATAATGTAGCCAGCAGTGCTGTTGGAACTGCTCTGCCAAAATTTGCCATCCGAGGGATGCTGAAAACCTTTGGGCTTCATGGAGTCGTCTTAGATGTTGATTCA
>hsa_circ_0100067
GGCTAATTTCATATACCGAGTATCTTTTCTTGCTTACAATCCTCACTAAACCCCATTCTGGATTTCATGTTGCTTTTAAAATGCTGGATACAGATGGTAATGAGATGATTGAAAAAAGGGAATTTTTTAAGCTGCAGAAGATCATAAGTAAACAAGATGACTTGATGACAGTGAAAACTAATGAAACTGGATATCAGGAAGCAATAGTGAAAGAACCTGAAATTAACACAACTCTTCAGATGCGTTTCTTTGGAAAAAGAGGACAAAGAAAACTTCATTATAAAGAATTTCGAAGATTTATGGAAAATTTACAAACAGAGATTCAAGAAATGGAATTCCTTCAGTTTTCTAAAGGTTTGAGTTTCATGAGAAAAGAAGACTTTGCAGAGTGGCTACTTTTTTTCACTAACACTGAAAATAAAGATATTTATTGGAAAAATGTGAGAGAGAAGTTGTCAGCAGGAGAG
>hsa_circ_0017488
GCCAGCCGCATGGGAGTGGAGGCAGTCATCGCCTTGCTAGAGGCCACCCCGGACACCCCAGCTTGCGTCGTGTCACTGAACGGGAACCACGCCGTGCGCCTGCCGCTGATGGAGTGCGTGCAGATGACTCAGGATGTGCAGAAGGCGATGGACGAGAGGAGATTTCAAGATGCGGTTCGACTCCGAGGGAGGAGCTTTGCGGGCAACCTGAACACCTACAAGCGACTTGCCATCAAGCTGCCGGATGATCAGATCCCAAAGACCAATTGCAACGTAGCTGTCATCAACGTGGGGGCACCCGCGGCTGGGATGAACGCAGCCGTACGCTCAGCTGTGCGCGTGGGCATTGCCGACGGCCACAGGATGCTCGCCATCTATGATGGCTTTGACGGCTTCGCCAAGGGCCAGATCAAAGAAATCGGCTGGACAGATGTCGGGGGCTGGACCGGCCAAGGAGGCTCCATTCTTGGGACAAAACGCGTTCTCCCGGGGAAGTACTTGGAAGAGATCGCCACACAGATGCGCACGCACAGCATCAACGCGCTGCTGATCATCGGTGGATTCGAGGCCTACCTGGGACTCCTGGAGCTGTCAGCCGCCCGGGAGAAGCACGAGGAGTTCTGTGTCCCCATGGTCATGGTTCCCGCTACTGTGTCCAACAATGTGCCGGGTTCCGATTTCAGCATCGGGGCAGACACCGCCCTGAACACTATCACCGACACCTGCGACCGCATCAAGCAGTCCGCCAGCGGAACCAAGCGGCGCGTGTTCATCATCGAGACCATGGGCGGCTACTGTGGCTACCTGGCCAACATGGGGGGGCTCGCGGCCGGAGCTGATGCCGCATACATTTTCGAAGAGCCCTTCGACATCAGGGATCTGCAGTCCAACGTGGAGCACCTGACGGAGAAAATGAAGACCACCATCCAGAGAGGCCTTGTGCTCAGAAATGAGAGCTGCAGTGAAAACTACACCACCGACTTCATTTACCAGCTGTATTCAGAAGAGGGCAAAGGCGTGTTTGACTGCAGGAAGAACGTGCTGGGTCACATGCAGCAGGGTGGGGCACCCTCTCCATTTGATAGAAACTTTGGAACCAAAATCTCTGCCAGAGCTATGGAGTGGATCACTGCAAAACTCAAGGAGGCCCGGGGCAGAGGAAAAAAATTTACCACCGATGATTCCATTTGTGTGCTGGGAATAAGCAAAAGAAACGTTATTTTTCAACCTGTGGCAGAGCTGAAGAAGCAAACGGATTTTGAGCACAGGATTCCCAAAGAACAGTGGTGGCTCAAGCTACGGCCCCTCATGAAAATCCTGGCCAAGTACAAGGCCAGCTATGACGTGTCGGACTCAGGCCAGCTGGAACATGTGCAGCCCTGGAGTGTCTGACCCAGTCCCGCCTGCATGTGCCTGCAGCCACCGTGGACTGTCTGTTTTTGTAACACTTAAGTTATTTTATCAGCACTTTATGCACGTATTATTGACATTAATACCTAATCGGCGAGTGCCCATCTGCCCCACCTGCTCCAGTGCGTGCTGTCTGTGGAGTGTGTCTCATGCTTTCAGATGTGCATATGAGCAGAATTAATTAAACATTTGCCTATGACTCCAACAG
>hsa_circ_0075827
GTAAAATCTACTGGTGGAGTCACTCCATTATTCTTATCTGTGGAGATCTAGATCTTGATTTGAAAGTTTCTGAGAAAATCTTCAGCTCAGACTTGAGGGTCAACTTTACCAGCTGAAGGATCTGCATTTACTGCTCAACCACATCTAATTTGATGTCCTCTGCAGATTTAAAATGTGTGCCTTCTTTTCCGTCACCAAGTCATCCCTGGGTTACTACTGAACATCCTTCTCAATTCCCCCCGACCCATGGATGGCTGTTCTCCATTGTCTGTTTCACCAGATGTCCTCAAAACAAACAGACAGAAGAAGGAAGTGGCTAATGGAGCTGTGGAGTCCAAGTGTGACTGCCAAGAGGAATCCAGCAAAGCCAAAAAGCCCAAGCATGTAGCCCTGCCCGAAGCACGCCACACGCATGGAAAACCCAGAGGAAATGAGTGAGGATCAATGGGAAGAAGAGAGCCAGCCAG
>mmu_circ_0006293
ACTTGCCCTTCTTGTGGAATCACATTTGCTCCCAAATCTGAAGCTGGTGCAGAAGGAGGAACTGTGCAAAATGGCTGTCAAGACGAGCCTAAGACCAGCACCAAGGCTTCTGGAGGACCCAACTCCAAAACCCAGAATGGACTTCTGAGCCCTCCTGCAGAGGAGAAGCTCACTAACAGCCAGACCTCCCTCTGTGAGATCCTGCAAGAGAAGGGACGGTGGGCAGGGGTGAGCTTGGACCAGTCAGCCCTCCTCCCGCTCAGGTTCAAGAACATCCGTGAGAAAACTGATGCCCACTTTGTTGATGTCATCAAAGAAGACAGCCTGATGAAAGATTATTTCTTCAAGCCGCCCATCAATCAGTTCAGCCTGAACTTCCTGGACCAGGAGCTGGAGCGATCATATAGAACCAGCTACCAGGAAGAGGTCATAAAGAATTCTCCTGTGAAGACGTTCGCCAGTGCCACCTTCAGCTCCCTTCTGGATGTGTTTCTGTCAACCACCGTGTTCTTGATTCTCTCCATCACCTGCTTCCTAAAGTATGGAGCCACCGCCACCCCTCCCCCACCGGCTGCCCTGGCCGTCTTTGGTGCAGACCTGCTGCTGGAGGTGCTTTCCCTCATAGTGTCCATCAGAATGGTGTTTTTCCTAGAGGATGTCATGACATGCACAAAGTGGTTGCTGGAATGGATCGCTGGCTGGCTCCCTCGCCACTGCATTGGGGCAATCTTGGTGTCTCTTCCTGCCCTGGCTGTCTATTCACACATCACCTCTGAGTTTGAGACCAACATACATGTTACCATGTTCACTGGCTCTGCGGTGCTGGTGGCCGTTGTGCACTACTGTAACTTCTGCCAGCTCAGCTCCTGGATGAGGTCCTCCCTTGCCACCATCGTGGGGGCTGGGCTGCTGCTTCTGCTCCACATCTCCCTGTGTCAGGACAGTTCCATTGTGATGTCCCCCTTGGACTCAGCACAGAATTTCAG
>mmu_circ_0000448
GGTTGATGGCCTAACACTGGCTTAACACTCATGTCGGCTGCACTAATTGAAGTCACATCCAAGTGGGTCAATGCACTGAACATATCTGATATAGAAGGTCCCAGATCCTGAATTTTTATCAATGGTTTGCTGTATAAGGCTTGCCTCCCAAATAGCTGAGGACCCTTATTTGGGAAGATACGTTCTGATGGTTAAGCAACAGCACAGATGTCGATGGGAATGAGTGATGGCCATCCAGTGACCAGCTGGATCTGACTGCCTTACAAGACGCATGTGTATGATTAAGAGAGAGACATTCGTGACTCCCAGATGTACCTCCTTCCTGTCCCACAGTGTTCCTGAAGGGAGTGAGTTATGGGGTAACTTATAACACAGCAGGCTCTTCCTCAAGATAGCTCTTGTCAAAACAGGAAGACGAAACTCGGGTTTCCATGAGGAGACCACAGCTTGGGATCCTGTCTGGATGTACAAGCAGAAGCATCTTCATACTTTTCCATTTCTAACCATCATGCCTCACCCCACCCTCCCAAGGCGACATCTGCAGAGAG
>mmu_circ_0011225
GGGCTCTTGGCCAGACTGGAGACTCCCAGGTGTGAGCCGAGCACTGTGTAAGGAGGACCTGCAGACATCGACATCGCTGCTGAACAGCAGCCAATGCCTTACCCATTCACTGGGGATGTAGACCCGACGTGTCCTCAGGTACATAGAGACCACTGGCTCTAGCTCTGAGGAGGGAGTGAGTGAGTGTGACTGTGAGAGGAAGCTGCTAGACACTGATGAGGGGAG
>hsa_circ_0087481
GGTGAAAATGGGATGGAGGATTGTGTCATGGCCCTAGAAACCTTGTTTAGTGTTCTGCTTTCTCTTTGCAGACTTATGGCTCCCTACACACCTTTTCTCACTGAATTGATGTACCAGAATCTAAAGGTGCTGATTGACCCTGTTTCTGTTCAGGACAAGGACACACTCAGCATTCACTACCTCATGCTGCCCCGTGTTCGAGAAGAATTGATTGACAAGAAAACAGAGAGTGCAGTATCTCAGATGCAGTCTGTGATTGAACTTGGAAGAGTGATCAGAGACCGAAAAACTATTCCCATAAAGTATCCTTTGAAAGAAATTGTGGTTATCCATCAAGATCCAGAAGCTCTTAAAGATATCAAGTCTTTGGAGAAGTATATCATTGAGGAACTCAATGTTCGAAAAGTTACACTGTCTACAGATAAAAACAAGTATGGCATTCGGCTAAGGGCAGAACCAGATCACATGGTCCTGGGGAAGCGTCTGAAGGGAGCCTTTAAGGCAGTGATGACGTCCATCAAGCAGTTGAGCAGTGAGGAGCTGGAGCAGTTCCAGAAGACTGGGACCATTGTTGTGGAAGGCCATGAATTGCACGATGAAGACATCCGCCTCATGTACACCTTTGATCAGGCCACAGGTGGGACTGCGCAATTTGAAGCACACTCAGATGCTCAG
>hsa_circ_0130689
GAGGAATTAATTCCAATGAGTGTGAAAATGTATCAAGAAAAAAGAAAATGTCAGAGGAATTTGAAGCCAATACTATGGATTCTCTGGTAGACATGCCATTTGCTACTGTAGATATTCAGGATGACTGTGGAATCACTGATGAACCTCAAATAAATTTGAAGAGAAGTCAAGAAAATGAATGGGTCAAGAGTGATCAAGTAAAGAAGAGGAAAAAAAAGAGAAAAGATTATCAACCCAACTATTTCCTGTCCATTCCAATCACCAACAAAGAGATTATAAAAGGAATTAAGATCCTGCAGAATGCAATAATACAACAAGATGAGCGACTGGCCAAAGCAATGGTCAGTGATGGTTCCTTTCATATTACCCTGCTGGTGATGCAATTATTAAATGAAGATGAAGTAAACATTGGTATTGATGCTCTTTTGGAATTGAAACCATTCATAGAAGAACTCCTCCAGGGAAAACATTTGACTTTGCCCTTTCAAGGGATTGGTACTTTTGGAAATCAGGTTGGATTTGTGAAGCTGGCAGAAGGAGATCATGTAAACTCACTTTTGGAGATAGCAGAGACTGCAAATAGGACATTTCAAGAAAAAGGCATCCTGGTAGGAGAGAGCAGAAGTTTTAAACCTCATTTGACCTTCATGAAGTTGTCAAAATCACCGTGGCTCCGTAAGAATGGAGTGAAAAAAATAGATCCTGATTTATATGAAAAGTTTATCAGTCACAGATTTGGAGAAGAAATATTATATCGCATAGATCTTTGCTCCATGCTGAAGAAAAAACAAAGTAATGGTTATTATCACTGTGAATCTTCCATTGTGATTG
>hsa_circ_0113667
GATTTTTACTCTGTTCCACGAACTATTCTACCTCATGGTGCCTCATTTCATGGACATCTTTTAACCCTTAATGTTACCTATGAGTCTACCAAAGATACCTTCACTGTCGAGGCTCACAGTAATGAAACCATAGGGAGTGTCCGGTGGAAAATAGCCAAGCAGTTGTGCTCTCCTGTGGATAATATACAGATATTTACAAATGATAGCCTGCTGACAGTGAATAAAGATCAAAAGCTACTCCACCAACTGGGCTTTTCTGATGAACAAATCCTTACAGTGAAGACTTCTGGCAGTGGGACCCCATCTGGGAGTTCAGCAGATTCTTCAACCAGCTCCAGCAGCAGCAGCAGTGGGGTTTTTAGTTCTTCATATGCCATGGAGCAGGAGAAATCCCTCCCTGGTGTAGTGATGGCTCTCGTATGTAACGTATTTGACATGCTTTATCAGCTCGCCAATCTGGAAGAGCCAAGGATAACTCTACGAGTACGGAAGCTTCTGCTCTTGATACCCACTGATCCAGCCATTCAGGAAGCCCTTGATCAACTTGATTCTTTAGGAAGAAAGAAAACATTGCTGTCTGAATCAAGTTCTCAGTCCTCAAAATCTCCATCCCTGTCATCAAAGCAACAGCACCAGCCAAGTGCCAGTTCAATTTTAGAAAGTCTGTTTCGATCTTTTGCCCCGGGAATGTCTACCTTCAGAGTGCTCTACAACTTAGAAGTTCTAAGCTCCAAACTCATGCCAACAGCTGATGATGACATGGCCAGAAGCTGTGCCAAATCCTTCTGTGAAAACTTCCTCAAAGCTGGCGGTTTGAG
>hsa_circ_0138742
TGGCAGTATGATCACCTCACGGCTACCTATCTTCTGCTTCTAGCCAAGAAGGCTCGGGGAAAACCAGTTCGTTTAAGGCTTTCTTCTTTCTCCTGTGGACAAGCCAGTGCTACCCCATTCACAGACATCAAGTCAAATAATTGGAGTCTGGAAGATGTGACCGCAAGTGATAAAAATTATGTGGCGGGATTAATAGACTATGATTGGTGTGAAGATGATTTATCAACAGGTGCTGCTACTCCCCGAACATCACAGTTTACCAAGTACTGGACAGAATCAAATGGGGTGGAATCTAAATCATTAACTCCAGCCTTATGCAGAACACCTGCAAATAAATTAAAGAACAAAGAAAATGTATATACTCCTAAGTCTGCTGTAAAGAATGAAGAGTACTTTATGTTTCCTGAGCCAAAGACTCCAGTTAATAAGAACCAGCATAAGAGAGAAATACTCACTACGCCAAATCGTTACACTACACCCTCAAAAG
>hsa_circ_0089996
GTAGATGAAGAGTACAAGAATCCTCACACAGTAGACCGAGTTCCTATGGGGAAGGTGCCTCATCTGTGGGGCCAATCCTTGTACATCCTCAGCTCGCTGTTGGCAGAGGGATTCCTTGCCGCTGGTGAAATCGATCCCTTAAATAGAAGATTTTCCACTTCAGTCAAACCTGATGTTGTAGTACAAGTTACTGTTTTGGCAGAAAACAATCACATTAAGGACTTATTGAGGAAACACGGGGTGAACGTCCAGAGTATCGCGGACATTCATCCAATTCAAGTCCAGCCGGGCCGGATTCTTAGTCACATATATGCCAAGCTTGGACGGAATAAGAATATGAATTTGAGTGGGCGACCGTATCGACATATTGGTGTCCTTGGAACCTCTAAACTATATGTGATTAGGAACCAAATCTTTACTTTTACACCCCAGTTCACCGACCAGCATCACTTCTACCTGGCCCTCGACAATGAGATGATCGTGGAGATGCTAAGGATCGAGCTGGCCTACCTGTGCACCTGCTGGAGGATGACGGGCAGACCCACACTCACCTTCCCCATCAGTCGCACCATGCTCACAAATGATGGCTCAGACATTCATTCTGCTGTGCTCTCCACAATTAGAAAACTAGAGGATGGATATTTTGGAGGAGCCAGAGTAAAATTAGGGAACCTTTCGGAATTTCTCACCACATCGTTCTACACATATCTGACTTTTCTGGATCCAGACTGTGATGAGAAGTTGTTTGACAATGCCAGCGAAGGGACTTTCAGTCCTGATAGTGATTCAGATTTGGTAGGATATCTGGAAGACACCTGTAATCAAGAAAGCCAAGACGAACTTGACCATTATATCAACCACCTTCTGCAAAGCACATCGTTGAGGTCCTATCTGCCTCCTCTTTGTAAGAACACAGAAGACCGCCATGTCTTCAGTGCTATCCACTCCACGCGGGACATACTTTCTGTGATGGCAAAAGCAAAGGGTTTGGAAGTTCCATTTGTTCCCATGACTTTGCCGACTAAAGTTCTAAGTGCCCACCGTAAATCACTGAATCTTGTTGATTCTCCTCAGCCACTCCTAGAAAAGGTTCCTGAAAGTGACTTTCAGTGGCCCAGAGATGACCATGGTGACGTGGACTGTGAGAAGCTGGTTGAGCAGCTAAAAGATTGTTCGAACCTACAGGACCAAGCAGACATTCTGTACATTCTTTATGTCATAAAGGGTCCCAGCTGGGACACAAATCTCTCTGGACAGCACGGGGTCACCGTTCAAAACCTTCTTGGTGAGCTCTATGGGAAAGCCGGCTTGAACCAGGAGTGGGGTCTGATTCGCTACATCTCAGGCCTTCTCAGGAAGAAAGTGGAGGTCCTGGCTGAGGCCTGCACAGACCTGCTTTCGCACCAGAAGCAGCTCACCGTGGGCCTGCCGCCCGAGCCCCGGGAGAAGATCATCTCTGCGCCCCTTCCCCCAGAGGAGCTCACAAAACTCATCTACGAGGCCAGTGGGCAGGACATCAGCATTGCCGTCCTCACGCAGGAGATTGTGGTTTACCTGGCCATGTATGTCAGGGCGCAGCCCAGCCTCTTTGTGGAGATGCTGAGACTCCGGATTGGACTGATCATTCAGGTGATGGCCACGGAGCTGGCACGGAGCCTGAACTGCTCAGGAGAAGAGGCTTCTGAAAGTTTGATGAACCTCAGCCCTTTCGATATGAAAAATCTCCTGCACCATATTCTAAGTGGGAAAGAGTTTGGCGTTGAAAGAAGTGTGCGCCCTATCCACTCCTCCACATCCAGCCCTACCATCTCCATCCACGAGGTGGGCCATACCGGAGTCACCAAAACTGAGAGGAGTGGCATTAACAGACTGAGGAGTGAAATGAAACAGATGACTAGGCGGTTTAGTGCTGATGAACAGTTCTTTTCTGTGGGCCAGGCCGCGTCCAGCAGTGCGCATTCCTCCAAGTCTGCG
>hsa_circ_0081592
GAAAGAAAAAGAAGAAAACCCGAGGTGATCATTTTAAACTTCGCTTCCGAAAAAACTTTCAGGCCCTGTTGGAGGAGCAGAACTTGAGTGTGGCCGAGGGCCCTAACTACCTGACGGCCTGTGCGGGACCCCCATCGCGGCCCCAGCGCCCCTTCTGTGCTGTCTGTGGCTTCCCATCCCCCTACACCTGTGTCAGCTGCGGTGCCCGGTACTGCACTGTGCGCTGTCTGGGGACCCACCAGGAGACCAGGTGTCTGAAGTGGACTGTGTGAGCCTGGGCATTCCCAGAGAGGAAGGGCCGCTGTGCACTGCCCGGCCTTCAGAAAGACAGAATTTCATCACCCAATGCAGGGGGAGCTCTTCCTGGACCAAGGGAGGAGCCGCTCATTCACCCAACAAAACTGTGTCTTATCTGCCAGGAAAGACCAGCCTCACTCCTGGGAACTGTCTGGCAGGTAGGCTGGGCCCCCCAGTGCTGTTAGAATAAAAAGCCTCGTGCCGGAA
>hsa_circ_0104862
AGTTCAAGCTGAAGAAGATGTGGAAAAGTCCCAATGGAACTATCCGGAACATCCTGGGGGGGACTGTCTTCCGGGAGCCCATCATCTGCAAAAACATCCCACGCCTAGTCCCTGGCTGGACCAAGCCCATCACCATTGGCAGGCACGCCCATGGCGACCAGTACAAGGCCACAGACTTTGTGGCAGACCGGGCCGGCACTTTCAAAATGGTCTTCACCCCAAAAGATGGCAGTGGTGTCAAGGAGTGGGAAGTGTACAACTTCCCCGCAGGCGGCGTGGGCATGGGCATGTACAACACCGACGAG
>hsa_circ_0031886
GTGGTCCTGGCTCTGCCATATGACACCCCCGTGCCCGGCTACATGAATAACACTGTCAACACCATGCGCCTCTGGTCTGCTCGGGCACCAAATGACTTTAACCTCAGAGACTTTAATGTTGGAGACTACATTCAGGCTGTGCTGGACCGAAACCTGGCCGAGAACATCTCCCGGGTCCTCTATCCCAATGACAATTTTTTTGAAGGGAAGGAGCTAAGATTGAAGCAGGAATACTTTGTGGTGGCTGCAACCTTGCAAGATATCATCCGCCGTTTCAAAGCCTCCAAGTTTGGCTCCACCCGTGGTGCAGGAACTGTGTTTGATGCCTTCCCGGATCAGGTGGCCATCCAGCTGAATGACACTCACCCTGCACTCGCGATCCCTGAGCTGATGAGGATTTTTGTGGATATTGAAAAACTGCCCTGGTCCAAGGCATGGGAGCTCACCCAGAAGACCTTCGCCTACACCAACCACACAGTGCTCCCGGAAGCCCTGGAGCGCTGGCCCGTGGACCTGGTGGAGAAGCTGCTCCCTCGACATTTGGAAATCATTTATGAGATAAATCAGAAGCATTTAGATAGAATTGTGGCCTTGTTTCCTAAAGATGTGGACCGTCTGAGAAGGATGTCTCTGATAGAAGAGGAAGGAAGCAAAAGGATCAACATGGCCCATCTCTGCATTGTCGGTTCCCATGCTGTGAATGGCGTGGCTAAAATCCACTCAGACATCGTGAAGACTAAAGTATTCAAGGACTTCAGTGAGCTAGAACCTGACAAGTTTCAGAATAAAACCAATGGGATCACTCCAAGGCGCTGGCTCCTACTCTGCAACCCAGGACTTGCAGAGCTCATAGCAGAGAAAATTGGAGAAGACTATGTGAAAGACCTGAGCCAGCTGACGAAGCTCCACAGCTTCCTGGGTGATGATGTCTTCCTCCGGGAACTCGCCAAGGTGAAGCAG
>hsa_circ_0132709
GCAATGTTCAGTCTTTGTATGGTGGAAAGTGGAGCTGATGAGGTTAATTTGCACGGTGTGACCAGCCTTGGCTTAAAGCAGGCTCTGGAGTTTGCATACACAGGACAGATTTTGCTGGAGCCAGGTGTGATCCAGGATGTGCTAGCAGCGGGCAGTCACCTACAGCTGTTGGAGCTTCTCAATTTATGCTCCCACTATCTCATCCAGGAATTAAATAGCTTTAATTACTTGGATCTGTACAGACTTGCTGACCTCTTTAACCTCACTTTGTTGGAGAAGGCAGTGATCGATTTCTTAGTGAAACATCTCTCTGAACTCCTGAAGAGCCGCCCAGAAGAAGTTCTAACGCTTCCCTATTGCCTGCTTCAGGAGGTGCTGAAGAGCGACCGCCTGACCTCCCTGAGTGAAGAGCAGATCTGGCAGCTAGCTGTGAGGTGGTTGGAACACAACTGCCACTACCAGTACATGGACGAGCTCCTGCAATACATCCGCTTTGGCCTAATGGATGTGGATACTCTCCATACAGTTGCCCTGTCCCACCCCCTTGTCCAAGCAAGTGAGACTGCAACAGCCCTTGTCAACGAGGCCCTGGAATACCACCAGAGCATCTATGCACAGCCTGTCTGGCAGACTCGCAGGACCAAACCACGATTCCAGTCAGACACTCTGTATATCATTGGTGGGAAAAAGCGCGAGGTCTGCAAGGTCAAGGAACTTCGGTACTTCAATCCTGTTGATCAGGAGAATGCTCTCATAGCTGCCATTGCCAACTGGAGTGAGCTGGCTCCCATGCCTGTGGGAAGGAGCCACCATTGTGTGGCAGTCATGGGGGACTTCCTGTTTGTGGCAGGAGGGGAAGTTGAGCATGCCAGTGGCCGGACGTGTGCTGTGAGGACTGCCTGTCGCTATGACCCCCGCAGTAATTCCTGGGCAGAGATAGCACCCATGAAAAACTGCCGGGAGCATTTTGTGCTGGGTGCCATGGAGGAATACCTCTATGCAGTTGGGGGCAGAAATGAACTGCGCCAGGTTCTGCCTACAGTTGAGCGATATTGCCCCAAGAAGAACAAATGGACTTTTGTTCAGTCCTTTGACAGATCCCTTTCATGCCATGCTGGATATGTGGCTGATGGTCTTCTTTGGATATCAG
>hsa_circ_0084715
CAAGATTCCATACAATGGGTTTATAATAGCATTGAGAGTGCTCAAGAAGACCTTCAAAAATCTCACTCCAAGCCCCCTGGAGATGAAGCAGGGGATGCTTTTGACTGTAAAGTAGAAGAGGTTATTGACAAATTCAACACTATGGCCATCATTGATGGGAAGAAGGAGCATGTGAGTCTGACAGTGGACAATGTCCACCTGGAATATGGTGTCGTGTATGAGTACGACAGCACAGCTGGCATCAAGTGCAATGTGGTGGAAAAGATGATTGAGCCCAAAGGTTTCTTCAGCTTAACTGCCAAGATTCTTGAAGCCCTGGCTAAAAGTGATGAGCATTTTGTACAAAACTGTACCAGCCTAAATTCTCTAAATGAAGTGATTCCTACTGACCTTCAGAGTAAATTCAGTGCCCTTTGCAGTGAAAGAATTGAACACCTATGTCAGAGAATATCCAGTTATAAAAAGTTTTCTCGTGTACTGAAGAATAGGGCCTGGCCTACTTTTAAACAGGCCAAATCTAAAATCTCCCCACTGCACAGCAGTGATTTCTGCCCTACCAACTGCCATGTCAATGTGATGGAAGTTTCTTATCCCAAAACATCAACCTCTTTGGGAAGTGCATTTGGTGTTCAGTTGGATAGCAGGAAGCATAATTCTCATGATAAAGAAAACAAATCTTCGGAGCAAGGGAAACTGAGCCCTATGGTGTACATTCAGCACACCATCACAACCATGGCGGCCCCTTCAGGTCTGTCTCTGGGACAGCAGGATGGCCATGGTCTCAGGTATCTGCTAAAAGAAGAAGACTTAGAAACCCAAGACATCTATCAGAAACTGCTGGGCAAACTTCAGACTGCACTGAAAGAGGTGGAGATGTGTGTTTGTCAAATAGATGACCTTCTGTCTTCAATAACATATTCTCCTAAATTAGAACGTAAGACATCAGAGGGCATAATACCAACAGACAGTGACAATGAGAAGGGAGAAAGAAACAGCAAACGGGTATGTTTTAATGTAGCAGGAGATGAACAGGAAGATTCTGGTCATGACACCATCAGCAACAGAGACTCTTACAGTGACTGCAACAGCAATAGGAATTCCATCGCCTCCTTCACCAGCATCTGCAGCAGCCAGTGCAGCTCGTATTTCCACAGTGATGAAATGGACTCAG
>hsa_circ_0026782
ACCTGTGCACACCGATATGAGGCAAGGCAGCGAGTGGACCAGATCCTGGAGACGCGGGATATGATTGGTCGCTGCTTTGTGCTCAGCCAGGACCTGGCCATCCGGGATGAGTTGGATGGTGGGGAATGGAAGTTCTGTGAGGGACGCCCCCAAGGCCATGAACAATTTGGGTTCTGCCAGCAGGGCACAGCTGCCGCCTTCTCCCCTGATAGCCACTACCTCCTCTTTGGGGCCCCAGGAACCTATAATTGGAAGG
>hsa_circ_0027266
GTACTCTCGCCTCCGCCAGTGGAACACCCTCTATCTGTGTGGGACAGATGAGTATGGTACAGCAACAGAGACCAAGGCTCTGGAGGAGGGACTAACCCCCCAGGAGATCTGCGACAAGTACCACATCATCCATGCTGACATCTACCGCTGGTTTAACATTTCGTTTGATATTTTTGGTCGCACCACCACTCCACAGCAGACCAAAATCACCCAGGACATTTTCCAGCAGTTGCTGAAACGAGGTTTTGTGCTGCAAGATACTGTGGAGCAACTGCGATGTGAGCACTGTGCTCGCTTCCTGGCTGACCGCTTCGTGGAGGGCGTGTGTCCCTTCTGTGGCTATGAGGAGGCTCGGGGTGACCAGTGTGACAAGTGTGGCAAGCTCATCAATGCTGTCGAGCTTAAGAAGCCTCAGTGTAAAGTCTGCCGATCATGCCCTGTGGTGCAGTCGAGCCAGCACCTGTTTCTGGACCTGCCTAAG
>hsa_circ_0044765
GCTTGGCTATAAGAAGTATGAACATGTCCTGTGTACTCTGAAGGTGGATAGCAATGGTGTGATCACAGTAAAGCCTGACTTCACGGGCCTCAAAGGACCCTACAGGATTGAGACGGAGGGGGAGAAGCAGGAGCTGTGGAAATATACGATCGACAATGTTTCCCCCCACGCACAGCCGGAGGAGGAGGAGCGGGAACGGCGAGTGTTCAAGGATCTTTATGGCCGGCACAAGGAGTATCTCAGCAGCCTCGTAGGCACCGACTTTGAGATGACTGTCCCAGGTGCCCTCCGGCTCTTTGTAAATGGAGAGGTCG
>hsa_circ_0126399
GTACGGATTTTCAAATATGCGCTATATTTCTTCGCTAATTAGTGGTGTTGGTATTTTCATGATGGGTGCAGGACTATCTTGGTACCATGGAGTCATGGGATTGCTTCATCCTCAACCAATAGAATCCCTTCTATGGGCATATTGTATTTTAGCAGGATCATTAGTATCTGAAGGAGCAACACTTCTTGTTGCTGTAAATGAACTTCGTAGGAATGCTCGGGCTAAAGGAATGTCATTTTACAAGTATGTAATGGAAAGTCGTGATCCTAGTACAAATGTGATATTATTGGAGGATACTGCTGCAGTCTTGGGAGTTATAATAGCAGCCACTTGCATGGGCCTTACTTCTATAACAGGCAATCCACTGTATGACAGCCTAGGTTCTTTGGGTGTGGGCACCTTATTAGGCATGGTCTCAGCATTCCTCATCTACACTAACACAGAAGCACTCTTAGGGCGGTCCATCCAGCCAGAACAAGTACAACGGCTCACTGAACTCCTGGAGAATGACCCATCAGTAAGGGCAATTCATGATGTTAAAGCCACAGATCTGGGATTAGGTAAAGTAAGATTTAAGGCAGAAGTAGATTTTGATGGGCGAGTTGTTACAAGATCATATTTGGAAAAACAAGATTTTGACCAAATGTTACAA
>hsa_circ_0038386
GATAATCCTTCAAAAACAGCTTCAACTCTACGAGGCAATTTCTATATCACTGGGGACAGAGGATATATGGATAAAGATGGGTATTTCTGGTTTGTTGCAAGAGCAGATGATGTCATATTATCCTCTGGCTATCGAATTGGACCATTTGAGGTAGAAAATGCCCTGAATGAACACCCTTCAGTTGCAGAGTCAGCTGTTGTCAGCAGCCCAGACCCCATCAGAGGAGAG
>hsa_circ_0113471
CTCTTCCACCAAAGCCACCTAAGCCAATGACTTCAGCAGTTCCAAATGGAATGAAGGACAGTTCTGTTTCTCTTCAGGATGCAGAATGGTACTGGGGGGATATTTCAAGGGAGGAGGTAAATGACAAATTGCGGGATATGCCAGATGGGACCTTCTTGGTCCGAGATGCCTCAACAAAAATGCAGGGAGATTATACTTTGACTTTGCGGAAGGGAGGCAATAATAAGTTAATAAAGATCTATCACCGGGATGGTAAATATGGCTTTTCTGATCCTCTGACATTTAATTCCGTGGTGGAGCTCATTAACCACTATCACCATGAATCTCTTGCTCAGTACAATCCCAAACTTGATGTGAAGCTGATGTACCCAGTGTCCAGATACCAACAGGATCAGTTGGTAAAAGAAGATAATATTGATGCAGTAGGTAAAAAACTGCAAGAATACCACTCTCAGTATCAGGAGAAGAGTAAAGAGTATGATAGGCTGTATGAAGAATATACTAGAACATCCCAG
>hsa_circ_0138489
GATCTGCAGGCCCAAGACCGAGCTCACCGCATCGGGCAGCAGAACGAGGTCCGGGTACTGAGGCTCTGTACCGTGAACAGCGTGGAGGAAAAGATCCTCGCGGCCGCAAAATACAAGCTGAACGTGGATCAGAAAGTGATCCAGGCGGGCATGTTTGACCAAAAGTCTTCAAGCCACGAGCGGAGGGCATTCCTGCAGGCCATCTTGGAGCATGAGGAGGAAAATGAGGAAGAAGATGAAGTACCGGACGATGAGACTCTGAACCAAATGATTGCTCGACGAGAAGAAGAATTTGACCTTTTTATGCGGATGGACATGGACCGGCGGAGGGAAGATGCCCGGAACCCGAAACGGAAGCCCCGTTTAATGGAGGAGGATGAGCTGCCCTCCTGGATCATTAAGGATGACGCTGAAGTAGAAAGGCTCACCTGTGAAGAAGAGGAGGAGAAAATATTTGGGAGGGGGTCCCGCCAGCGCCGTGACGTGGACTACAGTGACGCCCTCACGGAGAAGCAGTGGCTAAGG
>hsa_circ_0087914
AATGTAACACACTCTGGAAGGCACAAAGGACAGAAGTTGCATGTCAGTCGTCAGAATAGCTGGCTGGGAGACATTCTGGACTGGCAGGATATTGTTTCCTTTGTTCACGAGAACATTGAGACATTTCTTTCGATCTTGGAGTCTCTGTGGATCGTTATGAGCCGGAATGTGAGCCTGCTGTTCACCACTGTCACTACACTCTTGACCATCCTCTTCTACAGCGGGACAGCCCTTCTCAATTTTGTACTCTCTCTG
>hsa_circ_0090585
GGAAATGGCTCATTCCAAGACTAGCTTTTCATGGGCAACCCCTTTCCATCCTTGCCTTGAGAACCCAGCACTGGACTTGTCAAGCTACCGAGCAATTTCTTCTCTTGACCTCCTTGGAGACTTCAAACATGCTTTGAAAAAATCAGAGGAAACTTCAGTTTATGAGGAGGGGAGCTCCCTTGCCTCCATGCCCCACCCACTGCGCAGCCGTGCCTTCTCAGAGAGTCACATCAGCTTGGCGCCCCAAAGCACCCGGGCCTGGGGGCAGCATAGGAGGGAGCTCTTTAGCAAAGGTGATGAGACCCAGTCGGATCTTCTCGGAGCCAGGAAGAAGGCCTTTCCTCCTCCTCGCCCTCCTCCTCCCAACTGGGAGAAGTACAGGCTCTTTCGTGCAGCCCAGCAGCAGAAGCAGCAACAGCAGCAGCAGAAGCAACAGGAGGAGGAGGAGGAGGAGGAAGAAGAAGAAGAAGAGGAAGAGGAAGAGGAGGAGGAGGAGGCAGAGGAGGAGGAAGAGGAGCTGCCACCCCAGTATTTCAGTTCAGAAACCTCTGGTTCCTGTGCTCTCAATCCTGAGGAGGTCCTAGAGCAGCCACAACCCCTCAGCTTTGGCCACCTGGAGGGCTCGAGACAGGGTTCACAAAGTGTCCCAGCAGAGCAAGAATCCTTTGCACTCCATTCCAGTGATTTCTTGCCTCCAATAAGGGGTCACTTGGGATCTCAACCTGAGCAGGCTCAGCCCCCTTGCTACTATGGCATTGGTGGGCTTTGGAGGACATCGGGACAGGAAGCCACTGAATCCGCCAAACAAGAGTTTCAGCACTTTTCGCCTCCTTCAGGGGCCCCAGGAATCCCTACCTCTTACTCAGCTTATTACAATATTTCTGTGGCCAAGGCAGAGCTGCTGAACAAACTGAAAGACCAACCTGAGATGGCAGAGATTGGCCTAGGAGAGGAGGAAGTTGACCATGAACTGGCTCAAAAAAAGATACAGCTTATCGAAAGCATCAGCAGAAAACTTTCTGTCTTGCGGGAGGCCCAGCGAGGGCTGCTAGAGGACATCAATGCCAATTCTGCCCTTGGGGAGGAGGTGGAGGCCAACTTAAAAGCCGTCTGCAAATCCAATGAATTTGAAAAGTACCACTTGTTTGTTGGGGACCTGGACAAAGTGGTCAACCTGTTGCTGTCACTCTCTGGACGACTGGCCCGGGTGGAGAATGCTCTGAACAGCATCGATTCAGAGGCCAACCAGGAGAAG
>hsa_circ_0108494
GTACTTTGAATTTTATGAGGGGCCTTTTGAATATAACTCCACAAGATGCCTGGAGCTGAGGCACGAAATATTGGAAGTGAAGGTGCTGTCCATGGTGAAGCAGTCAGAGCTGTTCGACAGGTGGAAGAGCCTCCAGATGTGCAAATGGGCGATGAACATCTCTGAGGCCAACCAGTTCAAGTCTACTCTGTCCAGGTGCTGCAACGCCCCTGCCTTTCTCTTCACCACCCAGAAGAACACTCCCCTGGGGACAAAGCTCAAGTATGAGGTGGACACCAGTGGCATCTACCACATCAACCAGGAGATCTTCCGCATGTTTCCCAAG
>hsa_circ_0083595
GATGAGGTGCTACTGATCCAGGAGGCCAAGAGGGAGTGCCGGGGGTCGTGGTACCTGCCTGCGGGGAGAATGGAGCCAGGGGAGACCATCGTGGAGGCGCTGCAGCGGGAGGTGAAGGAGGAGGCGGGGCTGCACTGTGAGCCCGAGACACTGCTGTCCGTGGAGGAGCGGGGCCCCTCCTGGGTCCGCTTCGTGTTCCTCGCTCGCCCCACAGGTGGAATTCTCAAGACTTCCAAGGAGGCCGATGCGGAGTCCCTGCAGGCTGCCTGGTACCCACGGACCTCCCTGCCCACTCCGCTGCGAGCCCATGACATCCTGCACCTGGTTGAACTAGCCGCCCAGTATCGCCAGCAAGCCAGGCACCCTCTCATTCTGCCCCAAGAGCTACCCTGTGATCTGGTCTGCCAGCGGCTCGTGGCTACCTTTACCAGCGCCCAGACAGTGTGGGTGTTAGTGGGCACAGTGGGGATGCCTCACTTGCCTGTCACTGCCTGTGGCCTCGACCCTATGGAGCAGAGGGGTGGCATGAAGATGGCCGTCCTGCGGCTGCTGCAGGAGTGTCTGACCCTGCACCACTTGGTGGTGGAGATCAAGGGGTTGCTTGGACTGCAGCACCTGGGCCGAGATCACAGTGATGGCATCTGTTTGAATGTGCTGGTGACCGTGGCTTTTCGGAGCCCAGGGATCCAGGATGAACCCCCAAAAGTTCGGGGTGAGAACTTCTCTTGGTGGAAGGTGATGGAGGAAGACCTGCAAAGCCAGCTCCTCCAGCGGCTTCAGGGATCCTCTGTTGTCCCAGTGAACAGATAGAGAGGTGGGGGAGGTGACAGGGAGCTAGGCAGCCGTGCTCCCTCCAGTGCGGACTTGTCTCCCTCTGAGGGAGGCAAGAGGCTGGCGATCAGGGATCTTGTTGCATTGGGAGCAGGGGCGGCTCTCCTGGTCCCCAGGAGAGATGCTTTGAGGAGCATTCCTCTAGATTGCACAAGGGACAGTGCCTTTAACCAAGCGAGGAGTCCAAAGCTCAGGACCTGACTACCCTGAGGGCACGCTGACGCCTCTTCCCAGGGGGATGGGGAGCTTTCTGCACCCCCAGTGGCATCTCCTCATCACGTTCTGTGCCGTCCTTGGGAAAGGCCTGCATTCTGATCCTTCCAGGCCCTTCGAGCATGGAGGGGCACTGGGGAAGGTCCCCCGAGGGAGGAGCACGTTGCTGAGTAAAGAGGTGTTACTCACCTTG
>hsa_circ_0091554
AGACTAAGGTGTCAGTATGTTCTTCAAGCTGCTCTGCTCCTGGGCCCAAGCTATTCTCCTGCCTCAGCCTTCCAAGAAGCTGAAACTACAAGAACACAAGACTGTACCTGGCTTGCAAACACCATTGCTAATAAGAAGATATTGTAAGACTGATACCTAAGAGATAAGAGAGTCTCACTCATTCTGTCGCCCAGGCTGGAGTGCAGTGGCGTGATCTCAGCTCACTGCAACCTCCACCTCCCGGATTCAAGCGATTCTCCTGCCTCAGCCTCCTGAGTAGCTGGGACTACAGGCCCTCCCTCCGTTGCCCAGGTGGGAGTGCAGTGGTGTGATGTCAGTTCACTGCAACCTTGGCCTCCCGGATTCAAGCGATTCTCCTGCCTTAACCTTCCGA
>mmu_circ_0014783
AATTCTCAGCGTCTTCCTGATAAATATCGGGGTCACAGGCTCTTTGGTGCTGGAAAGGAGCAAGCAGAAAGTTGGTGGAAGACCCTTTCTCACCATCTCATAGCTGAAGGATTCTTGGTAGAAGTTCCCAAGGAAAACAAATATATAAAGACATGTTCCCTCACAAAAAAGGGTAGAAAGTGGCTTGGAGAAGCCAGTTCGCAGTCTCCTCCGAGCCTTCTCCTTCAAGCTAATGAAGAGATGTTTCCAAGGAAAGTTCTGCTACCAAGTTCTAATCCTGTATCTCCAGAAACGACGCAACATTCCTCTAATCAAAACCCAGCTGGATTAACTACCAAGCAGTCTAATTTGGAGAGAACGCATTCTTACAAAGTGCCTGAGAAAGTTTCTTCTGGGACTAACATTCCTAAAAAAAG
>hsa_circ_0029578
GCTCTACAGATTCTCCCCTGCCCCTGGAGAAGGAGGAGCAGGTCCGACTTCAGGCTCGGAAGTGGCTGGAAGAGCAGCTCAAACAGTACAGGGTGAAGCGCCAGCAGGAGAGGTCCAGTCAACCTGCAACCAAAACGAGACTTTTTAGCACGCTTGATCCTGAGCTCATGTTAAACCCAGAAAACTTACCAAGGGCCAGTACCCTGGCTATGACAAAAGAATATTCCTTCCTGCGCACCAGTGTCCCTCGGGGGCCTAAGGTGGGCAGCCTGGGGCTTCCGGCACATCCTAGGGAGAAAAAAACTTCCAAATCAAGCAAAATCCGGTCTCTGGCCGATTACAGAACTGAAGATTCAAATGCGGGGAATTCTGGGGGAAATGTCCCGGCTCCCGATTCTACCAAGGGTTCCCTGAAGCAGAACAGAAGCAGTGCGGCGTCCGTTGTGTCTGAGATCAGCCTGTCCCCCGACACTGACGACCGTCTGGAGAACACCTCCCTGGCTGGAGACAGCGTGTCTGAGGTGGATGGAAATGACAGCGACAGCTCATCGTACAGCAGCGCCTCCACCCGAGGGACCTATGGCATTCTGTCGAAGACAGTGGGCACGCAGGACACCCCCTATATGGTCAACGGCCAGGAGATTCCTGCGGATACCCTGGGCCAGTTCCCCTCCATTAAGGACGTCCTCCAGGCCGCAGCCGCTGAGCACCAAGACCAGGGGCAGGAGGTCAACGGGGAGGTGCGGAGTCGGAGAGACAGCATCTGCAGCAG
>hsa_circ_0099849
ATATTGCTGCCTCTGAGTTTATTGAGGAAATGCTGCTGAAAGCCGAAATTGCCTGGGAAGAAAAAATGAAAGAGCCTTTATCTGCTTCTACCTTAGCTCAAGAAGAGCCCTATGAAGAGATCATTCACGATCTTCCCGTACTGTCGAGTAAGCTCAGTCCCCTGGTGTTACCAATTGCCAAGCAAGACAGTTTGTTGGAAAAAGACATTATGTTCAAAGATGCAACAAAAGGTCTGTGTAAGCAGCAGTCTCAGGACAGCATCCCTGAAAACCCCATGATGAGCGGTTCCACCAAACCCGAGCAGGTCAAGCTAATGCCTCCTGCCCCAAACGATGACCTGGCAACGCTCAGCGAGCTCAATGATGGCAGCCTGCTCTATGAGATTCAGAAGCGCTTTGGGAACAATCAGATCTAT
>hsa_circ_0041132
CTGCGGCAGGCGATCGAGGAGTGCAAGCAGGTGATTCTGGAGCTGCCCGAGCAGTCGGAGAAGCAGAAGGATGCCGTGGTGCGACTCATCCACCTCCGGCTGAAGCTCCAGGAGCTGAAGGACCCCAATGAGGATGAGCCAAACATCCGAGTGCTCCTTGAGCACCGCTTTTACAAGGAGAAGAGCAAGAGCGTCAAGCAGACCTGTGACAAGTGTAACACCATCATCTGGGGGCTCATTCAGACCTGGTACACCTGCACAGGGTGTTATTACCGCTGTCACAGTAAGTGCTTGAACCTCATCTCCAAGCCCTGTGTGAGCTCCAAAGTCAGCCACCAAGCTGAATACGAACTGAACATCTGCCCTGAGACAGGGCTGGACAGCCAGGATTACCGCTGTGCCGAGTGCCGGGCGCCCATCTCTCTGCGGGGTGTGCCCAGTGAGGCCAGGCAGTGCGACTACACCGGCCAGTACTACTGCAGCCACTGCCACTGGAACGACCTGGCTGTGATCCCTGCACGCGTTGTACACAACTGGGACTTTGAGCCTCGAAAGGTTTCTCGCTGCAGCATGCGCTACCTGGCGCTGATGGTGTCTCGGCCCGTACTCAGGCTCCGGGAGATCAACCCTCTGCTGTTCAGCTACGTGGAGGAGCTGGTGGAGATTCGC
>hsa_circ_0026990
GTTTCCCTGAGAGACCTCCGTACTTTTAAGGTGGAACATGAGTTTGATGCCTTCTCAGGAAGTCTGTCAGACTTTGATGTGCATGGCAACCTGCTAGCTGCCTGTGGCTTCTCCAGCCGCCTCACTGGCCTGGCCTGCGACCGTTTCCTCAAGGTGTATGATTTGCGCATGATGCGTGCCATCACACCACTTCAAGTACATGTGGATCCTGCCTTCTTGCGCTTCATTCCTACATATACTTCTCGTCTTGCTATCATCTCTCAGTCAGGGCAGTGCCAATTCTGTGAACCCACAGGCCTGGCCAACCCAGCCGATATCTTTCATGTGAATCCTGTGGGGCCTCTGCTAATGACATTTGATGTGTCAGCCAGCAAGCAGGCTCTGGCCTTTGGGGATTCTGAGGGCTGTGTGCACCTCTGGACTGATTCCCCGGAGCCTTCCTTCAACCCCTACTCCCGTGAGACTGAGTTTGCTTTGCCGTGTCTCGTGGACTCACTGCCTCCTCTGGACTGGAGCCAGGACCTGCTGCCTCTTTCCCTCATCCCTGTCCCACTCACCACTGACACACTTCTCTCTGATTGGCCTGCTGCCAACTCTGCTCCAGCTCCCAGGCGAGCACCACCCGTGGATGCAGAGATTCTGCGCACCATGAAGAAGGTGGGCTTCATTGGCTATGCGCCCAATCCCCGCACCAGGCTGCGCAATCAGATACCCTACAGACTCAAGGAGTCAGACAGTGAATTTGACAGCTTCAGCCAGGTCACTGAGTCACCAGTAGGACGAGAAGAGGAACCACATCTCCACATGGTTTCTAAGAAATACCGCAAGGTGACCATCAAATATTCCAAGCTAGGGCTGGAGGACTTTGACTTCAAACACTACAATAAGACCTTGTTTGCTGGATTAGAGCCCCACATTCCCAACGCCTACTGTAACTGCATGATCCAGGTGCTCTATTTCCTGGAGCCTGTACGCTGTCTAATTCAAAACCACCTTTGCCAGAAGGAGTTCTGTCTGGCATGTGAGCTGGGCTTCCTGTTTCACATGTTGGACCTCTCTCGTGGTGACCCTTGCCAGGGCAATAATTTTCTTCGGGCATTCCGTACTATTCCTGAGGCCTCAGCCCTCGGTCTAATCCTGGCTGACTCAGATGAGGCCTCAGGCAAGGGCAATCTGGCCAGGCTCATTCAGAGGTGGAATCGCTTCATTCTCACTCAACTGCATCAAGATATGCAGGAGCTGGAAATACCACAGGCTTATCGAGGTGCTGGAGGCAGCAGCTTTTGCTCATCGGGGGACTCTGTTATTGGGCAGCTCTTCAGCTGTGAGATGGAGAACTGCAGCCTCTGCCGCTGTGGCAGTGAGACCGTGCGAGCCTCATCCACTCTGCTTTTCACACTCTCCTACCCTGATGGTAGCAAAAGTGATAAAACTGGGAAGAACTATGACTTTGCTCAGGTGCTGAAGCGAAGCATCTGCCTGGACCAGAATACACAGGCCTGGTGTGACACCTGTGAAAAGTACCAGCCCACGATTCAGACCCGCAACATCCGCCATCTGCCAGATATTCTTGTCATCAATTGTGAGGTGAACAGCTCAAAAGAGGCTGATTTCTGGAGAATGCAGGCTGAGGTTGCCTTCAAGATGGCAGTAAAGAAACACGGTGGGGAAATCTCCAAGAACAAGGAATTTGCTTTGGCTGATTGGAAGGAACTAGGGAGTCCAGAGGGTGTGCTGGTGTGTCCCTCCATTGAGGAGTTGAAGAACGTCTGGCTTCCTTTCTCCATTCGCATGAAGATGACCAAAAACAAAGGGCTGGATGTTTGCAATTGGACTGATGGGGATGAGATGCAG
>hsa_circ_0091387
CGCTGTTTGACACTAATGGATAGAGGATTTATTTTCAATTTAATAAATGACTATATATCTGGATTCAGCCCCAAAGATCCTAAGGTTCTGGCTGAATACAAGTTTGAATTTCTGCAAACAATTTGCAATCACGAACATTACATTCCTCTGAACTTGCCAATGGCATTTGCAAAACCTAAACTGCAGCGGGTTCAAGATTCAAATCTTGAATACAGTTTATCAGATGAGTATTGCAAGCATCACTTCTTGGTTGGTCTACTTCTGAGGGAAACTTCCATTGCTCTTCAGGACAATTATGAGATCAGATATACAGCTATCTCTGTTATAAAGAATCTTTTGATAAAACATGCATTTGACACAAGATACCAGCACAAGAACCAACAAGCCAAAATAGCACAATTGTACCTCCCCTTTGTTGGACTACTTTTGGAAAATATACAGCGATTAGCAGGTCGAGATACCTTGTATTCTTGTGCAGCCATGCCTAATTCTGCATCCAGAGATGAGTTTCCATGTGGCTTTACTTCACCTGCCAATAGAGGGAGTCTGAGCACTGACAAAGACACCG
>hsa_circ_0100127
TGAACCTCAGGCAATGTGTTATGTTGAAACAGCTAATCTGGATGGGGAGACGAACCTTAAAATACGTCAGGGTTTGAGTCACACTGCTGACATGCAAACACGTGAAGTTCTGATGAAGTTATCTGGAACTATAGAGTGTGAAGGGCCCAACCGCCACCTCTATGACTTCACTGGAAACTTGAACTTAGATGGGAAAAGCCTTGTTGCCCTTGGGCCTGACCAGATCTTATTAAGAGGTACACAGCTTAGAAATACTCAGTGGGTCTTTGGCATAGTTGTTTATACTGGACACGACACCAAACTCATGCAGAATTCAACCAAAGCGCCTCTCAAGAGATCAAATGTTGAGAAGGTGACTAACGTGCAGATCCTGGTGTTGTTTGGCATCCTCTTGGTCATGGCCTTGGTGAGCTCGGCGGGGGCCCTGTACTGGAACAGGTCTCATGGTGAAAAGAACTGGTACATCAAGAAGATGGACACCACCTCAGATAATTTTGGATACAACCTACTGACGTTCATCATCTTATACAACAATCTTATTCCCATCAGTCTGTTGGTGACTCTTGAGGTTGTGAAGTATACTCAAGCCCTTTTCATAAACTGGGACACAGATATGTATTATATAGGAAATGACACTCCTGCCATGGCCAGGACATCAAACCTTAATGAAGAGCTTGGGCAGGTGAAATATCTCTTTTCTGACAAGACTGGAACGCTTACATGCAATATCATGAACTTTAAGAAGTGCAGCATTGCCGGAGTAACCTATGGTCACTTCCCAGAATTGGCAAGAGAGCCGTCTTCAGATGACTTCTGTCGGATGCCTCCTCCCTGTAGTGATTCCTGTGACTTTGATGACCCCAGGCTGTTGAAGAACATTGAGGATCGCCAT
>mmu_circ_0009509
GTGTTCAGGTACTCCCTGCAGAAGCTGGCGCACACGGTGTCCCGGACCGGGCGGCAGGTGCTGGGGGAGCGCAGGCAGCGAGCCCCCAACTGAGGCCCCAGCTCCCAGCCCTGGGCGGCCGTGTCATCAGGTGCTCCTGTGCTTCTCGACCAGCATGGGAGCCAGTGCCGCGCAGGAATGGGGGGTCCCCTGTGTTCCCTCGTCAGAGGAGCACTTGCCAAGGTCAGTGAGGGGCCGGTAGGCCCCCAGAAAAGCAGCACCGACAATGATGAAGATATCAGTTCCCTTCCCAGCCCCTTTGCCCCTGTCCCACTACCGGCGGGTGGGAGAGGAGGGGGGAAGAGGGGAGCAACCCTCGAGATATGGGCGTAGGCACCACATTCTGATCTGGACCAAGTCGGAACAGTACCATCTCAGCCGCACAAGATCCTACCATGAAGATCGAACAGCCCATCAACCAGCAGAATGGACATTCTGACATCACCAGCTGAAGCCCTACATCTCGGTGCAGAAGAGAAA
>hsa_circ_0011767
ATTGTGGGAGCCGCTCCCCTCGGCTCCGCCACGCTCCCCTCGACTGCGCTCCAGCCTGGGGCGCGCCCGGCCGCCGCCGCCTTCGCTGCCGCCACGGGCCCGTCTTCTTCCTCCTTCGGCTCCCAGGATGAAGAAACTGAGTCTCAGAGAGGTGAAGTGACTTGCCCAAGATCACAGCAATTATCACTTCTCCCTGGGCTCCCAGGCCCTCCTGCAGCAGCCCCCGCCTGGGCCATGTCTTCCTCAGATGAAGAGACGCTCAGTGAGCGGTCATGTCGGAGTGAGCGGTCTTGTCGGAGTGAGCGATCTTACAGGAGCGAGCGGTCGGGGAGCCTGTCTCCCTGTCCCCCAGGGGACACCTTGCCCTGGAACCTGCCACTGCATGAGCAGAAAAAGCGGAAAAGCCAGGATTCGGTGCTGGACCCTGCAGAGCGTGCTGTGGTCAGAGTCGCTGATGAACGGGACCGGGTTCAGAAGAAAACGTTCACCAAGTGGGTCAACAAGCACTTAATGAAGGTCCGCAAGCACATCAATGATCTTTATGAAGATCTGCGGGATGGCCATAACCTGATCTCTCTGTTGGAGGTCCTCTCAGGCATCAAACTGCCCCGGGAGAAGGGCAGGATGCGTTTTCATAGGCTGCAGAATGTGCAGATTGCCCTGGACTTCCTAAAGCAGCGACAGGTGAAACTAGTGAATATTCGCAATGATGACATCACAGATGGCAACCCCAAGTTGACCCTGGGTCTGATCTGGACCATTATTTTGCATTTCCAG
>hsa_circ_0044112
TTTCTTGGCGGATCTGATGGATAACTCAGAGCTCATCAGAAATGTGACCCTTTGTGGACATCTCCACCATGGCAAGACATGTTTTGTGGATTGTTTAATTGAACAGACTCACCCGGAAATCAGAAAGCGCTATGACCAAGATCTGTGCTATACTGACATCCTCTTCACAGAGCAAGAGAGAGGTGTAGGCATCAAAAGCACTCCTGTGACAGTGGTCTTGCCAGACACCAAAGGAAAATCTTATCTCTTCAATATCATGGACACTCCAGGACATGTGAATTTCTCTGATGAGGTCACAGCTGGCTTGCGCATCTCAGATGGAGTGGTCCTTTTCATTGATGCTGCTGAGGGGGTGATGCTGAACACAGAGCGGCTGATCAAGCATGCGGTGCAGGAGAGGCTGGCAGTCACTGTGTGCATCAACAAGATTGACCGGCTGATCCTGGAGCTGAAGCTGCCTCCAACTGATGCTTATTACAAGCTGCGCCACATTGTGGATGAGGTCAATGGATTAATAAGCATGTATTCCACTGATGAGAACCTGATCCTTTCCCCACTCCTGGGTAACGTCTGCTTCTCCAGCTCCCAGTACAGCATCTGCTTCACGCTGGGCTCCTTTGCCAAGATCTATGCCGACACCTTTG
>hsa_circ_0099616
ACAACTACCAAGTCCTCTTCCAGACTTCCTGTACATTTTTGTACCAAAATGATGATGTGTGTGACAGCGCAGATGGTAGAAAAAAGACTCAGACCAAAGTGGATATTACATGGATCCTTCTACTGCGCTACTATATTCACCTTCAGAGGATTAATAATCTGAGCAAACTGCTAGCATCTGCAACACCAGTATCTGGAATTTCTTTGCCAGATGATACACTTCTCACATCCCTTTACAACTCTGAGTTGATTTTGCGCCAGAAAGAAGTGCATTTTTTCCTTAAAAAATTCTTACAGCTGTATTCTTCTTCTTGTATTGATGAATTTCCAAAAGAACTTCTTTGTCAACTGGAAAATCCCCCTCTTTCAGAAAAAGACTTACGTGAATCATCTGCCAAG
>hsa_circ_0114352
AGCTTAGAAACCAAGATAGCCAAGTGGAACCTGCAATCAAGAATGAATAAGAATGAGGCTATAGTGATGAAAGAAGCAAGTAGGCAAAAAACTGTAGCTTTAAAAAAGGCATCTAAAGTTTACAAACAAAGGCTTGACCATTTTACAGGAGCTATTGAAAAGCTTACTTCCCAAATTAGAGATCAGGAAGCCAAGTTGTCTGAAACAATTTCAGCTTCCAATGCCTGGAAAAGTCATTATGAGAAAATTGTGATAGAAAAAACCGAATTGGAAGTACAGATTGAAACAATGAAAAAGCAAATCATTAATCTTTTGGAAGATCTGAAGAAAATGGAAGACCATGGAAAAAATTCATGTGAAGAAATTCTTAGAAAAGTTCACTCAATTGAATATGAAAATGAAACTCTGAATCTTGAGAATACAAAATTAAAGCTTAGATTCCCATGTAGAATTACTGAGTCAAAGAATATGAACATTTTGATTGTTCTTGATATGCTTTGCTACATTTCTTCTGAAAAGACTACACTTGCTGCTTTGAAGGATGAAGTTGTATCTGTTGAAAATGAACTCTCAGAATTGCAAGAAGTAGAAAAAAAACAGAAAACCCTTATTGAAATGTATAAAACTCAGGTACAAAAGTTGCAAGAAGCAGCTGAAATAGTAAAAAGCAGATGTGAAAATTTGCTACATAAAAATAACCAAATAACAAAAACCAAAAATAAAAATGTAGAGAAGATGAGAGGCCAGATGGAGTCTCATCTGAAGGAGTTAGAGCGTGTCTGCGATTCCTTGACGGCGGCGGAACGGAGGCTTCACGAGTGTCAGGAGAGTCTGCAGTGCTGCAAGGGGAAGTGTGCAGACCAGGAACACACCATTAGGGAGCTTCAGGGCCAGGTTGATGGAAATCACAATCTTCTGACAAAGCTTTCTCTGGAAGAGGAAAACTGTCTTATTCAGCTGAAGTGTGAAAACCTTCAACAAAAATTAGAACAGATGGACGCAGAAAATAAAGAGCTTGAGAAGAAGCTGGCAAACCAAGAAGAATGTCTTAAGCACAGCAATCTTAAGTTTAAAGAGAAATCTGCAGAGTATACAGCATTGGCCAGACAACTGGAAGCTGCTTTAGAAGAAGGAAGACAAAAGGTTGCTGAAGAAATAGAGAAAATGTCATCTAGAGAGAGTGCTTTACAAATTAAAATATTAGATCTGGAAACTGAGCTTAGAAAGAAAAATGAAGAACAAAATCAACTTGTTTGCAAAATGAACAGT
>hsa_circ_0081749
CTTACAGTGCTTGAATGAAACACTCACATCATGCACAAAAGAAGTAGGAAAGGCTGCTTTGGAAAAACAGATAGAAGAAATAAATGAGCAAATCAGAAAAGAGAAAGAGGAAGCTGAGGCTCGTATGCGACAAGCATCTAAGAACACAGAGAAATCAACTGGTGGAGGTGGAAATGGAAGTAAAAATTGGTCAGAAGATGATCTACAATTACTAATTAAAGCTGTGAATCTGTTCCCTGCTGGAACAAATTCAAG
>hsa_circ_0015533
TTTAGATTCAACAGTTCACAGCGGCGGGCTGCTGCTGCTGCCTCTCCGAAGAGCTCGCGGAGCTCCCCAGAGGCGGTGGTCCCCGTGCTTGTCTGGATGCGGCTCTGAGTCTCCGTGTGTCTTTCTGCTTGTTGCTGTGTGCGGGTGTTCGGCCGCGATCACCTTTGTGTGTCTTCTGTCTGTTTAAACCTCAGGATGGCTCGCTTCGGGGAGGCGGTGGTCGCCAGGCCAGGGTCCGGCGATGGAGACTCGGACCAGAGCAGGAACCGGCAAGGAACCCCCGTGCCGGCCTCGGGGCAGGCGGCCGCCTACAAGCAGACGAAAGCACAGAGGGCGCGGACTATGGCTTTGTACAACCCCATTCCCGTCCGGCAGAACTGTTTCACCGTCAACAGATCCCTGTTCATCTTCGGAGAAGATAACATTGTCAGGAAATATGCCAAGAAGCTCATCGATTGGCCGCCATTTGAGTACATGATCCTGGCCACCATCATTGCCAACTGCATCGTCCTGGCCCTGGAGCAGCATCTTCCTGAGGATGACAAGACCCCCATGTCCCGAAGACTGGAGAAGACAGAACCTTATTTCATTGGGATCTTTTGCTTTGAAGCTGGGATCAAAATTGTGGCCCTGGGGTTCATCTTCCATAAGGGCTCTTACCTCCGCAATGGCTGGAATGTCATGGACTTCATCGTGGTCCTCAGTGGCATCCTGGCCACTGCAGGAACCCACTTCAATACTCACGTGGACCTGAGGACCCTCCGGGCTGTGCGTGTCCTGCGGCCTTTGAAGCTCGTGTCAGGGATACCTAGCCTGCAGATTGTGTTGAAGTCCATCATGAAGGCCATGGTACCTCTTCTGCAGATTGGCCTTCTGCTCTTCTTTGCCATCCTGATGTTTGCTATCATTGGTTTGGAGTTCTACAGTGGCAAGTTACATCGAGCATGCTTCATGAACAATTCAGGTATTCTAGAAGGATTTGACCCCCCTCACCCATGTGGTGTGCAGGGCTGCCCAGCTGGTTATGAATGCAAGGACTGGATCGGCCCCAATGATGGGATCACCCAGTTTGATAACATCCTTTTTGCTGTGCTGACTGTCTTCCAGTGCATCACCATGGAAGGGTGGACCACTGTGCTGTACAAT
>hsa_circ_0036864
ATTCAGTCCCTGTCAGGACGCCCTCGATCCTGTGATGTTGGAGGTGGCAATGCTTTTCCACATAATGGTCAAAACCTAGGCCTCTCACCCTTCTTGGGGACCTTGAACACTGGAGGGTCATTGCCAGATCTAACCAACCTCCACTACTCGACACCCCTGCCAGCCTCCCTGGACACCACCGACCACCACTTTGGCAGTATGAGTGTGGGGAATAGTGTGAACAACATCCCAGCTGCTATGACCCACCTGGGTATAAGAAGCTCCTCTG
>hsa_circ_0088181
GTTGGGGACCAGATTCTAGAAGTGAATGGGCGGAGCTTTCTCAACATCCTACACGACGAGGCTGTCAGGCTGCTTAAGTCATCTCGGCACCTCATCCTGACAGTGAAGGACGTCGGGAGGCTGCCCCGTGCCCGCACCACTGTGGACGAGACCAAGTGGATCGCCAGTTCCCGGATCAGGGAGACCATGGCGAACTCGGCAGGGTTTCTTGGCGATCTCACAACAGAAGGAATAAACAAGCCAGGATTTTACAAGGGCCCAGCCGGCTCCCAGGTGACCCTGAGCAGCCTGGGGAACCAGACACGAGTGCTGCTGGAGGAGCAGGCTCGGCACCTGCTGAACGAGCAGGAACACGCCACCATGGCCTACTACCTGGATGAGTACCGTGGTGGCAGCGTCTCTGTGGAGGCCCTCGTCATGGCCCTGTTCAAGCTGCTCAACACCCACGCCAAGTTCTCACTCCTCTCTGAGGTGAGAGGCACCATTTCCCCGCAAGACCTAGAACGCTTCGACCACCTGGTGCTGAGGCGTGAGATTGAGTCCATGAAGGCGCGGCAGCCCCCAGGCCCCGGGGCTGGGGACACCTACTCCATGGTCTCCTACAGTGACACGGGTTCATCCACAGGCAGCCACGGCACCTCCACCACCGTCAGCTCGGCCAGGAACACTCTGGACCTGGAGGAAACTGGCGAGGCTGTCCAGGGCAATATCAACGCCCTCCCAGATGTGTCCGTGGATGATGTCAGATCCACCTCCCAGGGGCTGTCAAGCTTCAAGCCACTGCCTCGCCCACCACCTCTGGCCCAAGGCAACGACCTCCCACTAGGCCAGCCAAGGAAGCTGGGGAGAGAGGACCTCCAGCCACCTTCCTCCATGCCTTCCTGCTCGGGCACTGTCTTCTCGGCTCCACAGAACCGCAGCCCGCCAGCGGGCACCGCACCCACCCCAGGGACCTCCTCTGCACAGGACTTGCCCTCTTCCCCCATCTATGCCTCCGTCTCCCCTGCCAACCCCAGCTCCAAGAGGCCGCTGGACGCCCATCTGGCCCTGGTCAACCAACACCCCATCGGCCCCTTCCCACGGGTCCAGTCACCCCCGCACCTGAAAAGCCCCTCTGCAGAGGCCACAGTGGCTGGGGGCTGCCTTCTGCCCCCATCACCCTCTGGCCACCCAGACCAGACAGGCACAAACCAGCACTTTGTCATGGTGGAGGTCCACCGCCCCGACAGCGAGCCAGACGTCAATGAAGTGAGGGCGCTGCCCCAGACGCGCACAGCCTCTACGCTCTCCCACCTCTCGGACAGCGGGCAGACTCTAAGCGAGGACAGTGGTGTGGATGCTGGCGAGGCAGAGGCCAGCGCCCCAGGCCGAGGAAGGCAGTCGGTGTCCACCAAGAGCAGGAGTAGCAAGGAGCTGCCTCGGAACGAGAGGCCCACAGATGGGGCCAACAAACCG
>hsa_circ_0056413
ACCCAAACCTTTATTGTTCAAAGGAGATCACAGATATCCCTCGTCTAATCCTGAAAGCCCTGTGGTGATTTTCTACTCTGAGATTGGCTCTGAGGAATTTTCCAATTTTCACCGCCAGCTTATATCAAAAAGCAATGCAGGCAAAATCAATTATGTATTCAGACATTATATATTTAATCCCAGGAAGGAGCCTGTTTACCTCTCTGGCTATGGCGTGGAATTGGCCATTAAGAGCACTGAGTACAAGGCCAAGGATGATACTCAGGTGAAAGGAACTGAGGTAAACACCACAGTGATTGGTGAAAATGATCCTATTGATGAGGTTCAGGGGTTCCTCTTTGGAAAATTAAGAGATCTGCACCCCGACCTGGAGGGACAGTTGAAAGAACTCAGAAAGCATCTTGTAGAGAGCACCAATGAAATGGCACCTTTAAAGGTTTGGCAGTTGCAAGATCTCAGTTTCCAGACTGCTGCTCGAATCTTGGCTTCTCCTGTTGAGTTGGCTTTGGTTGTCATGAAGGATCTTAGTCAGAATTTTCCTACCAAAGCCAGAGCAATAACAAAAACAGCTGTGAGCTCAGAACTTAGAACCGAAGTGGAAGAGAATCAGAAGTATTTCAAGGGAACTTTAGGATTACAACCTGGAGATTCAGCCCTCTTCATCAATGGACTTCACATGGATTTAGATACACAGGATATATTCAGTCTGTTTGATGTGTTGAGGAATGAAGCTCGGGTAATGGAGGGTCTGCATAGATTGGGAATAGAAGGCCTTTCTCTGCATAATGTTTTGAAGCTGAACATCCAGCCCTCTGAGGCAGACTATGCCGTAGACATCCGGAGTCCTGCTATTTCATGGGTCAACAACCTGGAGGTTGATAGCAGATATAATTCGTGGCCTTCTAGTTTACAAGAGTTGCTTCGACCCACCTTTCCTGGTGTTATTCGGCAGATCAGGAAAAACTTACATAATATGGTTTTCATAGTTGATCCTGCACATGAGACCACAGCAGAGTTGATGAACACAGCTGAGATGTTCCTTAGTAATCATATACCACTAAGAATTGGTTTTATCTTTGTGGTTAATGACTCTGAAGATGTTGATGGGATGCAAGATGCTGGAGTGGCTGTTCTTAGAGCATATAATTATGTTGCCCAAGAAGTGGATGATTATCATGCCTTCCAGACTCTGACACATATCTATAACAAGGTGAGGACTGGAGAAAAAGTGAAAGTTGAACATGTGGTCAGTGTCCTGGAGAAGAAATATCCGTATGTAGAAGTGAATAGCATTTTGGGGATTGATTCTGCTTATGATCGGAATCGGAAGGAAGCAAGAGGCTACTATGAGCAGACTGGAGTTGGACCTCTGCCCGTTGTGCTGTTCAATGGAATGCCCTTTGAAAGGGAACAGCTAGACCCTGATGAGTTAGAAACCATCACAATGCATAAAATCCTGGAGACCACCACCTTCTTCCAAAGAGCGGTGTACTTG
>hsa_circ_0058318
GGCACTGAAGGCTTTGTGGAACTACCTGAGCCAGAAGGGAGTCAATAGCGACGCCATCTGGGAGAAGATAAAGGATGTTGTTGTCAAAACTATCATCTCGTCAGAGCCCTATGTGACCAGCCTGCTCAAGATGTATGTGCGACGGCCCTATAGCTGCCATGAACTCTTTGGTTTTGACATCATGCTAGACGAAAACCTCAAGCCCTGGGTCCTGGAAGTCAACATTTCCCCAAG
>hsa_circ_0103152
GTAGTGACTTGTCAGGAGGATCAATATGAAGGACGGCCTAAACATCTCCCTGCAAATGCTTTAGCAGCATCTCCCTCCCCTCACCCCTGGGGAGAAAGGATTGTTCACACAGGATAATTTGAAAGTGTCAGTTGTACCCGAGGCGTTCTCAGCAGCAGCAAGTACCTGTGGTGGATTTCCAGGCTGAACTGAGGCAGGCATTCTTAGCTGAGACACCAAGAGGTGGTTAAAGCCATATTGGAGTAGCGAGGAATCTGATTCCAAGCAAAAACCAG
>hsa_circ_0051231
GTGTGCTGATGTATCGGGACTACCCCCTGGAACTATTCATGGCCCAGTGCTATGGCAACATCAGTGACTTGGGCAAGGGGCGCCAGATGCCTGTCCACTACGGCTGCAAGGAACGCCACTTCGTCACTATCTCCTCTCCACTGGCCACGCAGATCCCTCAGGCGGTGGGGGCGGCGTACGCAGCCAAGCGGGCCAATGCCAACAGGGTCGTCATCTGTTACTTCGGCGAGGGGGCAGCCAGTGAGGGGGACGCCCATGCCGGCTTCAACTTCGCTGCCACACTTGAGTGCCCCATCATCTTCTTCTGCCGGAACAATGGCTACGCCATCTCCACGCCCACCTCTGAGCAGTATCGCGGCGATGGCATTGCAGCACGAGGCCCCGGGTATGGCATCATGTCAATCCGCGTGGATGGTAATGATGTGTTTGCCGTATACAACGCCACAAAGGAGGCCCGACGGCGGGCTGTGGCAGAGAACCAGCCCTTCCTCATCGAGGCCATGACCTACAGGATCGGGCACCACAGCACCAGTGACGACAGTTCAGCGTACCGCTCGGTGGATGAGGTCAATTACTGGGATAAACAGGACCACCCCATCTCCCGGCTGCGGCACTATCTGCTGAGCCAAGGCTGGTGGGATGAGGAGCAGGAGAAGGCCTGGAGGAAGCAGTCCCGCAGGAAG
>hsa_circ_0075246
TTGTCGGCCCTGGGCCGGGAGCTGGAGTCCCAGACTCATAGGTCCCGGCCCAGCCCCCGAAGAGCCGCCTCAGCCGGGGGGAGTTGCTCGGACTCAAACGTCCAGTCCTCGTGCGACCGCGCTGGGTCGGAAGTGAGCAGGCTGAGGCCACCATGGAGCAGTGTGCGTGCGTGGAGAGAGAGCTGGACAAGGTCCTGCAGAAGTTCCTGACCTACGGGCAGCACTGTGAGCGGAGCCTGGAGGAGCTGCTGCACTACGTGGGCCAGCTGCGGGCTGAGCTGGCCAGCGCAGCCCTCCAGGGGACCCCTCTCTCAGCCACCCTCTCTCTGGTGATGTCACAGTGCTGCCGGAAGATCAAAGATACGGTGCAGAAACTGGCTTCGGACCATAAGGACATTCACAGCAGTGTATCCCGAGTGGGCAAAGCCATTGACAGGAACTTCGACTCTGAGATCTGTGGTGTTGTGTCAGATGCGGTGTGGGACGCGCGGGAACAGCAGCAGCAGATCCTGCAGATGGCCATCGTGGAACACCTGTATCAGCAGGGCATGCTCAGCGTGGCCGAGGAGCTGTGCCAG
>hsa_circ_0133502
GGCCACCACTGCCCAGTTCGGGAAATGAGCAGCACTCATCAGCCTCCATCTTCGAGCACGTGGACAGGATCTCCCGCCCCCCGGAGGCTAGCCGGCGGGTCCCCAGTAAGATCCAGCTTATCGCCATGCAGCCGATCCCGGCACCTCCCGTCCAGCGCCCCTCCCCAGCCGACCGAGTGGCGGAAAGCAATAAAATCAACAAAGAG
>hsa_circ_0132883
[truncated: 363,315 more chars]
