# Supplementary material for: CircPrimer 2.0: a software for annotating circRNAs and predicting translation potential of circRNAs
Source: BMC Bioinformatics. 2022 Jun 6;23:215. doi: 10.1186/s12859-022-04705-y (PMC9169404; doi:10.1186/s12859-022-04705-y)
Supplement: Supplementary file 1 — Additional file 1: Python and R scripts as well as the data generated to evaluate the accuracy of circPrimer 2.0 in predicting open reading frames. [file 12859_2022_4705_MOESM1_ESM.zip › Data/Compare circPrimer and ORFfinder.R]

p <- read.table('D:/Data/circPrimer_filtered.txt',header=F,sep='\t')
o <- read.table('D:/Data/ORFfinder_filtered.txt',header=F,sep='\t')
p$id=paste(p$V1,"-",p$V4,":",p$V5,sep = '')
o$id=paste(o$V1,"-",o$V2+1,":",o$V3+1,sep = '')
op=merge(p,o,by="id",all=T)
nrow(o)
nrow(p)
nrow(op)
write.csv(op,file="D:/Data/op.csv",row.names = T)
