# Supplementary material for: CircPrimer 2.0: a software for annotating circRNAs and predicting translation potential of circRNAs
Source: BMC Bioinformatics. 2022 Jun 6;23:215. doi: 10.1186/s12859-022-04705-y (PMC9169404; doi:10.1186/s12859-022-04705-y)
Supplement: Supplementary file 1 — Additional file 1: Python and R scripts as well as the data generated to evaluate the accuracy of circPrimer 2.0 in predicting open reading frames. [file 12859_2022_4705_MOESM1_ESM.zip › Data/Filter ORFs.py]

circRNAs='D:/Data/circRNAs.fasta'
ORFfinder_output='D:/Data/ORFfinder_output.txt'
ORFfinder_filtered='D:/Data/ORFfinder_filtered.txt'
circPrimer_output='D:/Data/circPrimer_output.txt'
circPrimer_filtered='D:/Data/circPrimer_filtered.txt'
def getcircLen():
	rz={}
	with open(circRNAs, 'r') as fr:
		id=''
		for line in fr:
			if (line[0]=='>'):
				id=line[1:].strip()
			else:
				rz[id]=len(line.strip())
	fr.close();	
	return rz
def fliterORFfinder():
	fw = open(ORFfinder_filtered, 'w')
	b=True
	str=""
	lens=getcircLen()
	with open(ORFfinder_output, 'r') as fr:
		for line in fr:
			if (line[0]=='>') and(line.find('partial')==-1):
				b=True
			elif (line[0]=='>')and(line.find('partial')>-1):
				b=False
				line=line.replace(" unnamed protein product, partial", "").replace(" unnamed protein product", "").strip();
				ls=line.split(":")
				l=lens.get(ls[0][-16:])
				if(int(ls[1])<=2) and l-3>int(ls[2]):
					b=True
				
			if(b)and(line[0]=='>'):
				if(str!=""):
					fw.write(str+"\n")
				line=line.replace(" unnamed protein product, partial", "").replace(" unnamed protein product", "").strip();
				ls=line.split(":")
				fw.write("\t".join([ls[0][-16:],ls[1],ls[2]])+"\t")
				str=""
				
			if(b)and (line[0]!='>'):
				str=str+line.strip()
	fw.write(str+"\n")		
	fr.close();	
	fw.close()
	
def flitercircPrimer():
	fw = open(circPrimer_filtered, 'w')
	b=False
	with open(circPrimer_output, 'r') as fr:
		for line in fr:
			if line[:4]=='name':
				continue;
			x=line.split('\t')
			if(x[5].find('×')>-1):
				continue
			len=x[5].split('|')
			if int(x[3])<int(x[4])  and  int(x[4])-int(x[3])+1==int(len[0]) and int(len[0])>75:
				fw.write(line)
			
	fr.close();	
	fw.close()
def main():
	fliterORFfinder()
	flitercircPrimer()

 
if __name__=="__main__":
	main()
