# Supplementary material for: CircPrimer 2.0: a software for annotating circRNAs and predicting translation potential of circRNAs
Source: BMC Bioinformatics. 2022 Jun 6;23:215. doi: 10.1186/s12859-022-04705-y (PMC9169404; doi:10.1186/s12859-022-04705-y)
Supplement: Supplementary file 1 — Additional file 1: Python and R scripts as well as the data generated to evaluate the accuracy of circPrimer 2.0 in predicting open reading frames. [file 12859_2022_4705_MOESM1_ESM.zip › Data/Read me.txt]

Command line for ORFfinder
./ORFfinder -in circRNAs.fasta -s 0 -strand plus -out ORFfinder_output.txt

Command line for circPrimer2.0
java -jar circPrimer2.0.jar ORF 75 circRNAs.fasta circPrimer_output.txt

"Filter ORFs.py" written in python used to filter the ORFs for ORFfinder and circPrimer 2.0. 

"Compare circPrimer and ORFfinder.R" written in R used to compare the rest ORFs.
