# Supplementary material for: CircPrimer 2.0: a software for annotating circRNAs and predicting translation potential of circRNAs
Source: BMC Bioinformatics. 2022 Jun 6;23:215. doi: 10.1186/s12859-022-04705-y (PMC9169404; doi:10.1186/s12859-022-04705-y)
Supplement: Supplementary file 2 — Additional file 2: Testing accuracy of circPrimer 2.0 in predicting IRESs and ORFs in reported coding circRNAs. [file 12859_2022_4705_MOESM2_ESM.xlsx]

## Sheet: Table S1
Table S1 Testing accuracy of circPrimer 2.0 in predicting IRESs and ORFs in reported coding circRNAs.
Year	circRNAs	Predicted an IRES	Predicted an identical ORF
2017	hsa_circ_0000615	No	Yes
2018	hsa_circ_0001451	No	Yes
2018	hsa_circ_0001649	Yes	Yes
2018	hsa_circ_0082389	Yes	Yes
2018	circGprc5a*	/	/
2019	hsa_circ_0017250	Yes	Yes
2019	hsa_circ_0004194	Yes	Yes
2019	hsa_circ_0000423*	/	Yes
2020	hsa_circ_0006156	Yes	Yes
2020	hsa_circ_0007766	No	Yes
ORF, open reading frame; IRES, internal ribosomal entry site. * IRES activity was not detected in original study. We failed to obtain the sequence of circGprc5a because of lacking detailed information.
